# Supplementary material for: Peroxisome Proliferator Activated Receptor Agonists Modulate Transposable Element Expression in Brain and Liver
Source: Front Mol Neurosci. 2018 Sep 19;11:331. doi: 10.3389/fnmol.2018.00331 (PMC6156381; doi:10.3389/fnmol.2018.00331)
Supplement: Supplementary file 1 [file Table_1.XLSX]

## Sheet: MmWG6_DNA37_104.csv
Probe_ID	Probe_Chr	Probe_Strand	Probe_Start	Probe_End	Rep_Chr	Rep_Start	Rep_End	Rep_Strand	Rep_Name	Rep_Class	Rep_Family
ILMN_2458986	chr1	+	58464125	58464174	chr1	58464111	58464227	-	MER106B	DNA	MER1_type
ILMN_2552931	chr1	+	88945683	88945732	chr1	88945669	88945817	-	URR1B	DNA	MER1_type
ILMN_2636964	chr1	-	128424292	128424341	chr1	128424104	128425011	-	RCHARR1	DNA	MER1_type
ILMN_2644167	chr1	-	134887469	134887518	chr1	134887278	134887551	+	Charlie2b	DNA	MER1_type
ILMN_1253080	chr1	-	141142244	141142293	chr1	141142234	141142462	+	URR1B	DNA	MER1_type
ILMN_1244783	chr1	+	192240904	192240953	chr1	192240875	192241103	-	MER2	DNA	MER2_type
ILMN_1225372	chr2	+	28528862	28528911	chr2	28528800	28528988	+	Charlie1a	DNA	MER1_type
ILMN_3061848	chr2	+	37399569	37399618	chr2	37399502	37399716	+	MER2	DNA	MER2_type
ILMN_1221788	chr2	-	106304196	106304245	chr2	106303649	106304433	-	MER63C	DNA	AcHobo
ILMN_1254036	chr2	+	118620770	118620819	chr2	118620663	118620911	-	MER2	DNA	MER2_type
ILMN_2791355	chr2	+	120286480	120286529	chr2	120286477	120286694	+	MER96B	DNA	hAT
ILMN_1218843	chr2	-	127066995	127067044	chr2	127066615	127067139	-	Charlie1	DNA	MER1_type
ILMN_1227796	chr2	+	135776582	135776631	chr2	135776214	135776714	-	MER44B	DNA	MER2_type
ILMN_2584574	chr2	+	151532963	151533012	chr2	151532835	151533037	+	Charlie15a	DNA	MER1_type
ILMN_1248465	chr2	-	152238755	152238804	chr2	152238713	152238861	+	Tigger15a	DNA	TcMar
ILMN_2956726	chr2	+	165344962	165345011	chr2	165344921	165345091	+	MER63D	DNA	AcHobo
ILMN_2584931	chr2	-	168359048	168359097	chr2	168358960	168359173	+	MER102c	DNA	MER1_type
ILMN_1231066	chr3	+	96027585	96027634	chr3	96027514	96027703	+	Charlie23a	DNA	MER1_type
ILMN_3082287	chr3	+	106538810	106538859	chr3	106538798	106538870	-	Tigger7	DNA	MER2_type
ILMN_2499122	chr3	+	135098601	135098650	chr3	135098570	135098777	+	Charlie4a	DNA	MER1_type
ILMN_1213521	chr3	+	141154802	141154851	chr3	141154774	141154892	-	MER102c	DNA	MER1_type
ILMN_2453874	chr4	+	6323201	6323250	chr4	6323084	6323251	+	MARNA	DNA	Mariner
ILMN_2936153	chr4	+	21677521	21677570	chr4	21677472	21677766	+	MER33	DNA	MER1_type
ILMN_1222594	chr4	+	48574683	48574732	chr4	48574613	48574808	-	MARNA	DNA	Mariner
ILMN_2735393	chr4	-	97234961	97235010	chr4	97234697	97235122	-	RCHARR1	DNA	MER1_type
ILMN_2611352	chr4	+	107570313	107570362	chr4	107570261	107570412	-	Arthur1	DNA	Tip100
ILMN_2700214	chr4	-	125565633	125565682	chr4	125564984	125565952	-	RCHARR1	DNA	MER1_type
ILMN_1248558	chr4	+	127246821	127246870	chr4	127246746	127246872	-	MER5A	DNA	MER1_type
ILMN_2594726	chr4	+	127246822	127246871	chr4	127246746	127246872	-	MER5A	DNA	MER1_type
ILMN_2653881	chr4	+	137998108	137998157	chr4	137997931	137998162	-	MER2	DNA	MER2_type
ILMN_2582672	chr5	+	36258045	36258094	chr5	36257915	36258121	-	URR1A	DNA	MER1_type
ILMN_2524383	chr5	+	53215428	53215477	chr5	53215409	53215593	-	RMER30	DNA	MER1_type
ILMN_2770088	chr5	+	104740406	104740455	chr5	104740312	104740530	+	MER53	DNA	hAT
ILMN_2888539	chr5	+	130379310	130379359	chr5	130377567	130379375	+	Charlie24	DNA	MER1_type
ILMN_2729926	chr6	+	28168681	28168730	chr6	28168384	28168819	-	Charlie24	DNA	MER1_type
ILMN_1248742	chr6	+	50764762	50764811	chr6	50764328	50765131	-	MER97a	DNA	MER1_type?
ILMN_1224408	chr6	+	70795440	70795489	chr6	70795391	70795564	+	MER5A1	DNA	MER1_type
ILMN_1259738	chr6	+	113255364	113255413	chr6	113255317	113255423	+	Charlie4z	DNA	MER1_type
ILMN_1247633	chr7	+	30892378	30892427	chr7	30892368	30892580	-	MER44B	DNA	MER2_type
ILMN_2441326	chr7	+	30892379	30892428	chr7	30892368	30892580	-	MER44B	DNA	MER2_type
ILMN_2895753	chr7	+	46795256	46795305	chr7	46795124	46795914	+	RCHARR1	DNA	MER1_type
ILMN_2617174	chr7	+	46795427	46795476	chr7	46795124	46795914	+	RCHARR1	DNA	MER1_type
ILMN_2544126	chr7	+	57037695	57037744	chr7	57037684	57037941	+	MER44B	DNA	MER2_type
ILMN_1254674	chr7	+	74907361	74907410	chr7	74907268	74907578	+	MER63C	DNA	AcHobo
ILMN_1215548	chr7	-	107994416	107994465	chr7	107994265	107994509	+	MER33	DNA	MER1_type
ILMN_2462901	chr7	-	133022012	133022061	chr7	133021931	133022152	-	MER113A	DNA	MER1_type
ILMN_2673174	chr8	+	11563155	11563204	chr8	11563101	11563289	+	MER58B	DNA	MER1_type
ILMN_2554192	chr8	-	26694507	26694556	chr8	26694466	26694700	+	URR1B	DNA	MER1_type
ILMN_1244390	chr8	-	34344987	34345036	chr8	34344834	34345051	-	Charlie1a	DNA	MER1_type
ILMN_2713265	chr8	-	48589813	48589862	chr8	48589727	48590044	-	MMAR1	DNA	Mariner
ILMN_2541258	chr8	+	115589049	115589098	chr8	115588809	115589442	+	Arthur1	DNA	Tip100
ILMN_2548729	chr9	+	21295788	21295837	chr9	21295752	21295857	-	MER117	DNA	MER1_type
ILMN_2561072	chr9	-	34725945	34725994	chr9	34725768	34726622	-	RCHARR1	DNA	MER1_type
ILMN_2662878	chr9	+	53701991	53702040	chr9	53701953	53702086	-	Charlie16a	DNA	MER1_type
ILMN_3160587	chr9	+	73989823	73989872	chr9	73989770	73989882	-	MER20	DNA	MER1_type
ILMN_2591993	chr9	+	77912976	77913025	chr9	77912940	77913060	-	Charlie24	DNA	MER1_type
ILMN_2573491	chr9	+	103238746	103238795	chr9	103238686	103238814	-	Tigger1	DNA	MER2_type
ILMN_2693019	chr9	-	104191071	104191120	chr9	104190857	104191126	+	MER33	DNA	MER1_type
ILMN_2661125	chrX	-	91780909	91780958	chrX	91780886	91781036	+	MER117	DNA	MER1_type
ILMN_1253228	chr10	-	5898132	5898181	chr10	5898111	5898537	-	MARNA	DNA	Mariner
ILMN_1245328	chr10	-	33811313	33811362	chr10	33811127	33811379	+	ORSL	DNA	Tip100
ILMN_2690241	chr10	+	57458119	57458168	chr10	57458015	57458232	+	MER20	DNA	MER1_type
ILMN_3031845	chr10	-	58604416	58604465	chr10	58604300	58604542	+	Tigger5	DNA	MER2_type
ILMN_2666070	chr10	+	61728666	61728715	chr10	61728633	61728751	-	Charlie8	DNA	MER1_type
ILMN_2556685	chr10	+	62727971	62728020	chr10	62727953	62728049	-	URR1A	DNA	MER1_type
ILMN_1235194	chr10	-	63485512	63485561	chr10	63485488	63485709	+	URR1B	DNA	MER1_type
ILMN_1249436	chr10	+	63645059	63645108	chr10	63644974	63645140	+	MER5A	DNA	MER1_type
ILMN_2578508	chr10	-	85754657	85754706	chr10	85754619	85754854	+	Tigger5	DNA	MER2_type
ILMN_2624544	chr10	-	119520716	119520765	chr10	119520698	119520824	-	Tigger1	DNA	MER2_type
ILMN_1217147	chr11	-	6035027	6035076	chr11	6034728	6035563	+	Tigger7	DNA	MER2_type
ILMN_1259461	chr11	+	33992054	33992103	chr11	33992017	33992228	+	Tigger5	DNA	MER2_type
ILMN_2598876	chr11	-	67519955	67520004	chr11	67519895	67520268	+	MER96B	DNA	hAT
ILMN_1227339	chr11	+	83946523	83946572	chr11	83946463	83946592	+	MER94	DNA	AcHobo
ILMN_1251395	chr11	+	88930089	88930138	chr11	88929948	88930248	+	RCHARR1	DNA	MER1_type
ILMN_2937340	chr11	-	103589126	103589175	chr11	103589064	103589202	-	Charlie8	DNA	MER1_type
ILMN_1231288	chr11	-	103589131	103589180	chr11	103589064	103589202	-	Charlie8	DNA	MER1_type
ILMN_2581972	chr12	+	16828331	16828380	chr12	16828132	16828397	+	MER44D	DNA	MER2_type
ILMN_1229554	chr12	+	50504910	50504959	chr12	50504899	50505054	+	MER20	DNA	MER1_type
ILMN_1222505	chr12	-	97859229	97859278	chr12	97858885	97859387	-	Tigger7	DNA	MER2_type
ILMN_1233662	chr12	+	110249641	110249690	chr12	110249635	110249992	+	Tigger7	DNA	MER2_type
ILMN_1217058	chr13	+	23914431	23914480	chr13	23914386	23914510	+	MER5B	DNA	MER1_type
ILMN_2766149	chr13	+	35047683	35047732	chr13	35047656	35047982	+	MER2	DNA	MER2_type
ILMN_2767644	chr13	+	41369176	41369225	chr13	41369094	41369418	+	Kanga1	DNA	Tc2
ILMN_2766704	chr13	+	56631330	56631379	chr13	56631275	56631452	-	MER58B	DNA	MER1_type
ILMN_2559403	chr13	-	57523135	57523184	chr13	57522957	57523524	+	Tigger7	DNA	MER2_type
ILMN_1251711	chr13	-	57523240	57523289	chr13	57522957	57523524	+	Tigger7	DNA	MER2_type
ILMN_2634129	chr13	-	58654743	58654792	chr13	58654665	58654825	-	Kanga1d	DNA	Tc2
ILMN_2510310	chr13	+	74130092	74130141	chr13	74129979	74130297	+	Tigger5	DNA	MER2_type
ILMN_2729605	chr13	-	89715869	89715918	chr13	89715862	89715978	+	Charlie2b	DNA	MER1_type
ILMN_1222863	chr14	+	15897771	15897820	chr14	15897727	15897857	-	MER58A	DNA	MER1_type
ILMN_2738790	chr14	-	73919677	73919726	chr14	73919615	73919863	-	Charlie1b	DNA	MER1_type
ILMN_2564336	chr15	-	7077672	7077721	chr15	7077579	7077724	+	Arthur1	DNA	Tip100
ILMN_1217319	chr15	-	31253782	31253831	chr15	31253725	31253919	-	MER2	DNA	MER2_type
ILMN_1242211	chr15	-	57547774	57547823	chr15	57547452	57548331	-	RCHARR1	DNA	MER1_type
ILMN_1252214	chr15	+	97951347	97951396	chr15	97951323	97951424	+	MER45B	DNA	Tip100
ILMN_1244825	chr16	+	4693913	4693962	chr16	4693789	4693974	+	URR1A	DNA	MER1_type
ILMN_1214580	chr16	+	26316429	26316478	chr16	26316251	26316496	-	Charlie1	DNA	MER1_type
ILMN_2562861	chr16	+	37612046	37612095	chr16	37611826	37612199	-	Charlie4a	DNA	MER1_type
ILMN_1246635	chr16	+	78199106	78199155	chr16	78199019	78199234	-	MER119	DNA	MER1_type
ILMN_2698719	chr17	-	47737292	47737341	chr17	47737230	47737395	-	Tigger9b	DNA	MER2_type
ILMN_2710338	chr17	-	89141041	89141090	chr17	89140958	89141167	-	MER5C	DNA	MER1_type
ILMN_2903796	chr18	+	37503995	37504044	chr18	37503958	37504180	+	URR1B	DNA	MER1_type
ILMN_2699942	chr18	-	69109675	69109724	chr18	69109613	69109854	-	MER82	DNA	MER2_type
ILMN_2740337	chr19	-	6119409	6119458	chr19	6119336	6119475	-	MER58B	DNA	MER1_type

## Sheet: MmWG6_LTR37_576.csv
Probe_ID	Probe_Chr	Probe_Strand	Probe_Start	Probe_End	Rep_Chr	Rep_Start	Rep_End	Rep_Strand	Rep_Name	Rep_Class	Rep_Family
ILMN_2586214	chr1	-	4353441	4353490	chr1	4353294	4353729	-	BGLII_B	LTR	ERVK
ILMN_1229244	chr1	-	7339807	7339856	chr1	7339769	7342610	-	IAPEY3-int	LTR	ERVK
ILMN_1241329	chr1	+	8186093	8186142	chr1	8185840	8186777	+	MMERVK10C-int	LTR	ERVK
ILMN_1218719	chr1	-	11318218	11318267	chr1	11317349	11318891	-	RodERV21-int	LTR	ERV1
ILMN_2574431	chr1	+	32302931	32302980	chr1	32302835	32303186	+	ORR1A4	LTR	MaLR
ILMN_2993944	chr1	+	37933995	37934044	chr1	37933934	37934303	+	RLTR12B	LTR	ERVK
ILMN_2848288	chr1	-	38851556	38851605	chr1	38851434	38851707	-	ORR1D2	LTR	MaLR
ILMN_2572235	chr1	+	40583399	40583448	chr1	40583354	40583924	+	ORR1A4-int	LTR	MaLR
ILMN_1236811	chr1	-	43240778	43240827	chr1	43240480	43240884	-	ORR1A4	LTR	MaLR
ILMN_1217246	chr1	-	78493689	78493738	chr1	78493533	78494098	-	RLTR1D	LTR	ERV1
ILMN_3162775	chr1	+	81267874	81267923	chr1	81267600	81268044	-	MLT2B1	LTR	ERVL
ILMN_2695308	chr1	+	87923586	87923635	chr1	87923560	87923966	-	LTR16A1	LTR	ERVL
ILMN_2706809	chr1	+	87926257	87926306	chr1	87926151	87926336	+	MER34A1	LTR	ERV1
ILMN_1258330	chr1	-	92886371	92886420	chr1	92885740	92890773	-	MMERVK10C-int	LTR	ERVK
ILMN_3042923	chr1	+	95839064	95839113	chr1	95838972	95839321	+	RLTR9A2	LTR	ERVK
ILMN_1249110	chr1	+	105782668	105782717	chr1	105782377	105783204	+	SRV_MM-int	LTR	ERVK
ILMN_1222071	chr1	+	133539503	133539552	chr1	133539143	133539891	+	RLTR4_Mm	LTR	ERV1
ILMN_1227293	chr1	-	134886662	134886711	chr1	134886363	134886755	+	ORR1D1-int	LTR	MaLR
ILMN_1239957	chr1	+	143200847	143200896	chr1	143198739	143200993	+	SRV_MM-int	LTR	ERVK
ILMN_1256975	chr1	-	149127963	149128012	chr1	149127767	149128094	-	ORR1C1	LTR	MaLR
ILMN_1259447	chr1	+	157434761	157434810	chr1	157434570	157435059	+	RMER20A	LTR	ERVK
ILMN_1218104	chr1	-	164463925	164463974	chr1	164463765	164464105	-	ORR1E	LTR	MaLR
ILMN_2993779	chr1	-	164464029	164464078	chr1	164463765	164464105	-	ORR1E	LTR	MaLR
ILMN_1218897	chr1	-	167381796	167381845	chr1	167381629	167381937	-	MTD	LTR	MaLR
ILMN_2421108	chr1	-	172880200	172880249	chr1	172880013	172880308	+	RLTR4_Mm	LTR	ERV1
ILMN_2553323	chr1	-	174318637	174318686	chr1	174318591	174319143	-	RMER19C	LTR	ERVK
ILMN_1219896	chr1	-	175496601	175496650	chr1	175496303	175497326	-	RLTR13D2	LTR	ERVK
ILMN_1221980	chr1	+	176219503	176219552	chr1	176218431	176224514	+	ETnERV2-int	LTR	ERVK
ILMN_2521893	chr1	-	178765080	178765129	chr1	178764782	178765639	-	RMER19B	LTR	ERVK
ILMN_2830666	chr1	+	182990464	182990513	chr1	182990040	182990914	+	RMER12	LTR	ERVK
ILMN_2743541	chr1	-	186351734	186351783	chr1	186351669	186352013	-	MTEa	LTR	MaLR
ILMN_2483235	chr1	+	190797347	190797396	chr1	190797294	190797427	+	ORR1D2	LTR	MaLR
ILMN_1229752	chr1	-	192526552	192526601	chr1	192526384	192526848	+	MTD	LTR	MaLR
ILMN_1255142	chr1	+	193433094	193433143	chr1	193432958	193433194	-	MTEb	LTR	MaLR
ILMN_1219517	chr1	-	196481759	196481808	chr1	196480789	196482705	-	RLTR10-int	LTR	ERVK
ILMN_2435845	chr2	+	5973019	5973068	chr2	5972949	5973374	-	MTC-int	LTR	MaLR
ILMN_1239008	chr2	-	19960989	19961038	chr2	19960811	19966137	-	MERVL-int	LTR	ERVL
ILMN_1233178	chr2	-	26746055	26746104	chr2	26746023	26746189	+	RLTR11A	LTR	ERVK
ILMN_1233225	chr2	+	28326276	28326325	chr2	28326205	28326787	+	RLTR18	LTR	ERVK
ILMN_2881591	chr2	+	29624354	29624403	chr2	29624248	29624501	+	MTEb	LTR	MaLR
ILMN_1236266	chr2	+	29981504	29981553	chr2	29981468	29981951	+	RMER15	LTR	ERVL
ILMN_1246317	chr2	-	32619898	32619947	chr2	32619267	32620251	+	RMER17B	LTR	ERVK
ILMN_2514599	chr2	-	33317800	33317849	chr2	33317733	33317889	+	RMER15	LTR	ERVL
ILMN_1213279	chr2	-	53633860	53633909	chr2	53633636	53633938	+	MTE-int	LTR	MaLR
ILMN_1212652	chr2	-	62624608	62624657	chr2	62624489	62624881	+	MTE2a	LTR	MaLR
ILMN_1213374	chr2	-	62624698	62624747	chr2	62624489	62624881	+	MTE2a	LTR	MaLR
ILMN_2901180	chr2	-	69032326	69032375	chr2	69031932	69032391	-	MER34A1	LTR	ERV1
ILMN_2587749	chr2	-	73463582	73463631	chr2	73463562	73463714	+	MLT1A1	LTR	MaLR
ILMN_2538597	chr2	-	86206334	86206383	chr2	86206312	86206629	-	RLTRETN_Mm	LTR	ERVK
ILMN_2556530	chr2	+	90668985	90669034	chr2	90668817	90670446	-	MYSERV-int	LTR	ERVK
ILMN_1220648	chr2	+	103409187	103409236	chr2	103409003	103409730	+	MER21B	LTR	ERV1
ILMN_2780088	chr2	-	104520533	104520582	chr2	104520454	104520720	+	RMER4A	LTR	ERVK
ILMN_1257131	chr2	-	109080505	109080554	chr2	109080284	109080706	-	MTC	LTR	MaLR
ILMN_1239485	chr2	+	115908636	115908685	chr2	115908580	115909114	+	RMER19B	LTR	ERVK
ILMN_2948663	chr2	+	120982212	120982261	chr2	120982065	120982406	+	MTD	LTR	MaLR
ILMN_2565117	chr2	+	126913322	126913371	chr2	126912957	126913409	-	RMER6B	LTR	ERVK
ILMN_1238850	chr2	+	129201208	129201257	chr2	129200142	129201294	+	MTC-int	LTR	MaLR
ILMN_2496644	chr2	+	134573152	134573201	chr2	134572881	134573568	+	IAPEz-int	LTR	ERVK
ILMN_1229592	chr2	-	146933476	146933525	chr2	146933423	146933778	+	LTRIS5	LTR	ERV1
ILMN_1255372	chr2	-	150559305	150559354	chr2	150554794	150560121	-	MERVL-int	LTR	ERVL
ILMN_3026635	chr2	-	152219445	152219494	chr2	152219311	152219664	-	LTR16B1	LTR	ERVL
ILMN_3132204	chr2	+	153095914	153095963	chr2	153095317	153096001	+	RMER19A	LTR	ERVK
ILMN_1248686	chr2	+	154565391	154565440	chr2	154565313	154566269	+	RMER17B	LTR	ERVK
ILMN_1238627	chr2	+	158211590	158211639	chr2	158211580	158211670	+	RLTR18B	LTR	ERVK
ILMN_2952098	chr2	+	158211599	158211648	chr2	158211580	158211670	+	RLTR18B	LTR	ERVK
ILMN_1236003	chr2	-	162725299	162725348	chr2	162725266	162725475	+	LTR31	LTR	ERV1
ILMN_2826881	chr2	+	162910349	162910398	chr2	162910248	162910416	-	MTEa	LTR	MaLR
ILMN_2948296	chr2	-	164015252	164015301	chr2	164015182	164015424	-	MLT1A0	LTR	MaLR
ILMN_1251434	chr2	+	164352546	164352595	chr2	164352271	164352644	+	RLTR44B	LTR	ERVK
ILMN_2855298	chr2	-	165203204	165203253	chr2	165202997	165203268	+	MLT1C	LTR	MaLR
ILMN_2497853	chr2	+	167017605	167017654	chr2	167017234	167017761	+	MT2A	LTR	ERVL
ILMN_2745665	chr2	-	175435937	175435986	chr2	175435802	175436218	-	RNERVK23-int	LTR	ERVK
ILMN_2842930	chr2	+	181604755	181604804	chr2	181604564	181605054	+	RLTR31_Mm	LTR	ERVK
ILMN_2536130	chr3	-	4157008	4157057	chr3	4156323	4157237	-	RLTR45-int	LTR	ERVK
ILMN_1219379	chr3	-	8019693	8019742	chr3	8019605	8020057	-	RLTR44B	LTR	ERVK
ILMN_2548379	chr3	+	10394945	10394994	chr3	10394434	10395269	+	RMER19B	LTR	ERVK
ILMN_1233211	chr3	-	10763915	10763964	chr3	10763856	10765754	-	RNERVK23-int	LTR	ERVK
ILMN_2536159	chr3	-	31469844	31469893	chr3	31469043	31469982	-	ETnERV2-int	LTR	ERVK
ILMN_2782842	chr3	-	35906197	35906246	chr3	35906108	35906611	-	RLTR1C	LTR	ERV1
ILMN_1243425	chr3	+	35923776	35923825	chr3	35923074	35924083	+	RLTR21	LTR	ERVK
ILMN_2584805	chr3	-	40690235	40690284	chr3	40686039	40690579	-	MMERVK10C-int	LTR	ERVK
ILMN_2564279	chr3	+	41561042	41561091	chr3	41560863	41561225	-	MTEb	LTR	MaLR
ILMN_3136064	chr3	-	58649363	58649412	chr3	58649353	58649777	+	RLTR41	LTR	ERV1
ILMN_2782841	chr3	+	62801936	62801985	chr3	62801870	62802355	+	RLTR1C	LTR	ERV1
ILMN_1255101	chr3	+	68603797	68603846	chr3	68603383	68603979	+	RLTR44-int	LTR	ERVK
ILMN_1254538	chr3	-	84010779	84010828	chr3	84010632	84010912	+	ORR1D1	LTR	MaLR
ILMN_3162075	chr3	+	87271043	87271092	chr3	87270869	87271146	+	RMER17C-int	LTR	ERVK
ILMN_2609711	chr3	-	87566144	87566193	chr3	87566126	87566220	+	MT2B2	LTR	ERVL
ILMN_2894763	chr3	+	93602990	93603039	chr3	93602879	93603166	+	ORR1B1	LTR	MaLR
ILMN_1230375	chr3	-	93944777	93944826	chr3	93944170	93945161	-	MMERVK10C-int	LTR	ERVK
ILMN_2522855	chr3	-	96216502	96216551	chr3	96215989	96216673	+	MYSERV16_I-int	LTR	ERVK
ILMN_2888110	chr3	+	99023785	99023834	chr3	99023746	99024197	-	MLT2B3	LTR	ERVL
ILMN_1225488	chr3	+	99024017	99024066	chr3	99023746	99024197	-	MLT2B3	LTR	ERVL
ILMN_2583296	chr3	-	99947879	99947928	chr3	99947861	99948208	+	ORR1B2	LTR	MaLR
ILMN_1238787	chr3	+	100327620	100327669	chr3	100327429	100327779	+	MTEb	LTR	MaLR
ILMN_3043036	chr3	-	105967148	105967197	chr3	105967105	105967200	+	RLTR1D	LTR	ERV1
ILMN_1240767	chr3	+	113129655	113129704	chr3	113127668	113130711	+	MMERVK10C-int	LTR	ERVK
ILMN_1241993	chr3	-	115819872	115819921	chr3	115819621	115819983	+	MLT1H	LTR	MaLR
ILMN_2738459	chr3	+	121238011	121238060	chr3	121237800	121238073	-	MTE2b	LTR	MaLR
ILMN_2528846	chr3	+	129374141	129374190	chr3	129373721	129374730	+	RLTR45-int	LTR	ERVK
ILMN_1219958	chr3	+	132361713	132361762	chr3	132361577	132361820	+	MTE2a	LTR	MaLR
ILMN_2557110	chr3	-	132744699	132744748	chr3	132744659	132744872	-	ORR1E	LTR	MaLR
ILMN_2550962	chr3	+	139783639	139783688	chr3	139783327	139784631	+	IAPEz-int	LTR	ERVK
ILMN_1246954	chr3	-	154371960	154372009	chr3	154371571	154372038	-	LTR33	LTR	ERVL
ILMN_1236697	chr3	-	157190770	157190819	chr3	157190735	157190859	+	MLT1E1A	LTR	MaLR
ILMN_1234213	chr4	+	4723204	4723253	chr4	4723168	4723456	+	MTC	LTR	MaLR
ILMN_1255193	chr4	-	11103150	11103199	chr4	11103035	11103616	-	RLTR1	LTR	ERV1
ILMN_2549714	chr4	-	21774272	21774321	chr4	21774208	21774427	-	RMER5	LTR	ERV1
ILMN_1231706	chr4	-	21774278	21774327	chr4	21774208	21774427	-	RMER5	LTR	ERV1
ILMN_2973097	chr4	+	21839006	21839055	chr4	21839003	21839356	+	ORR1D1	LTR	MaLR
ILMN_2973089	chr4	+	21839084	21839133	chr4	21839003	21839356	+	ORR1D1	LTR	MaLR
ILMN_2493449	chr4	-	24888153	24888202	chr4	24887860	24888369	-	RLTR24	LTR	ERV1
ILMN_2554261	chr4	+	28800733	28800782	chr4	28800645	28801088	-	LTR16A	LTR	ERVL
ILMN_1246756	chr4	-	34719151	34719200	chr4	34719003	34719638	-	RMER12	LTR	ERVK
ILMN_2560071	chr4	+	34836798	34836847	chr4	34836646	34837043	-	RLTR22_Mur	LTR	ERVK
ILMN_2549807	chr4	+	45334629	45334678	chr4	45334266	45334731	+	RLTR18	LTR	ERVK
ILMN_2416936	chr4	-	46596823	46596872	chr4	46596588	46597916	+	RLTR3_Mm	LTR	ERVK
ILMN_2803334	chr4	-	47483155	47483204	chr4	47483030	47483491	+	MT2A	LTR	ERVL
ILMN_1220365	chr4	+	48321096	48321145	chr4	48320912	48321229	-	ORR1A2	LTR	MaLR
ILMN_2464610	chr4	-	56887922	56887971	chr4	56887261	56888554	+	MurERV4-int	LTR	ERVK
ILMN_2700079	chr4	+	62087203	62087252	chr4	62087142	62087311	+	ORR1E	LTR	MaLR
ILMN_1214438	chr4	+	63879084	63879133	chr4	63878305	63879815	+	RodERV21-int	LTR	ERV1
ILMN_2755206	chr4	+	99396446	99396495	chr4	99395825	99397160	-	ORR1A3-int	LTR	MaLR
ILMN_2558418	chr4	+	100776134	100776183	chr4	100776050	100777106	-	RLTR25A	LTR	ERVK
ILMN_1244167	chr4	+	111452679	111452728	chr4	111452284	111452786	-	RMER4B	LTR	ERVK
ILMN_1244075	chr4	+	118472170	118472219	chr4	118472075	118472997	+	RodERV21-int	LTR	ERV1
ILMN_2801970	chr4	-	118848525	118848574	chr4	118848256	118848639	+	MLT2B4	LTR	ERVL
ILMN_1256779	chr4	+	126784202	126784251	chr4	126784125	126784483	-	MTD	LTR	MaLR
ILMN_2549225	chr4	+	127940140	127940189	chr4	127939916	127940227	+	LTR33	LTR	ERVL
ILMN_2854121	chr4	-	129030949	129030998	chr4	129030947	129031068	+	ORR1B1-int	LTR	MaLR
ILMN_1218923	chr4	+	133718183	133718232	chr4	133717965	133719803	+	MuLV-int	LTR	ERV1
ILMN_1215654	chr4	+	133873070	133873119	chr4	133872992	133873208	-	MT2A	LTR	ERVL
ILMN_2596903	chr4	+	136095064	136095113	chr4	136094844	136095175	-	MTE2a	LTR	MaLR
ILMN_1217300	chr4	+	138592315	138592364	chr4	138592201	138592557	-	ORR1C2	LTR	MaLR
ILMN_1234351	chr4	+	146897018	146897067	chr4	146896821	146897240	-	RLTR18	LTR	ERVK
ILMN_1250684	chr4	+	146917315	146917364	chr4	146917087	146917612	-	RLTR18	LTR	ERVK
ILMN_1244049	chr4	-	147018332	147018381	chr4	147017948	147018550	-	RLTR1D	LTR	ERV1
ILMN_3023451	chr4	-	147128119	147128168	chr4	147128057	147128305	-	RMER15	LTR	ERVL
ILMN_1237595	chr4	+	147244314	147244363	chr4	147243846	147244384	+	ERVL-B4-int	LTR	ERVL
ILMN_1220594	chr4	+	147244317	147244366	chr4	147243846	147244384	+	ERVL-B4-int	LTR	ERVL
ILMN_2806479	chr4	+	154241092	154241141	chr4	154240945	154241261	+	MLT1A0	LTR	MaLR
ILMN_1238193	chr4	-	154372424	154372473	chr4	154371983	154372537	+	RLTR28	LTR	ERVL
ILMN_2548062	chr4	+	155183817	155183866	chr4	155183797	155184122	-	RMER15	LTR	ERVL
ILMN_1234060	chr5	-	3276413	3276462	chr5	3276359	3276692	-	RLTR45-int	LTR	ERVK
ILMN_2575135	chr5	-	5132032	5132081	chr5	5131925	5132149	+	ORR1D2	LTR	MaLR
ILMN_1249658	chr5	-	24727978	24728027	chr5	24727897	24728233	-	ORR1E	LTR	MaLR
ILMN_1258903	chr5	-	26425230	26425279	chr5	26425048	26425528	-	BGLII_B	LTR	ERVK
ILMN_1247173	chr5	-	30395114	30395163	chr5	30394907	30395254	+	RMER21A	LTR	ERV1
ILMN_2471161	chr5	+	30972085	30972134	chr5	30971931	30972281	+	MTD	LTR	MaLR
ILMN_1220312	chr5	+	32775585	32775634	chr5	32775407	32775711	-	ORR1C2	LTR	MaLR
ILMN_2538564	chr5	+	34226130	34226179	chr5	34226047	34226478	-	IAPLTR2_Mm	LTR	ERVK
ILMN_2561749	chr5	+	37477564	37477613	chr5	37477323	37477634	-	MTE2b	LTR	MaLR
ILMN_2494587	chr5	+	64279313	64279362	chr5	64279047	64279505	+	MT2B	LTR	ERVL
ILMN_1221341	chr5	+	78813164	78813213	chr5	78813143	78813405	+	IAPEz-int	LTR	ERVK
ILMN_2577558	chr5	-	86468105	86468154	chr5	86467897	86468217	+	MTD	LTR	MaLR
ILMN_1243098	chr5	-	90696534	90696583	chr5	90696470	90696779	+	ORR1C1	LTR	MaLR
ILMN_1213161	chr5	-	92705053	92705102	chr5	92704812	92705170	-	RLTR33	LTR	ERVK
ILMN_2837493	chr5	-	105752280	105752329	chr5	105752220	105752583	-	MTE2b	LTR	MaLR
ILMN_1224020	chr5	+	109947874	109947923	chr5	109947504	109948019	+	RodERV21-int	LTR	ERV1
ILMN_1232900	chr5	+	110372703	110372752	chr5	110372684	110373006	+	ORR1A4	LTR	MaLR
ILMN_2687845	chr5	+	110439369	110439418	chr5	110439156	110439477	+	ORR1A4	LTR	MaLR
ILMN_2940369	chr5	+	113668233	113668282	chr5	113668007	113668337	+	MTE2a	LTR	MaLR
ILMN_2670150	chr5	-	121180508	121180557	chr5	121180355	121180680	-	MER21B	LTR	ERV1
ILMN_1216682	chr5	-	123207910	123207959	chr5	123207888	123208013	-	RMER6A	LTR	ERVK
ILMN_2588002	chr5	-	124558286	124558335	chr5	124554864	124559766	-	IAPEz-int	LTR	ERVK
ILMN_1255917	chr5	-	125330086	125330135	chr5	125329951	125330229	+	MurERV4-int	LTR	ERVK
ILMN_2528548	chr5	-	126984577	126984626	chr5	126984476	126984815	+	MLT2B1	LTR	ERVL
ILMN_1232269	chr5	-	130696574	130696623	chr5	130696271	130696640	-	ORR1C2	LTR	MaLR
ILMN_1240397	chr5	-	131561442	131561491	chr5	131561238	131561581	+	MTEa	LTR	MaLR
ILMN_1244372	chr5	+	132359418	132359467	chr5	132359245	132359693	+	MTD	LTR	MaLR
ILMN_2880623	chr5	+	140813931	140813980	chr5	140813819	140814097	+	ORR1E	LTR	MaLR
ILMN_1253882	chr5	+	141195245	141195294	chr5	141195233	141196047	-	ORR1B2-int	LTR	MaLR
ILMN_1258248	chr5	+	142845457	142845506	chr5	142845200	142845507	-	IAPEY3_LTR	LTR	ERVK
ILMN_2548864	chr5	+	144641036	144641085	chr5	144640774	144641249	-	RLTR28B	LTR	ERVL
ILMN_1240280	chr6	+	5267403	5267452	chr6	5267331	5267841	+	RLTR45	LTR	ERVK
ILMN_1245362	chr6	-	8562728	8562777	chr6	8558957	8565397	-	IAPEz-int	LTR	ERVK
ILMN_2549885	chr6	+	13026042	13026091	chr6	13025797	13026148	-	ORR1B2	LTR	MaLR
ILMN_2571134	chr6	+	22017106	22017155	chr6	22017031	22017271	+	MTEa	LTR	MaLR
ILMN_2547548	chr6	-	24583118	24583167	chr6	24582905	24583646	+	RLTR25B	LTR	ERVK
ILMN_1215843	chr6	+	25882020	25882069	chr6	25881681	25882219	+	RLTR44-int	LTR	ERVK
ILMN_1255410	chr6	+	37947088	37947137	chr6	37946864	37947246	+	RLTR22_Mur	LTR	ERVK
ILMN_2488580	chr6	+	37947096	37947145	chr6	37946864	37947246	+	RLTR22_Mur	LTR	ERVK
ILMN_1224760	chr6	+	39478046	39478095	chr6	39477888	39478243	+	ORR1C2	LTR	MaLR
ILMN_1221825	chr6	+	40299115	40299164	chr6	40298999	40299281	-	ORR1B2	LTR	MaLR
ILMN_1220375	chr6	+	40499891	40499940	chr6	40497462	40500000	+	ETnERV3-int	LTR	ERVK
ILMN_2553990	chr6	-	52488697	52488746	chr6	52488419	52488950	+	RLTR24	LTR	ERV1
ILMN_1237045	chr6	+	54172269	54172318	chr6	54172050	54172449	-	MTC	LTR	MaLR
ILMN_1240741	chr6	+	54448154	54448203	chr6	54448076	54448312	-	MTE2b	LTR	MaLR
ILMN_1248554	chr6	-	67836135	67836184	chr6	67835001	67836969	-	MERVK26-int	LTR	ERVK
ILMN_2537948	chr6	+	68192672	68192721	chr6	68192378	68193706	+	RLTR3_Mm	LTR	ERVK
ILMN_2534803	chr6	+	68195518	68195567	chr6	68193706	68200951	+	MMTV-int	LTR	ERVK
ILMN_2935080	chr6	+	71328254	71328303	chr6	71327603	71328570	-	RLTR13A2	LTR	ERVK
ILMN_1252541	chr6	-	71909293	71909342	chr6	71909070	71910378	-	IAPEz-int	LTR	ERVK
ILMN_2559059	chr6	+	84195554	84195603	chr6	84195525	84195829	+	MTE2b	LTR	MaLR
ILMN_1215139	chr6	-	85815843	85815892	chr6	85815781	85816501	-	RMER15-int	LTR	ERVL
ILMN_2695190	chr6	-	85849397	85849446	chr6	85849316	85850096	-	RMER15-int	LTR	ERVL
ILMN_2580159	chr6	-	94996147	94996196	chr6	94996093	94996586	+	MT2_Mm	LTR	ERVL
ILMN_1215633	chr6	-	108607138	108607187	chr6	108607070	108607343	+	RLTR11A	LTR	ERVK
ILMN_2571169	chr6	-	112318973	112319022	chr6	112318691	112319041	-	MTE2b	LTR	MaLR
ILMN_1220712	chr6	+	113394791	113394840	chr6	113394470	113395669	-	RLTR21	LTR	ERVK
ILMN_1253270	chr6	+	116179581	116179630	chr6	116179464	116179804	-	MTD	LTR	MaLR
ILMN_2991960	chr6	-	116643035	116643084	chr6	116642909	116643245	+	ORR1E	LTR	MaLR
ILMN_1221428	chr6	+	120524056	120524105	chr6	120523747	120525450	+	RodERV21-int	LTR	ERV1
ILMN_2993314	chr6	+	123196784	123196833	chr6	123196739	123197055	+	MTD	LTR	MaLR
ILMN_1254606	chr6	+	125197342	125197391	chr6	125197265	125197457	-	LTR83	LTR	ERVL
ILMN_1247293	chr6	+	128423542	128423591	chr6	128423429	128423683	+	MT2B	LTR	ERVL
ILMN_1230633	chr6	+	134804293	134804342	chr6	134804199	134804952	-	RMER17A	LTR	ERVK
ILMN_2961313	chr7	+	5627964	5628013	chr7	5627952	5628224	+	RMER20B	LTR	ERVK
ILMN_2984153	chr7	+	6258968	6259017	chr7	6258806	6259124	+	MLT1A0	LTR	MaLR
ILMN_2588094	chr7	-	7079803	7079852	chr7	7079741	7079990	-	RLTR10A	LTR	ERVK
ILMN_1235792	chr7	+	12076607	12076656	chr7	12073931	12078814	+	ETnERV-int	LTR	ERVK
ILMN_1245244	chr7	-	12391197	12391246	chr7	12391061	12391395	-	RLTR45-int	LTR	ERVK
ILMN_2946672	chr7	+	13515952	13516001	chr7	13515943	13516065	-	MLT1D	LTR	MaLR
ILMN_1232758	chr7	-	15408463	15408512	chr7	15408325	15409169	+	IAPEz-int	LTR	ERVK
ILMN_2836693	chr7	-	24982107	24982156	chr7	24982063	24982582	+	RLTR20C	LTR	ERVK
ILMN_2836698	chr7	-	24982255	24982304	chr7	24982063	24982582	+	RLTR20C	LTR	ERVK
ILMN_1221135	chr7	+	28527266	28527315	chr7	28527148	28527509	-	ORR1C1	LTR	MaLR
ILMN_1217583	chr7	+	28665227	28665276	chr7	28664845	28665502	+	RMER19C	LTR	ERVK
ILMN_2986059	chr7	-	28692411	28692460	chr7	28692207	28692537	-	RLTR14-int	LTR	ERV1
ILMN_1239060	chr7	-	28709140	28709189	chr7	28708940	28709438	-	ORR1A4-int	LTR	MaLR
ILMN_1241263	chr7	-	28769517	28769566	chr7	28769506	28769893	-	MurERV4_19-int	LTR	ERVK
ILMN_2564120	chr7	+	30576454	30576503	chr7	30576380	30576730	-	RLTR15	LTR	ERVK
ILMN_2556551	chr7	+	30647828	30647877	chr7	30647549	30648030	+	MER76	LTR	ERVL
ILMN_1215040	chr7	-	31327547	31327596	chr7	31327144	31328098	+	RLTR13D1	LTR	ERVK
ILMN_2783562	chr7	+	50933185	50933234	chr7	50933009	50933349	-	RMER5	LTR	ERV1
ILMN_2783557	chr7	+	50933394	50933443	chr7	50933371	50933706	+	MTD	LTR	MaLR
ILMN_2971314	chr7	-	52729133	52729182	chr7	52728991	52729538	-	RMER6A	LTR	ERVK
ILMN_1232634	chr7	-	55737137	55737186	chr7	55737061	55737190	-	LTR84b	LTR	ERVL
ILMN_2540840	chr7	+	60940695	60940744	chr7	60939813	60941608	+	RodERV21-int	LTR	ERV1
ILMN_2656415	chr7	+	63033905	63033954	chr7	63031030	63034014	+	RLTR14-int	LTR	ERV1
ILMN_2571492	chr7	-	87900192	87900241	chr7	87899998	87900298	+	MTC	LTR	MaLR
ILMN_2697294	chr7	-	88678242	88678291	chr7	88678196	88679141	-	ORR1C2-int	LTR	MaLR
ILMN_1242790	chr7	-	88679277	88679326	chr7	88679148	88679445	-	ORR1C2	LTR	MaLR
ILMN_1259171	chr7	-	90691522	90691571	chr7	90691257	90691605	-	ORR1E	LTR	MaLR
ILMN_2706739	chr7	+	91924823	91924872	chr7	91924659	91925105	+	RLTR23	LTR	ERV1
ILMN_1260543	chr7	+	104739323	104739372	chr7	104739088	104739467	+	RMER17A-int	LTR	ERVK
ILMN_2580803	chr7	+	109536153	109536202	chr7	109535895	109536245	-	MTD	LTR	MaLR
ILMN_1235795	chr7	-	113329425	113329474	chr7	113329414	113329953	-	RMER12B	LTR	ERVK
ILMN_2852957	chr7	-	119259703	119259752	chr7	119259681	119260012	+	MTEa	LTR	MaLR
ILMN_1253796	chr7	+	122093260	122093309	chr7	122093010	122093412	+	RLTR10	LTR	ERVK
ILMN_1257748	chr7	-	126915762	126915811	chr7	126915469	126915964	-	MT2A	LTR	ERVL
ILMN_1256185	chr7	-	132835192	132835241	chr7	132835052	132835610	-	RMER6A	LTR	ERVK
ILMN_2570738	chr7	+	134603733	134603782	chr7	134603075	134604781	+	ETnERV2-int	LTR	ERVK
ILMN_2578895	chr7	+	134608219	134608268	chr7	134607027	134608430	+	ETnERV2-int	LTR	ERVK
ILMN_1215500	chr7	+	134844759	134844808	chr7	134843731	134844951	+	MERVL_2A-int	LTR	ERVL
ILMN_2560153	chr7	+	135820509	135820558	chr7	135820332	135820713	-	ORR1D1	LTR	MaLR
ILMN_1238489	chr7	+	144658546	144658595	chr7	144658521	144659078	-	RLTR18	LTR	ERVK
ILMN_1227621	chr7	-	145128229	145128278	chr7	145128083	145128463	+	MTD	LTR	MaLR
ILMN_3142573	chr7	-	146027810	146027859	chr7	146027529	146027889	-	RLTR18-int	LTR	ERVK
ILMN_2936118	chr7	+	146960569	146960618	chr7	146960322	146960643	-	ORR1A3	LTR	MaLR
ILMN_1231381	chr7	-	147688194	147688243	chr7	147688152	147688391	-	MTEa	LTR	MaLR
ILMN_1245129	chr7	+	148153366	148153415	chr7	148153026	148153487	+	MT2A	LTR	ERVL
ILMN_2975312	chr8	-	3682151	3682200	chr8	3681990	3682304	-	RLTR28B	LTR	ERVL
ILMN_1215711	chr8	+	3770334	3770383	chr8	3769265	3771966	+	RLTR44-int	LTR	ERVK
ILMN_1243567	chr8	+	8691524	8691573	chr8	8691238	8691609	-	MLT1A1	LTR	MaLR
ILMN_1222571	chr8	-	9129802	9129851	chr8	9129718	9130050	-	MLT2D	LTR	ERVL
ILMN_2939583	chr8	-	11655146	11655195	chr8	11655098	11655290	-	MTB	LTR	MaLR
ILMN_1247281	chr8	-	15015233	15015282	chr8	15015229	15015335	-	MTEa	LTR	MaLR
ILMN_1229092	chr8	+	23651362	23651411	chr8	23651318	23651716	-	MTC	LTR	MaLR
ILMN_2541088	chr8	-	26564474	26564523	chr8	26564227	26564677	-	MTEa-int	LTR	MaLR
ILMN_2568554	chr8	+	26907960	26908009	chr8	26907944	26908144	-	ORR1A3	LTR	MaLR
ILMN_3037668	chr8	+	28166412	28166461	chr8	28166046	28166518	-	MT2A	LTR	ERVL
ILMN_1257056	chr8	+	56142929	56142978	chr8	56142805	56143018	-	ORR1D1	LTR	MaLR
ILMN_1252500	chr8	-	64807250	64807299	chr8	64806951	64809244	-	MMERVK10C-int	LTR	ERVK
ILMN_1237095	chr8	+	71322316	71322365	chr8	71322180	71322717	-	RLTR22_Mur	LTR	ERVK
ILMN_3135697	chr8	-	72229275	72229324	chr8	72228987	72229361	-	MTE2a	LTR	MaLR
ILMN_1227120	chr8	+	74415687	74415736	chr8	74415631	74415753	-	MTE2a	LTR	MaLR
ILMN_1246770	chr8	+	74761205	74761254	chr8	74759603	74762419	+	MMVL30-int	LTR	ERV1
ILMN_1250542	chr8	+	82299680	82299729	chr8	82299405	82300164	+	RMER19B	LTR	ERVK
ILMN_2740929	chr8	+	82301061	82301110	chr8	82300533	82302250	-	RMER3D-int	LTR	ERVK
ILMN_2740930	chr8	+	82301062	82301111	chr8	82300533	82302250	-	RMER3D-int	LTR	ERVK
ILMN_2575087	chr8	-	86213937	86213986	chr8	86213189	86214194	-	MurERV4-int	LTR	ERVK
ILMN_1222050	chr8	-	89058109	89058158	chr8	89058069	89058280	-	MTEa	LTR	MaLR
ILMN_2550908	chr8	+	90698793	90698842	chr8	90698647	90698870	+	ORR1A4-int	LTR	MaLR
ILMN_2638431	chr8	-	96947070	96947119	chr8	96946956	96948378	-	MERVK26-int	LTR	ERVK
ILMN_1232237	chr8	-	97346009	97346058	chr8	97345819	97346112	-	MLT1E	LTR	MaLR
ILMN_3071183	chr8	+	106788018	106788067	chr8	106787415	106788173	-	RMER21A	LTR	ERV1
ILMN_1227706	chr8	+	107235891	107235940	chr8	107235672	107237469	+	MMTV-int	LTR	ERVK
ILMN_1225370	chr8	+	109200513	109200562	chr8	109200174	109200799	+	RLTR6_Mm	LTR	ERV1
ILMN_1251419	chr8	-	125949842	125949891	chr8	125949703	125949993	-	RLTR4_Mm	LTR	ERV1
ILMN_1230488	chr8	-	125950277	125950326	chr8	125950226	125951484	-	RLTR4_MM-int	LTR	ERV1
ILMN_1255287	chr8	-	125958098	125958147	chr8	125957908	125958198	-	RLTR4_Mm	LTR	ERV1
ILMN_2448496	chr8	+	125990976	125991025	chr8	125990834	125991145	-	ORR1E	LTR	MaLR
ILMN_1217587	chr9	-	5512791	5512840	chr9	5512417	5512956	-	RLTR23	LTR	ERV1
ILMN_1230165	chr9	-	10323727	10323776	chr9	10323655	10323805	-	MLT1E	LTR	MaLR
ILMN_1247694	chr9	+	18118293	18118342	chr9	18118189	18118486	+	ORR1E	LTR	MaLR
ILMN_1247869	chr9	+	18585646	18585695	chr9	18585226	18586847	+	RodERV21-int	LTR	ERV1
ILMN_1219224	chr9	-	22086075	22086124	chr9	22085922	22086284	+	ORR1B1	LTR	MaLR
ILMN_1259358	chr9	+	25687896	25687945	chr9	25686883	25687964	-	RLTR13D1	LTR	ERVK
ILMN_2850792	chr9	+	38550405	38550454	chr9	38549639	38551005	+	RLTR21	LTR	ERVK
ILMN_2643977	chr9	-	53388772	53388821	chr9	53388702	53388971	-	RMER19B	LTR	ERVK
ILMN_2595368	chr9	+	56781180	56781229	chr9	56781100	56781674	-	RLTR25A	LTR	ERVK
ILMN_2841024	chr9	+	57047461	57047510	chr9	57047204	57047759	+	RLTR1D	LTR	ERV1
ILMN_1215223	chr9	-	57103711	57103760	chr9	57103629	57103973	+	ORR1B1	LTR	MaLR
ILMN_2573651	chr9	-	60668947	60668996	chr9	60668825	60669202	-	MTE2a	LTR	MaLR
ILMN_2592395	chr9	+	81921039	81921088	chr9	81920976	81921090	+	RLTR14	LTR	ERV1
ILMN_1232454	chr9	+	88963314	88963363	chr9	88963098	88969472	+	IAPEz-int	LTR	ERVK
ILMN_1236530	chr9	-	102248350	102248399	chr9	102248237	102248592	-	MLT1G1	LTR	MaLR
ILMN_1218841	chr9	+	107462382	107462431	chr9	107462239	107462650	-	MTC	LTR	MaLR
ILMN_1219110	chr9	+	109378261	109378310	chr9	109378193	109378660	+	RLTR45	LTR	ERVK
ILMN_1248333	chr9	-	110230616	110230665	chr9	110230447	110230713	-	RMER2	LTR	ERV1
ILMN_1232013	chr9	+	110426236	110426285	chr9	110426176	110426426	-	ORR1E	LTR	MaLR
ILMN_2587574	chr9	+	110426267	110426316	chr9	110426176	110426426	-	ORR1E	LTR	MaLR
ILMN_1245252	chr9	-	116626762	116626811	chr9	116626675	116626978	+	MTE2a	LTR	MaLR
ILMN_2563847	chr9	+	117978485	117978534	chr9	117978131	117978580	+	MT2A	LTR	ERVL
ILMN_1240997	chr9	+	120077523	120077572	chr9	120077479	120077808	+	LTR33A	LTR	ERVL
ILMN_3024681	chr9	+	120077689	120077738	chr9	120077479	120077808	+	LTR33A	LTR	ERVL
ILMN_2864179	chrX	+	7683734	7683783	chrX	7683497	7683880	+	ORR1C2	LTR	MaLR
ILMN_1248760	chrX	-	9758390	9758439	chrX	9758373	9758818	-	RLTR28	LTR	ERVL
ILMN_1226111	chrX	-	17076441	17076490	chrX	17076390	17076652	-	IAPEz-int	LTR	ERVK
ILMN_2579537	chrX	+	17835889	17835938	chrX	17835473	17836457	-	RMER17B	LTR	ERVK
ILMN_2579964	chrX	-	20517143	20517192	chrX	20517027	20517432	+	MTD	LTR	MaLR
ILMN_1224932	chrX	+	21198613	21198662	chrX	21196310	21202719	+	MMETn-int	LTR	ERVK
ILMN_2540598	chrX	-	36325170	36325219	chrX	36324300	36325890	-	RodERV21-int	LTR	ERV1
ILMN_2549974	chrX	+	53635576	53635625	chrX	53635020	53636182	-	RMER17B	LTR	ERVK
ILMN_1213342	chrX	+	61979158	61979207	chrX	61978941	61979254	+	RLTR45-int	LTR	ERVK
ILMN_2540141	chrX	-	70282244	70282293	chrX	70281596	70282419	-	MamGyp-int	LTR	Gypsy
ILMN_2540471	chrX	+	70295559	70295608	chrX	70295344	70295622	+	MamGyp-int	LTR	Gypsy
ILMN_2540151	chrX	-	70581275	70581324	chrX	70581262	70581540	-	MamGyp-int	LTR	Gypsy
ILMN_3160936	chrX	+	71540096	71540145	chrX	71539967	71540234	-	MLT1C	LTR	MaLR
ILMN_1246702	chrX	-	72625557	72625606	chrX	72625534	72625843	+	MTD	LTR	MaLR
ILMN_1245201	chrX	-	81120044	81120093	chrX	81113108	81120633	-	IAPEY3-int	LTR	ERVK
ILMN_1236387	chrX	+	88747933	88747982	chrX	88747791	88748143	+	RLTR10	LTR	ERVK
ILMN_1250734	chrX	-	92928346	92928395	chrX	92928304	92928412	-	RMER12	LTR	ERVK
ILMN_1218041	chrX	-	99337433	99337482	chrX	99337420	99337524	+	MER21B	LTR	ERV1
ILMN_2890915	chrX	+	103905384	103905433	chrX	103905111	103905459	+	MLT2C2	LTR	ERVL
ILMN_1214332	chrX	-	136391261	136391310	chrX	136391260	136391330	+	MT2B	LTR	ERVL
ILMN_2850784	chrX	-	137343239	137343288	chrX	137342862	137343377	-	RLTR44-int	LTR	ERVK
ILMN_1231256	chrX	-	137621060	137621109	chrX	137620603	137621543	+	RMER19B	LTR	ERVK
ILMN_2857993	chrX	-	160631147	160631196	chrX	160631088	160631264	-	ORR1D2	LTR	MaLR
ILMN_1252255	chrX	+	162812382	162812431	chrX	162812233	162812660	-	RMER5	LTR	ERV1
ILMN_2541717	chr10	-	3254007	3254056	chr10	3253524	3258603	-	MMERVK10C-int	LTR	ERVK
ILMN_1226961	chr10	-	7643299	7643348	chr10	7643087	7643437	+	MTD	LTR	MaLR
ILMN_2716643	chr10	-	17936983	17937032	chr10	17936809	17937134	-	MLT1A0	LTR	MaLR
ILMN_1245845	chr10	-	22168820	22168869	chr10	22168483	22169262	-	RLTR13C2	LTR	ERVK
ILMN_2533694	chr10	-	22172839	22172888	chr10	22171891	22174043	-	ETnERV2-int	LTR	ERVK
ILMN_1259641	chr10	-	26647469	26647518	chr10	26647207	26654754	-	MMERGLN-int	LTR	ERV1
ILMN_1226375	chr10	+	27956607	27956656	chr10	27956542	27956740	-	MER21B	LTR	ERV1
ILMN_1223666	chr10	+	31043742	31043791	chr10	31043576	31043946	-	MTD	LTR	MaLR
ILMN_1214043	chr10	-	33315041	33315090	chr10	33314844	33315291	-	RLTR15	LTR	ERVK
ILMN_2948241	chr10	-	41268995	41269044	chr10	41268837	41269116	+	ORR1E	LTR	MaLR
ILMN_1230683	chr10	-	41523259	41523308	chr10	41517869	41523331	-	RLTR6-int	LTR	ERV1
ILMN_2950957	chr10	+	43667421	43667470	chr10	43667410	43667722	+	MTD	LTR	MaLR
ILMN_2541736	chr10	+	48782293	48782342	chr10	48781759	48783555	+	RodERV21-int	LTR	ERV1
ILMN_1244995	chr10	+	51253500	51253549	chr10	51253406	51253630	+	RLTR46	LTR	ERVK
ILMN_1214785	chr10	-	52925536	52925585	chr10	52925097	52926896	-	RNERVK23-int	LTR	ERVK
ILMN_2574233	chr10	+	57921206	57921255	chr10	57921175	57921416	+	RMER17A	LTR	ERVK
ILMN_1228713	chr10	-	60937512	60937561	chr10	60937391	60937764	+	RMER5	LTR	ERV1
ILMN_1228641	chr10	+	76011238	76011287	chr10	76010863	76011490	-	RMER15-int	LTR	ERVL
ILMN_1226193	chr10	+	78056065	78056114	chr10	78055849	78056573	+	RLTR40	LTR	ERVK
ILMN_1218717	chr10	-	78876698	78876747	chr10	78875997	78879420	-	IAPLTR3-int	LTR	ERVK
ILMN_2553783	chr10	+	85104000	85104049	chr10	85103994	85104281	+	MTE2a	LTR	MaLR
ILMN_2942883	chr10	+	86300739	86300788	chr10	86300657	86300832	+	LTR16A	LTR	ERVL
ILMN_1236308	chr10	-	96989277	96989326	chr10	96988669	96996248	-	MMERVK10C-int	LTR	ERVK
ILMN_2506388	chr10	+	116400203	116400252	chr10	116399852	116400386	+	LTR16D1	LTR	ERVL
ILMN_2541877	chr10	-	118783644	118783693	chr10	118783452	118784731	-	RLTR44-int	LTR	ERVK
ILMN_2533967	chr10	-	118876224	118876273	chr10	118876131	118876444	+	RLTR27	LTR	ERVK
ILMN_1258223	chr10	+	121717917	121717966	chr10	121717715	121718044	+	IAPEY3-int	LTR	ERVK
ILMN_2632890	chr11	-	5718453	5718502	chr11	5718094	5718602	-	RLTR19	LTR	ERVK
ILMN_1249498	chr11	-	16871509	16871558	chr11	16871429	16871727	-	RMER5	LTR	ERV1
ILMN_1220311	chr11	-	26445730	26445779	chr11	26445477	26445914	+	RLTR11A2	LTR	ERVK
ILMN_2541970	chr11	-	27727848	27727897	chr11	27727475	27728909	-	RodERV21-int	LTR	ERV1
ILMN_2789611	chr11	-	29722464	29722513	chr11	29722367	29722549	-	RLTR30	LTR	ERV1
ILMN_1229697	chr11	+	29725572	29725621	chr11	29725546	29725656	-	RLTR30	LTR	ERV1
ILMN_2567171	chr11	+	32383573	32383622	chr11	32383002	32384229	-	MYSERV6-int	LTR	ERVK
ILMN_1237003	chr11	+	43249868	43249917	chr11	43249776	43250338	+	RMER4B	LTR	ERVK
ILMN_3161532	chr11	+	46401955	46402004	chr11	46401908	46402852	+	RMER12	LTR	ERVK
ILMN_3100688	chr11	-	50712297	50712346	chr11	50712169	50712554	-	MTC	LTR	MaLR
ILMN_2496455	chr11	-	50712431	50712480	chr11	50712169	50712554	-	MTC	LTR	MaLR
ILMN_2977076	chr11	+	58254507	58254556	chr11	58254300	58254622	+	ORR1D1	LTR	MaLR
ILMN_1257107	chr11	-	70857608	70857657	chr11	70857083	70857750	-	IAPEz-int	LTR	ERVK
ILMN_2820383	chr11	+	80013043	80013092	chr11	80012997	80013283	+	MER77	LTR	ERVL
ILMN_2820379	chr11	+	80013153	80013202	chr11	80012997	80013283	+	MER77	LTR	ERVL
ILMN_1218456	chr11	-	90460926	90460975	chr11	90460671	90461100	-	MTD	LTR	MaLR
ILMN_2883500	chr11	-	94555993	94556042	chr11	94555793	94556239	-	RLTR18B	LTR	ERVK
ILMN_2879681	chr11	-	95725106	95725155	chr11	95724778	95725177	-	RMER15	LTR	ERVL
ILMN_2681375	chr11	+	101853455	101853504	chr11	101853380	101853566	-	RMER21A	LTR	ERV1
ILMN_2704134	chr11	-	102298334	102298383	chr11	102298256	102298385	-	RMER4A	LTR	ERVK
ILMN_1252533	chr11	+	104447322	104447371	chr11	104447271	104447518	-	MTD	LTR	MaLR
ILMN_1258627	chr11	-	109794791	109794840	chr11	109794346	109795053	-	RLTR22_Mur	LTR	ERVK
ILMN_2757958	chr11	+	113773542	113773591	chr11	113773497	113773834	+	IAPLTR1a_Mm	LTR	ERVK
ILMN_1255883	chr11	+	119134487	119134536	chr11	119134443	119134677	-	MTD	LTR	MaLR
ILMN_3099265	chr11	+	120469423	120469472	chr11	120469274	120469558	+	MTC	LTR	MaLR
ILMN_2813221	chr11	+	121578341	121578390	chr11	121578169	121578488	-	MLT1C	LTR	MaLR
ILMN_1235193	chr12	+	3663102	3663151	chr12	3663084	3663285	-	MLT1E1A	LTR	MaLR
ILMN_2476733	chr12	+	8594616	8594665	chr12	8594382	8595019	+	RLTR6_Mm	LTR	ERV1
ILMN_1225291	chr12	+	21046135	21046184	chr12	21045962	21046311	+	RLTR10D	LTR	ERVK
ILMN_2608903	chr12	-	25480744	25480793	chr12	25480642	25481050	-	RLTR9B	LTR	ERVK
ILMN_2577286	chr12	-	29387885	29387934	chr12	29387806	29388014	+	MLT1A	LTR	MaLR
ILMN_2994613	chr12	+	53245385	53245434	chr12	53245132	53245952	-	RLTR13D2	LTR	ERVK
ILMN_2578074	chr12	-	56758181	56758230	chr12	56758166	56758250	-	MTEb	LTR	MaLR
ILMN_1234249	chr12	-	56758293	56758342	chr12	56758251	56758425	-	MER21B	LTR	ERV1
ILMN_1243477	chr12	+	58426990	58427039	chr12	58426720	58427492	-	ORR1A4-int	LTR	MaLR
ILMN_1238897	chr12	+	66334082	66334131	chr12	66333648	66334159	-	LTRIS2	LTR	ERV1
ILMN_1230229	chr12	+	68753354	68753403	chr12	68753021	68754329	+	MurERV4_19-int	LTR	ERVK
ILMN_2585573	chr12	+	72386354	72386403	chr12	72386351	72386459	-	ORR1D1	LTR	MaLR
ILMN_3115826	chr12	-	77221626	77221675	chr12	77221446	77221749	+	ORR1B1	LTR	MaLR
ILMN_2597810	chr12	-	82571878	82571927	chr12	82571005	82571954	+	MTD-int	LTR	MaLR
ILMN_2970899	chr12	-	82572089	82572138	chr12	82571963	82572324	+	MTD	LTR	MaLR
ILMN_2970900	chr12	-	82572177	82572226	chr12	82571963	82572324	+	MTD	LTR	MaLR
ILMN_1220414	chr12	+	85443555	85443604	chr12	85443499	85443662	-	RLTR13C2	LTR	ERVK
ILMN_2546051	chr12	-	89604353	89604402	chr12	89604119	89604424	-	ORR1E	LTR	MaLR
ILMN_2432763	chr12	+	94124293	94124342	chr12	94122307	94129552	-	MMTV-int	LTR	ERVK
ILMN_2467078	chr12	+	99868466	99868515	chr12	99868438	99868537	-	LTR41B	LTR	ERVL
ILMN_2587841	chr12	+	104831439	104831488	chr12	104831416	104831518	-	MLT1D	LTR	MaLR
ILMN_1252000	chr12	-	114753516	114753565	chr12	114752558	114754117	-	MTA_Mm-int	LTR	MaLR
ILMN_1221215	chr12	-	117640949	117640998	chr12	117640784	117641027	-	RLTR5_Mm	LTR	ERV1
ILMN_1220546	chr13	+	12703299	12703348	chr13	12703247	12703957	+	RLTR40	LTR	ERVK
ILMN_2545071	chr13	+	34153264	34153313	chr13	34153263	34153384	-	ORR1E	LTR	MaLR
ILMN_1219171	chr13	+	47204539	47204588	chr13	47204453	47204824	-	LTR16A	LTR	ERVL
ILMN_2665017	chr13	+	49356802	49356851	chr13	49355195	49356852	+	MTEb-int	LTR	MaLR
ILMN_1249427	chr13	-	59272304	59272353	chr13	59272118	59272455	+	ORR1D2	LTR	MaLR
ILMN_2580105	chr13	+	65388145	65388194	chr13	65388120	65388382	-	ORR1D1	LTR	MaLR
ILMN_1221198	chr13	+	67065060	67065109	chr13	67064834	67065172	-	MLT1C	LTR	MaLR
ILMN_2622200	chr13	-	67414680	67414729	chr13	67414523	67415077	+	MYSERV6-int	LTR	ERVK
ILMN_1247465	chr13	-	67572457	67572506	chr13	67572408	67573011	-	RLTR33	LTR	ERVK
ILMN_2992836	chr13	-	67616850	67616899	chr13	67616672	67617011	-	ORR1D2	LTR	MaLR
ILMN_3021928	chr13	-	67639664	67639713	chr13	67639642	67639777	-	RMER15	LTR	ERVL
ILMN_2525496	chr13	+	68050728	68050777	chr13	68050397	68050865	+	MT2C_Mm	LTR	ERVL
ILMN_2969314	chr13	-	68607272	68607321	chr13	68607201	68607519	+	MTE2b	LTR	MaLR
ILMN_1221551	chr13	+	87804911	87804960	chr13	87804741	87805022	+	RNERVK23-int	LTR	ERVK
ILMN_2585708	chr13	+	95832893	95832942	chr13	95832869	95832958	-	MTD	LTR	MaLR
ILMN_1213448	chr13	-	99757233	99757282	chr13	99756926	99764513	-	RLTR4_MM-int	LTR	ERV1
ILMN_1224237	chr13	+	104504524	104504573	chr13	104502961	104510501	+	MMERGLN-int	LTR	ERV1
ILMN_1238239	chr13	-	120262985	120263034	chr13	120262844	120263348	-	RMER21A	LTR	ERV1
ILMN_1242047	chr14	+	12997394	12997443	chr14	12997133	12997574	+	MT2_Mm	LTR	ERVL
ILMN_2549145	chr14	-	25434471	25434520	chr14	25434264	25434638	-	MTD	LTR	MaLR
ILMN_2972829	chr14	-	43197320	43197369	chr14	43197099	43197459	-	IAPLTR1a_Mm	LTR	ERVK
ILMN_1260276	chr14	-	47449122	47449171	chr14	47449116	47449444	-	ORR1E	LTR	MaLR
ILMN_2553837	chr14	+	47550558	47550607	chr14	47550516	47550608	-	RMER15	LTR	ERVL
ILMN_1253276	chr14	+	48799396	48799445	chr14	48799295	48799650	-	MT2A	LTR	ERVL
ILMN_1248237	chr14	+	49694257	49694306	chr14	49694020	49694352	-	MLT1F1	LTR	MaLR
ILMN_2549473	chr14	+	51584332	51584381	chr14	51584136	51584543	+	RLTR9C	LTR	ERVK
ILMN_2416361	chr14	+	52038896	52038945	chr14	52038737	52039077	+	MTD	LTR	MaLR
ILMN_2440838	chr14	+	52080706	52080755	chr14	52080643	52081009	+	MTD	LTR	MaLR
ILMN_1228353	chr14	+	52750481	52750530	chr14	52750321	52750724	-	ORR1C1	LTR	MaLR
ILMN_1224717	chr14	-	54969436	54969485	chr14	54969089	54969492	-	RLTR44A	LTR	ERVK
ILMN_1215416	chr14	-	59921854	59921903	chr14	59921382	59926674	-	MERVL-int	LTR	ERVL
ILMN_2457556	chr14	+	67557243	67557292	chr14	67557190	67557356	+	MTEb	LTR	MaLR
ILMN_1236449	chr14	+	72593628	72593677	chr14	72592199	72594167	+	RodERV21-int	LTR	ERV1
ILMN_3161906	chr14	+	79854444	79854493	chr14	79854258	79854670	+	RLTR19A	LTR	ERVK
ILMN_2565539	chr14	+	87834573	87834622	chr14	87834546	87835205	+	ORR1C1-int	LTR	MaLR
ILMN_1236701	chr14	-	102126960	102127009	chr14	102126939	102127103	-	ORR1E	LTR	MaLR
ILMN_1218497	chr14	-	104902027	104902076	chr14	104901992	104902102	+	RLTR9B2	LTR	ERVK
ILMN_1225712	chr14	-	112732488	112732537	chr14	112732382	112738834	-	IAPEz-int	LTR	ERVK
ILMN_1224881	chr14	-	122500001	122500050	chr14	122500000	122500503	-	MYSERV16_I-int	LTR	ERVK
ILMN_1236105	chr15	+	6570351	6570400	chr15	6569889	6570852	-	MTC-int	LTR	MaLR
ILMN_1258858	chr15	+	14364251	14364300	chr15	14362904	14368230	+	MERVL-int	LTR	ERVL
ILMN_2528835	chr15	-	35112896	35112945	chr15	35112376	35113369	-	RodERV21-int	LTR	ERV1
ILMN_2595299	chr15	+	36656670	36656719	chr15	36656467	36657307	+	RMER17C-int	LTR	ERVK
ILMN_1239262	chr15	-	40343197	40343246	chr15	40342848	40343468	-	RMER19C	LTR	ERVK
ILMN_1253663	chr15	+	50433389	50433438	chr15	50433092	50434106	+	RLTR45-int	LTR	ERVK
ILMN_2529046	chr15	-	51922421	51922470	chr15	51921594	51923264	-	RodERV21-int	LTR	ERV1
ILMN_2573600	chr15	+	59158462	59158511	chr15	59158374	59158809	-	RMER17A	LTR	ERVK
ILMN_1224945	chr15	+	66449540	66449589	chr15	66449369	66449599	-	MTE2b	LTR	MaLR
ILMN_2756223	chr15	-	77414624	77414673	chr15	77414601	77414673	+	RLTR25B	LTR	ERVK
ILMN_1225181	chr15	+	79726020	79726069	chr15	79725992	79726293	-	RLTR4_Mm	LTR	ERV1
ILMN_1239165	chr15	-	81718757	81718806	chr15	81718667	81718844	-	MLT1F	LTR	MaLR
ILMN_2755815	chr15	-	83435736	83435785	chr15	83435484	83435915	+	MLT2B2	LTR	ERVL
ILMN_1215426	chr15	+	91806574	91806623	chr15	91806183	91807137	+	RLTR25B	LTR	ERVK
ILMN_2812164	chr15	+	94398389	94398438	chr15	94398238	94398568	+	RMER15-int	LTR	ERVL
ILMN_2902605	chr15	-	98016631	98016680	chr15	98016400	98016784	-	MTEa	LTR	MaLR
ILMN_1241919	chr15	+	100178172	100178221	chr15	100176974	100178488	+	RMER17A-int	LTR	ERVK
ILMN_1241997	chr16	-	13540872	13540921	chr16	13540700	13541005	+	ORR1E	LTR	MaLR
ILMN_1220761	chr16	+	13949128	13949177	chr16	13949062	13949258	+	ORR1B1	LTR	MaLR
ILMN_1216171	chr16	-	15092767	15092816	chr16	15092706	15093601	-	RMER13B	LTR	ERVK
ILMN_1213834	chr16	-	15179171	15179220	chr16	15178879	15179331	-	MuRRS4-int	LTR	ERV1
ILMN_1246061	chr16	+	15285593	15285642	chr16	15281045	15286115	+	MMERVK10C-int	LTR	ERVK
ILMN_1257127	chr16	-	15458130	15458179	chr16	15456860	15460985	-	MuRRS-int	LTR	ERV1
ILMN_1246510	chr16	-	16472636	16472685	chr16	16472374	16472820	+	RLTR20B1	LTR	ERVK
ILMN_1241341	chr16	-	19650423	19650472	chr16	19648437	19651157	-	IAPEy-int	LTR	ERVK
ILMN_1253702	chr16	+	20952274	20952323	chr16	20948922	20952645	+	ETnERV2-int	LTR	ERVK
ILMN_1213185	chr16	-	21745998	21746047	chr16	21745324	21750397	-	MMERVK10C-int	LTR	ERVK
ILMN_2574865	chr16	+	23301359	23301408	chr16	23301345	23301784	+	MTC-int	LTR	MaLR
ILMN_1222924	chr16	-	23629264	23629313	chr16	23629103	23629882	-	RLTR40	LTR	ERVK
ILMN_2537836	chr16	+	24325804	24325853	chr16	24325633	24326002	-	RLTR10	LTR	ERVK
ILMN_2537719	chr16	-	33373556	33373605	chr16	33373535	33373813	+	MTD	LTR	MaLR
ILMN_1233210	chr16	-	35937194	35937243	chr16	35937111	35937654	+	RMER15	LTR	ERVL
ILMN_2945358	chr16	-	36120108	36120157	chr16	36119216	36121111	+	MYSERV16_I-int	LTR	ERVK
ILMN_1239503	chr16	+	36770289	36770338	chr16	36770040	36770438	-	IAPLTR1_Mm	LTR	ERVK
ILMN_2908933	chr16	-	36793244	36793293	chr16	36792894	36793478	-	LTRIS_Mus	LTR	ERV1
ILMN_2537941	chr16	+	40759655	40759704	chr16	40759537	40759885	-	RLTR10	LTR	ERVK
ILMN_1258424	chr16	-	42772536	42772585	chr16	42772313	42772671	+	ORR1D2	LTR	MaLR
ILMN_2673675	chr16	+	44981181	44981230	chr16	44980926	44981350	+	RMER5	LTR	ERV1
ILMN_2979702	chr16	+	45622568	45622617	chr16	45622342	45622666	-	MTD	LTR	MaLR
ILMN_2579504	chr16	-	45729845	45729894	chr16	45729768	45730292	-	MER68	LTR	ERVL
ILMN_1214874	chr16	-	48185071	48185120	chr16	48184904	48185428	+	IAPLTR2_Mm	LTR	ERVK
ILMN_1244922	chr16	+	49028070	49028119	chr16	49027193	49030033	+	MMERVK10C-int	LTR	ERVK
ILMN_2574030	chr16	-	49171466	49171515	chr16	49171318	49171714	-	MTD	LTR	MaLR
ILMN_2538035	chr16	+	53583435	53583484	chr16	53583308	53583690	-	IAPLTR2a	LTR	ERVK
ILMN_1236191	chr16	+	53840573	53840622	chr16	53839725	53840677	+	RMER17B	LTR	ERVK
ILMN_3028324	chr16	-	54619542	54619591	chr16	54619410	54619942	-	MLT1K	LTR	MaLR
ILMN_1250905	chr16	+	56213186	56213235	chr16	56212913	56213288	+	MTD	LTR	MaLR
ILMN_1228676	chr16	-	56334143	56334192	chr16	56330979	56335334	-	IAP-d-int	LTR	ERVK
ILMN_2538161	chr16	-	61880399	61880448	chr16	61880234	61880503	-	RLTR20B3	LTR	ERVK
ILMN_1217619	chr16	+	69964163	69964212	chr16	69964098	69965853	+	IAPEz-int	LTR	ERVK
ILMN_1250219	chr16	+	71509367	71509416	chr16	71509271	71509453	+	RLTR21	LTR	ERVK
ILMN_1253108	chr16	-	73472245	73472294	chr16	73472065	73472444	+	LTR40a	LTR	ERVL
ILMN_1224141	chr16	+	76034505	76034554	chr16	76034334	76034610	+	MLT1G1	LTR	MaLR
ILMN_1226088	chr16	-	76812003	76812052	chr16	76811661	76812068	-	MER77	LTR	ERVL
ILMN_2538387	chr16	-	77834974	77835023	chr16	77834810	77835030	+	MT2A	LTR	ERVL
ILMN_2538408	chr16	-	79223930	79223979	chr16	79222573	79224174	-	IAPEY3-int	LTR	ERVK
ILMN_1258831	chr16	+	84810980	84811029	chr16	84810959	84811062	-	ORR1E	LTR	MaLR
ILMN_1230572	chr16	+	88894094	88894143	chr16	88893882	88894975	+	MERVK26-int	LTR	ERVK
ILMN_2587365	chr16	+	90728982	90729031	chr16	90728757	90729108	-	RMER5	LTR	ERV1
ILMN_1255307	chr16	+	96668339	96668388	chr16	96667499	96668722	+	MTD-int	LTR	MaLR
ILMN_2951310	chr17	-	3064388	3064437	chr17	3063215	3067012	-	ETnERV3-int	LTR	ERVK
ILMN_2527220	chr17	-	6448988	6449037	chr17	6448668	6449599	-	RLTR13B3	LTR	ERVK
ILMN_1228992	chr17	-	6927371	6927420	chr17	6927359	6927849	-	MMTV-int	LTR	ERVK
ILMN_2573761	chr17	-	12467648	12467697	chr17	12467590	12467724	+	MT2B	LTR	ERVL
ILMN_1213052	chr17	+	17764492	17764541	chr17	17764478	17764798	-	RLTR15	LTR	ERVK
ILMN_1213361	chr17	-	19580263	19580312	chr17	19580169	19580650	+	RLTR45	LTR	ERVK
ILMN_2530489	chr17	-	20149237	20149286	chr17	20148934	20149369	-	RLTR45	LTR	ERVK
ILMN_2867013	chr17	+	21165172	21165221	chr17	21164874	21165240	-	MTD	LTR	MaLR
ILMN_1214239	chr17	+	22131261	22131310	chr17	22131087	22131342	+	RMER15	LTR	ERVL
ILMN_2786125	chr17	+	22513994	22514043	chr17	22513959	22514106	+	RMER15	LTR	ERVL
ILMN_1228383	chr17	-	25990407	25990456	chr17	25990271	25990593	+	MTD	LTR	MaLR
ILMN_3155815	chr17	+	29285554	29285603	chr17	29285444	29285794	-	MTD	LTR	MaLR
ILMN_1221471	chr17	+	31695677	31695726	chr17	31695654	31696016	-	MER21B	LTR	ERV1
ILMN_2583163	chr17	-	33076966	33077015	chr17	33076914	33077244	+	ORR1D2	LTR	MaLR
ILMN_2948014	chr17	+	34122019	34122068	chr17	34121409	34122235	+	MERVL_2A-int	LTR	ERVL
ILMN_2862338	chr17	-	37018948	37018997	chr17	37018893	37019024	-	MLT1F2	LTR	MaLR
ILMN_2594256	chr17	+	45579146	45579195	chr17	45579133	45579286	+	MERVL_2A-int	LTR	ERVL
ILMN_1256322	chr17	+	47492888	47492937	chr17	47492620	47493044	-	RMER4A	LTR	ERVK
ILMN_1214183	chr17	-	48288874	48288923	chr17	48288755	48289111	-	RMER16	LTR	ERVK
ILMN_1238820	chr17	-	48312007	48312056	chr17	48311400	48316470	-	MMERVK10C-int	LTR	ERVK
ILMN_1257134	chr17	+	48350624	48350673	chr17	48349270	48351838	+	MMERGLN-int	LTR	ERV1
ILMN_2871945	chr17	+	48385746	48385795	chr17	48385557	48385863	+	MTE2a	LTR	MaLR
ILMN_1245528	chr17	-	56418475	56418524	chr17	56418399	56418560	-	LTR45	LTR	ERV1
ILMN_1222565	chr17	-	64211792	64211841	chr17	64211619	64211901	-	MER67C	LTR	ERV1
ILMN_1229146	chr17	+	69451413	69451462	chr17	69451387	69451505	-	LTR16A	LTR	ERVL
ILMN_1241050	chr17	+	69511744	69511793	chr17	69511669	69512010	-	ORR1E	LTR	MaLR
ILMN_2576431	chr17	+	71589426	71589475	chr17	71588788	71589547	+	RLTR25B	LTR	ERVK
ILMN_1221564	chr17	+	75790933	75790982	chr17	75790826	75791160	+	MLT1B	LTR	MaLR
ILMN_1246439	chr17	-	81689556	81689605	chr17	81689365	81689646	-	RLTR6-int	LTR	ERV1
ILMN_1223521	chr17	-	88353996	88354045	chr17	88353890	88354409	-	RLTR45	LTR	ERVK
ILMN_1252735	chr18	+	3370206	3370255	chr18	3369787	3370933	+	RLTR45-int	LTR	ERVK
ILMN_2946959	chr18	+	3473854	3473903	chr18	3473617	3475426	+	RLTR45-int	LTR	ERVK
ILMN_1243047	chr18	-	9278708	9278757	chr18	9278703	9279651	-	RLTR25B	LTR	ERVK
ILMN_1220808	chr18	+	11898266	11898315	chr18	11898192	11898571	-	MTD	LTR	MaLR
ILMN_1221182	chr18	-	12224987	12225036	chr18	12224897	12225296	+	RLTR23	LTR	ERV1
ILMN_1251470	chr18	-	12225156	12225205	chr18	12224897	12225296	+	RLTR23	LTR	ERV1
ILMN_1225715	chr18	-	16299155	16299204	chr18	16298028	16300949	-	RNERVK23-int	LTR	ERVK
ILMN_1234359	chr18	-	17691220	17691269	chr18	17690546	17691725	-	RodERV21-int	LTR	ERV1
ILMN_2553938	chr18	+	20705420	20705469	chr18	20705361	20705723	+	MTEa	LTR	MaLR
ILMN_1236288	chr18	+	20756054	20756103	chr18	20755787	20756126	-	ORR1E	LTR	MaLR
ILMN_1232279	chr18	-	24109907	24109956	chr18	24109578	24109975	-	ETnERV2-int	LTR	ERVK
ILMN_1252962	chr18	+	24929628	24929677	chr18	24929480	24929848	-	MTEb	LTR	MaLR
ILMN_2564888	chr18	+	33120424	33120473	chr18	33120360	33120596	-	MTC	LTR	MaLR
ILMN_1242963	chr18	+	38457996	38458045	chr18	38457963	38458087	-	MT2B	LTR	ERVL
ILMN_1234762	chr18	+	45288590	45288639	chr18	45288379	45288814	+	MLT1K	LTR	MaLR
ILMN_2996973	chr18	-	60428280	60428329	chr18	60428031	60428540	-	RLTR44C	LTR	ERVK
ILMN_3004797	chr18	-	74355312	74355361	chr18	74355015	74355408	+	ORR1B1-int	LTR	MaLR
ILMN_1243845	chr18	-	74355548	74355597	chr18	74355543	74355727	-	MER21B	LTR	ERV1
ILMN_1213455	chr19	-	4742927	4742976	chr19	4742852	4743204	-	MLT1A1	LTR	MaLR
ILMN_2881686	chr19	-	5079614	5079663	chr19	5079570	5079702	-	MLT1J	LTR	MaLR
ILMN_2542253	chr19	-	8373209	8373258	chr19	8372533	8373686	-	RLTR45-int	LTR	ERVK
ILMN_2889376	chr19	+	8755570	8755619	chr19	8755431	8755930	-	MER77	LTR	ERVL
ILMN_1233738	chr19	-	8883766	8883815	chr19	8883687	8883913	-	MER31A	LTR	ERV1
ILMN_1239547	chr19	-	17447264	17447313	chr19	17446813	17447751	+	RLTR14-int	LTR	ERV1
ILMN_1220378	chr19	-	31288873	31288922	chr19	31288644	31289029	+	MTD	LTR	MaLR
ILMN_2964420	chr19	+	34121800	34121849	chr19	34121763	34122114	+	MLT1E1A	LTR	MaLR
ILMN_1236355	chr19	+	36665504	36665553	chr19	36665335	36665574	-	RMER4A	LTR	ERVK
ILMN_2821730	chr19	+	38383093	38383142	chr19	38382990	38383461	+	MLT1G3	LTR	MaLR
ILMN_1259296	chr19	-	40047938	40047987	chr19	40047123	40048550	-	RodERV21-int	LTR	ERV1
ILMN_1244796	chr19	+	40956881	40956930	chr19	40956660	40957165	+	MLT1F	LTR	MaLR
ILMN_1217878	chr19	-	42815933	42815982	chr19	42815915	42816205	+	ORR1E	LTR	MaLR
ILMN_2552569	chr19	-	44037024	44037073	chr19	44036713	44037321	+	LTR82A	LTR	ERVL
ILMN_2648548	chr19	+	56516313	56516362	chr19	56516184	56516466	-	LTR33A	LTR	ERVL
ILMN_2557452	chr19	-	61130225	61130274	chr19	61130107	61130411	-	ORR1E	LTR	MaLR
ILMN_1241044	chr19	-	61193046	61193095	chr19	61193030	61193351	-	RLTR25B	LTR	ERVK
ILMN_1258205	chr19	-	61193070	61193119	chr19	61193030	61193351	-	RLTR25B	LTR	ERVK
ILMN_2661289	chr8_random	-	111757	111806	chr8_random	111375	112266	+	RMER19B	LTR	ERVK
ILMN_2517601	chrY_random	-	43162318	43162367	chrY_random	43162084	43163537	-	RMER17A-int	LTR	ERVK
ILMN_1253866	chrY_random	-	48591720	48591769	chrY_random	48587005	48591853	-	RLTR44-int	LTR	ERVK
ILMN_1246080	chrY_random	-	54271830	54271879	chrY_random	54271786	54271925	+	MTD	LTR	MaLR

## Sheet: MmWG6_LINE37_504.csv
Probe_ID	Probe_Chr	Probe_Strand	Probe_Start	Probe_End	Rep_Chr	Rep_Start	Rep_End	Rep_Strand	Rep_Name	Rep_Class	Rep_Family
ILMN_1240787	chr1	+	7508048	7508097	chr1	7507707	7508146	-	Lx6	LINE	L1
ILMN_1233336	chr1	+	9167380	9167429	chr1	9165480	9171060	+	L1Md_A	LINE	L1
ILMN_2734168	chr1	+	9912527	9912576	chr1	9912469	9912680	-	L1M5	LINE	L1
ILMN_2574754	chr1	+	15811991	15812040	chr1	15811926	15812206	-	Lx7	LINE	L1
ILMN_1220964	chr1	-	17910811	17910860	chr1	17906211	17912668	-	L1Md_T	LINE	L1
ILMN_1235160	chr1	-	25020919	25020968	chr1	25020883	25022076	+	L1Md_F2	LINE	L1
ILMN_1246748	chr1	-	25792387	25792436	chr1	25792378	25793237	-	Lx3C	LINE	L1
ILMN_1248627	chr1	+	28844805	28844854	chr1	28844579	28844947	-	Lx2B	LINE	L1
ILMN_2890284	chr1	+	39603356	39603405	chr1	39603352	39603726	+	Lx3C	LINE	L1
ILMN_1216107	chr1	-	43131496	43131545	chr1	43131361	43131726	+	L1MC1	LINE	L1
ILMN_2666893	chr1	-	58017136	58017185	chr1	58016961	58017249	+	L1MB5	LINE	L1
ILMN_1241612	chr1	+	59089102	59089151	chr1	59089078	59089884	+	L1Md_F2	LINE	L1
ILMN_2731550	chr1	+	74400063	74400112	chr1	74399799	74400255	+	L2c	LINE	L2
ILMN_2486247	chr1	+	74749916	74749965	chr1	74749704	74750270	-	L1MA4A	LINE	L1
ILMN_2426752	chr1	-	80615077	80615126	chr1	80614556	80615247	+	Lx8	LINE	L1
ILMN_1239630	chr1	+	93088331	93088380	chr1	93088178	93088397	-	L1MC	LINE	L1
ILMN_2564539	chr1	+	93207660	93207709	chr1	93207651	93207770	+	L1MDa	LINE	L1
ILMN_2526859	chr1	+	99418913	99418962	chr1	99416090	99419336	-	L1_Mur1	LINE	L1
ILMN_1242971	chr1	-	102357603	102357652	chr1	102356212	102357870	-	L1VL4	LINE	L1
ILMN_2538301	chr1	+	107504817	107504866	chr1	107504689	107505105	+	L1Md_T	LINE	L1
ILMN_1259069	chr1	-	117921373	117921422	chr1	117915641	117921795	-	L1Md_F2	LINE	L1
ILMN_2558866	chr1	-	125704495	125704544	chr1	125704209	125704559	-	Lx9	LINE	L1
ILMN_1238327	chr1	+	131609477	131609526	chr1	131609466	131609884	+	L1MC4a	LINE	L1
ILMN_1230710	chr1	-	132554662	132554711	chr1	132554194	132555187	-	Lx7	LINE	L1
ILMN_2960325	chr1	+	133571795	133571844	chr1	133571758	133571934	-	L1MC5	LINE	L1
ILMN_1218905	chr1	+	135866481	135866530	chr1	135866273	135866817	+	Lx8	LINE	L1
ILMN_2607287	chr1	+	137496386	137496435	chr1	137496364	137496464	+	L2c	LINE	L2
ILMN_1252022	chr1	+	148467402	148467451	chr1	148465279	148471444	+	L1_Mus3	LINE	L1
ILMN_2632556	chr1	+	156117413	156117462	chr1	156117386	156117869	-	Lx7	LINE	L1
ILMN_1256907	chr1	-	170050381	170050430	chr1	170050126	170050495	-	L2a	LINE	L2
ILMN_2560379	chr1	+	173782721	173782770	chr1	173782656	173782782	+	Lx6	LINE	L1
ILMN_1245754	chr1	+	173784994	173785043	chr1	173784351	173785847	+	Lx6	LINE	L1
ILMN_2740678	chr1	+	173873738	173873787	chr1	173873701	173873989	+	L2c	LINE	L2
ILMN_1219489	chr1	+	181511644	181511693	chr1	181511380	181511707	-	L1MB7	LINE	L1
ILMN_1213684	chr1	-	182162758	182162807	chr1	182162510	182162879	+	L2a	LINE	L2
ILMN_2894040	chr1	+	182798131	182798180	chr1	182798045	182798387	-	L1MEc	LINE	L1
ILMN_2424680	chr1	-	196952128	196952177	chr1	196952031	196952192	-	L1M2	LINE	L1
ILMN_2859539	chr2	-	3259453	3259502	chr2	3259382	3259520	-	Lx8	LINE	L1
ILMN_2806258	chr2	-	13431908	13431957	chr2	13431887	13432634	-	Lx8	LINE	L1
ILMN_2692141	chr2	-	13431929	13431978	chr2	13431887	13432634	-	Lx8	LINE	L1
ILMN_1238764	chr2	+	13481594	13481643	chr2	13481592	13482323	+	Lx8	LINE	L1
ILMN_2578165	chr2	+	16711765	16711814	chr2	16710466	16713017	+	L1Md_F2	LINE	L1
ILMN_1213445	chr2	+	22956742	22956791	chr2	22956728	22956844	+	Lx6	LINE	L1
ILMN_1240103	chr2	-	34610538	34610587	chr2	34610467	34610773	-	L3	LINE	CR1
ILMN_1213784	chr2	-	34937500	34937549	chr2	34937428	34937642	-	Lx5	LINE	L1
ILMN_2470764	chr2	-	35833142	35833191	chr2	35832957	35833247	-	L2a	LINE	L2
ILMN_1256229	chr2	-	37466330	37466379	chr2	37466276	37466633	+	L1_Mur3	LINE	L1
ILMN_2733534	chr2	-	41924179	41924228	chr2	41922899	41924282	+	Lx7	LINE	L1
ILMN_1220822	chr2	-	48767435	48767484	chr2	48767399	48767608	+	L1M4	LINE	L1
ILMN_1222093	chr2	+	49072752	49072801	chr2	49072108	49073005	-	Lx2	LINE	L1
ILMN_1247868	chr2	-	59860462	59860511	chr2	59860422	59860604	-	Lx9	LINE	L1
ILMN_1244099	chr2	-	66926359	66926408	chr2	66921645	66928762	-	L1Md_T	LINE	L1
ILMN_1221280	chr2	+	71295989	71296038	chr2	71295955	71296091	+	L2a	LINE	L2
ILMN_2641449	chr2	+	74716295	74716344	chr2	74716259	74716433	+	L1ME1	LINE	L1
ILMN_1224152	chr2	-	76509547	76509596	chr2	76509201	76509668	-	L1MB2	LINE	L1
ILMN_2991166	chr2	-	76883359	76883408	chr2	76883215	76883501	-	L1MB3	LINE	L1
ILMN_1225627	chr2	+	78754638	78754687	chr2	78754592	78754726	-	Lx7	LINE	L1
ILMN_2538208	chr2	+	83255172	83255221	chr2	83253658	83259687	+	L1Md_T	LINE	L1
ILMN_1258452	chr2	+	89759548	89759597	chr2	89759328	89760323	+	L1Md_T	LINE	L1
ILMN_1237949	chr2	+	101908049	101908098	chr2	101907903	101908784	+	L1MDa	LINE	L1
ILMN_2887435	chr2	-	103224440	103224489	chr2	103224163	103224862	-	Lx4A	LINE	L1
ILMN_1240090	chr2	-	104025291	104025340	chr2	104025266	104025461	+	Lx8	LINE	L1
ILMN_1240292	chr2	+	105799822	105799871	chr2	105799360	105799909	+	L1MA5A	LINE	L1
ILMN_2753279	chr2	+	106641929	106641978	chr2	106641928	106642334	+	L1MEf	LINE	L1
ILMN_1259192	chr2	+	110440581	110440630	chr2	110440372	110440675	-	Lx	LINE	L1
ILMN_2570342	chr2	-	125518412	125518461	chr2	125518396	125518510	+	L2a	LINE	L2
ILMN_1252851	chr2	-	127401342	127401391	chr2	127401267	127401434	-	L2c	LINE	L2
ILMN_1257957	chr2	+	128946067	128946116	chr2	128945925	128946149	-	L1MEb	LINE	L1
ILMN_2881810	chr2	+	131264973	131265022	chr2	131264424	131265126	+	L1Md_T	LINE	L1
ILMN_2764690	chr2	+	144360745	144360794	chr2	144360579	144360808	+	L1MC2	LINE	L1
ILMN_1253196	chr2	+	150066373	150066422	chr2	150066279	150066722	+	Lx4A	LINE	L1
ILMN_3094023	chr2	-	151541872	151541921	chr2	151541860	151542476	+	L1MB8	LINE	L1
ILMN_2586669	chr2	-	155478932	155478981	chr2	155478769	155479059	-	L1M4	LINE	L1
ILMN_1240408	chr2	-	157000799	157000848	chr2	157000751	157000874	-	Lx7	LINE	L1
ILMN_2772389	chr2	+	162871202	162871251	chr2	162871179	162871329	-	L2a	LINE	L2
ILMN_1258886	chr2	-	164080182	164080231	chr2	164079085	164080293	+	Lx9	LINE	L1
ILMN_3092125	chr3	+	5751129	5751178	chr3	5746273	5752571	+	L1_Mus2	LINE	L1
ILMN_1246956	chr3	-	25806804	25806853	chr3	25806600	25807257	+	Lx8	LINE	L1
ILMN_2945095	chr3	-	32777385	32777434	chr3	32777306	32777730	+	L1_Mus1	LINE	L1
ILMN_2554920	chr3	+	35905243	35905292	chr3	35904992	35905460	-	L1M2	LINE	L1
ILMN_1238437	chr3	+	35905312	35905361	chr3	35904992	35905460	-	L1M2	LINE	L1
ILMN_1225026	chr3	+	36104060	36104109	chr3	36103571	36104318	+	L1_Mur2	LINE	L1
ILMN_2898958	chr3	+	37192739	37192788	chr3	37192666	37193124	+	L1Md_F3	LINE	L1
ILMN_2566237	chr3	+	37341919	37341968	chr3	37341606	37342358	-	Lx4A	LINE	L1
ILMN_1218305	chr3	-	41145353	41145402	chr3	41140782	41147358	-	L1Md_A	LINE	L1
ILMN_1219547	chr3	+	54976617	54976666	chr3	54976414	54976829	+	Lx8	LINE	L1
ILMN_2867789	chr3	+	65489784	65489833	chr3	65489564	65489837	-	L1MC	LINE	L1
ILMN_1241526	chr3	-	68871117	68871166	chr3	68871087	68871203	-	L2c	LINE	L2
ILMN_1231088	chr3	-	83145155	83145204	chr3	83140523	83147083	-	L1Md_A	LINE	L1
ILMN_2896955	chr3	+	84400269	84400318	chr3	84400208	84400477	+	Lx	LINE	L1
ILMN_3071908	chr3	+	92026199	92026248	chr3	92026135	92026281	+	Lx4B	LINE	L1
ILMN_2643227	chr3	-	95115433	95115482	chr3	95115433	95115493	-	L2	LINE	L2
ILMN_2890895	chr3	+	97966962	97967011	chr3	97966960	97967048	+	Lx5	LINE	L1
ILMN_1234480	chr3	-	98513324	98513373	chr3	98513175	98514235	-	L1Md_F2	LINE	L1
ILMN_2983641	chr3	+	100737787	100737836	chr3	100737506	100737920	+	L2b	LINE	L2
ILMN_2584381	chr3	-	100750321	100750370	chr3	100750280	100750636	-	Lx9	LINE	L1
ILMN_2528839	chr3	-	123447865	123447914	chr3	123447694	123448104	+	Lx	LINE	L1
ILMN_1247963	chr3	-	123628912	123628961	chr3	123627672	123629982	-	L1Md_A	LINE	L1
ILMN_2860645	chr3	+	142210136	142210185	chr3	142209616	142210301	+	Lx6	LINE	L1
ILMN_2822643	chr3	+	146294246	146294295	chr3	146294056	146294346	+	Lx8	LINE	L1
ILMN_1237138	chr3	-	151944937	151944986	chr3	151944204	151945140	-	L1_Mur3	LINE	L1
ILMN_2578592	chr3	+	152050598	152050647	chr3	152050431	152050971	+	Lx2B	LINE	L1
ILMN_1246256	chr3	+	156208303	156208352	chr3	156207967	156208400	-	L1Md_F2	LINE	L1
ILMN_1245775	chr4	-	25682733	25682782	chr4	25682383	25685216	+	Lx6	LINE	L1
ILMN_2585651	chr4	-	27955917	27955966	chr4	27955268	27957172	-	Lx2B	LINE	L1
ILMN_2522195	chr4	-	30436874	30436923	chr4	30434904	30437228	-	L1_Mm	LINE	L1
ILMN_2656592	chr4	+	41858537	41858586	chr4	41858350	41858963	+	L1M5	LINE	L1
ILMN_2608351	chr4	+	41859697	41859746	chr4	41859655	41859778	+	L1M5	LINE	L1
ILMN_2616700	chr4	+	43338915	43338964	chr4	43338815	43339010	-	Lx7	LINE	L1
ILMN_1252693	chr4	-	59763010	59763059	chr4	59762598	59763210	-	L1MB3	LINE	L1
ILMN_1241812	chr4	-	90855202	90855251	chr4	90850426	90856741	-	L1Md_T	LINE	L1
ILMN_1247919	chr4	-	106807059	106807108	chr4	106807034	106807145	+	L2c	LINE	L2
ILMN_2614692	chr4	-	108310347	108310396	chr4	108310176	108310663	+	L1MC4	LINE	L1
ILMN_2553462	chr4	-	108443889	108443938	chr4	108443833	108444477	-	Lx2	LINE	L1
ILMN_2657980	chr4	-	115669340	115669389	chr4	115669198	115669396	+	L2c	LINE	L2
ILMN_3006333	chr4	-	115669461	115669510	chr4	115669437	115669510	+	L2b	LINE	L2
ILMN_1245420	chr4	+	126784690	126784739	chr4	126784661	126784875	-	L4	LINE	RTE
ILMN_1230924	chr4	-	143801947	143801996	chr4	143801693	143802021	-	Lx3C	LINE	L1
ILMN_2822825	chr4	+	147540454	147540503	chr4	147540417	147540523	+	L2a	LINE	L2
ILMN_1233936	chr5	-	3779645	3779694	chr5	3779431	3779783	+	L1MC4a	LINE	L1
ILMN_1237125	chr5	-	4920665	4920714	chr5	4920659	4920841	+	Lx7	LINE	L1
ILMN_2750386	chr5	+	8459691	8459740	chr5	8459356	8460409	-	Lx8	LINE	L1
ILMN_1215660	chr5	-	9146806	9146855	chr5	9146226	9146945	-	L1M2	LINE	L1
ILMN_2579533	chr5	+	9463430	9463479	chr5	9463419	9463716	+	Lx9	LINE	L1
ILMN_1225663	chr5	+	23760624	23760673	chr5	23760524	23760764	+	L1M5	LINE	L1
ILMN_1247944	chr5	+	31399125	31399174	chr5	31399046	31399181	+	L2	LINE	L2
ILMN_3036004	chr5	+	32541463	32541512	chr5	32541379	32541603	-	L2	LINE	L2
ILMN_2758990	chr5	+	33760235	33760284	chr5	33759806	33760492	+	L1_Rod	LINE	L1
ILMN_2648346	chr5	+	44234239	44234288	chr5	44233971	44234319	+	L1ME1	LINE	L1
ILMN_1259481	chr5	-	71164714	71164763	chr5	71164641	71165362	+	Lx9	LINE	L1
ILMN_2492786	chr5	-	72556019	72556068	chr5	72555381	72556166	+	L1M5	LINE	L1
ILMN_1226564	chr5	-	87112918	87112967	chr5	87112856	87112984	-	Lx7	LINE	L1
ILMN_2955850	chr5	-	87984004	87984053	chr5	87983853	87984134	-	L1MD1	LINE	L1
ILMN_2882996	chr5	+	88281866	88281915	chr5	88281563	88282006	+	Lx2B	LINE	L1
ILMN_1232659	chr5	-	99985727	99985776	chr5	99985664	99985816	+	L2	LINE	L2
ILMN_2649306	chr5	-	105364868	105364917	chr5	105364656	105364971	-	Lx8	LINE	L1
ILMN_2936936	chr5	+	111089341	111089390	chr5	111088963	111089629	-	Lx7	LINE	L1
ILMN_2538518	chr5	-	126848583	126848632	chr5	126847391	126849786	-	L1Md_A	LINE	L1
ILMN_1232953	chr5	-	133162155	133162204	chr5	133156677	133163493	-	L1Md_A	LINE	L1
ILMN_2685506	chr5	-	138395349	138395398	chr5	138395253	138395421	+	L1MB8	LINE	L1
ILMN_1258189	chr5	+	138693617	138693666	chr5	138693510	138693754	+	Lx3A	LINE	L1
ILMN_1214938	chr5	+	142588297	142588346	chr5	142588244	142588395	-	Lx2	LINE	L1
ILMN_2558710	chr5	-	143104128	143104177	chr5	143103737	143104473	+	Lx8	LINE	L1
ILMN_2530354	chr5	-	146278917	146278966	chr5	146277668	146284048	-	L1Md_F2	LINE	L1
ILMN_2487437	chr5	+	152198645	152198694	chr5	152198069	152198722	+	Lx8	LINE	L1
ILMN_2570487	chr6	-	23637436	23637485	chr6	23637083	23637631	-	L1MC	LINE	L1
ILMN_1259917	chr6	+	31372368	31372417	chr6	31372283	31372927	+	L1_Mur3	LINE	L1
ILMN_1259634	chr6	+	33300370	33300419	chr6	33299999	33301117	+	L1MEf	LINE	L1
ILMN_2559504	chr6	+	33425995	33426044	chr6	33425346	33426657	-	Lx7	LINE	L1
ILMN_1258588	chr6	+	33426476	33426525	chr6	33425346	33426657	-	Lx7	LINE	L1
ILMN_2698834	chr6	+	34755481	34755530	chr6	34755267	34755647	+	L1ME1	LINE	L1
ILMN_1246624	chr6	-	35054311	35054360	chr6	35053695	35057459	-	Lx	LINE	L1
ILMN_2985836	chr6	-	42573189	42573238	chr6	42573036	42573318	-	Lx8	LINE	L1
ILMN_1221236	chr6	+	46493864	46493913	chr6	46493331	46493947	-	L2	LINE	L2
ILMN_3131197	chr6	+	48548874	48548923	chr6	48548858	48549049	-	L3	LINE	CR1
ILMN_1257708	chr6	-	66791340	66791389	chr6	66791315	66791411	-	L4	LINE	RTE
ILMN_1257135	chr6	-	83718913	83718962	chr6	83718874	83719004	-	L2c	LINE	L2
ILMN_1259683	chr6	-	85892455	85892504	chr6	85892231	85892657	+	L1ME1	LINE	L1
ILMN_1219052	chr6	+	101490612	101490661	chr6	101490362	101491036	-	L1M5	LINE	L1
ILMN_1222715	chr6	+	102433226	102433275	chr6	102432861	102434019	+	L1Md_A	LINE	L1
ILMN_2698625	chr6	+	119251326	119251375	chr6	119251289	119251426	+	L1MB5	LINE	L1
ILMN_2944755	chr6	-	122220884	122220933	chr6	122220638	122220991	-	L1MA5	LINE	L1
ILMN_1216972	chr6	-	123232479	123232528	chr6	123232247	123232569	+	Lx8	LINE	L1
ILMN_2653132	chr6	-	129411658	129411707	chr6	129411638	129411708	-	L1MB5	LINE	L1
ILMN_1249932	chr6	-	132389470	132389519	chr6	132389452	132389682	-	L1MDb	LINE	L1
ILMN_1254443	chr6	+	139584208	139584257	chr6	139584093	139584563	+	L1_Rod	LINE	L1
ILMN_3131478	chr6	-	144947988	144948037	chr6	144947945	144948048	-	L2c	LINE	L2
ILMN_2621296	chr7	-	3958995	3959044	chr7	3958737	3959222	+	Lx7	LINE	L1
ILMN_1259933	chr7	+	4087590	4087639	chr7	4087550	4087808	+	L1MD3	LINE	L1
ILMN_2724603	chr7	+	4194921	4194970	chr7	4194866	4195211	-	L1MC	LINE	L1
ILMN_2435096	chr7	-	5146670	5146719	chr7	5145896	5146853	+	L1_Mur2	LINE	L1
ILMN_2498183	chr7	-	5360697	5360746	chr7	5360475	5361509	-	L1Md_F2	LINE	L1
ILMN_1227062	chr7	-	5360698	5360747	chr7	5360475	5361509	-	L1Md_F2	LINE	L1
ILMN_2542820	chr7	+	9224647	9224696	chr7	9224311	9224701	+	Lx3B	LINE	L1
ILMN_1213564	chr7	+	9943920	9943969	chr7	9943650	9944040	+	Lx3B	LINE	L1
ILMN_2794347	chr7	-	18930810	18930859	chr7	18930573	18931149	+	Lx4A	LINE	L1
ILMN_2864569	chr7	-	19141965	19142014	chr7	19141708	19142173	+	Lx4A	LINE	L1
ILMN_2809021	chr7	-	19232293	19232342	chr7	19232061	19232512	+	Lx4A	LINE	L1
ILMN_2579182	chr7	+	28567974	28568023	chr7	28567861	28568023	+	L1MA5A	LINE	L1
ILMN_1223966	chr7	-	32357148	32357197	chr7	32354820	32358405	-	L1_Mus3	LINE	L1
ILMN_1215870	chr7	-	58117030	58117079	chr7	58116150	58117506	-	Lx7	LINE	L1
ILMN_2462461	chr7	-	69061322	69061371	chr7	69061288	69061996	+	Lx7	LINE	L1
ILMN_2597894	chr7	-	80926375	80926424	chr7	80925406	80926448	+	Lx9	LINE	L1
ILMN_1221522	chr7	-	88745843	88745892	chr7	88745566	88745971	+	L1ME4a	LINE	L1
ILMN_1216259	chr7	+	98147524	98147573	chr7	98147279	98147671	+	L1_Rod	LINE	L1
ILMN_2607187	chr7	-	99757636	99757685	chr7	99757577	99757939	+	L1MC	LINE	L1
ILMN_2446902	chr7	-	100016625	100016674	chr7	100016576	100016957	-	Lx7	LINE	L1
ILMN_2681446	chr7	+	108938455	108938504	chr7	108938235	108938649	-	L1MC4a	LINE	L1
ILMN_1219297	chr7	+	116583645	116583694	chr7	116583295	116583696	+	L4	LINE	RTE
ILMN_2717621	chr7	-	125247950	125247999	chr7	125247932	125248048	+	Lx9	LINE	L1
ILMN_1224182	chr7	+	125857637	125857686	chr7	125857592	125857856	-	L2a	LINE	L2
ILMN_2614728	chr7	+	138589669	138589718	chr7	138589599	138589864	-	L1M4	LINE	L1
ILMN_2674023	chr7	-	147686978	147687027	chr7	147686145	147687968	+	Lx4B	LINE	L1
ILMN_2574839	chr7	-	150424273	150424322	chr7	150422789	150424460	-	L1_Mur2	LINE	L1
ILMN_1235453	chr8	+	3144175	3144224	chr8	3144095	3144425	+	L1_Mur2	LINE	L1
ILMN_1234310	chr8	-	3707177	3707226	chr8	3707117	3707415	-	Lx8	LINE	L1
ILMN_2942353	chr8	+	4359906	4359955	chr8	4359538	4359980	+	Lx8	LINE	L1
ILMN_2736621	chr8	+	13074682	13074731	chr8	13074017	13074924	-	Lx8	LINE	L1
ILMN_2830445	chr8	+	18802860	18802909	chr8	18802844	18802975	-	HAL1-2a_MD	LINE	L1
ILMN_2674712	chr8	+	18802910	18802959	chr8	18802844	18802975	-	HAL1-2a_MD	LINE	L1
ILMN_2681958	chr8	+	34542299	34542348	chr8	34542199	34542576	+	Lx8	LINE	L1
ILMN_1255546	chr8	+	34542308	34542357	chr8	34542199	34542576	+	Lx8	LINE	L1
ILMN_1255174	chr8	-	37939857	37939906	chr8	37939726	37940043	+	Lx7	LINE	L1
ILMN_1236424	chr8	+	47719982	47720031	chr8	47719934	47720112	+	Lx8	LINE	L1
ILMN_1230347	chr8	+	53488411	53488460	chr8	53487920	53488707	-	Lx9	LINE	L1
ILMN_2738362	chr8	-	62981970	62982019	chr8	62981949	62982035	+	L2c	LINE	L2
ILMN_1228151	chr8	-	69600022	69600071	chr8	69596888	69600117	+	L1Md_F2	LINE	L1
ILMN_1220981	chr8	+	71816943	71816992	chr8	71816890	71820734	+	Lx	LINE	L1
ILMN_2636069	chr8	-	72238223	72238272	chr8	72237644	72238470	+	Lx8	LINE	L1
ILMN_2723305	chr8	+	73933522	73933571	chr8	73933510	73933613	+	L3	LINE	CR1
ILMN_1220574	chr8	-	74084510	74084559	chr8	74084508	74084862	-	L1MB5	LINE	L1
ILMN_1241574	chr8	-	77213928	77213977	chr8	77213452	77214420	+	L1Md_F2	LINE	L1
ILMN_1236569	chr8	-	84351301	84351350	chr8	84351246	84351451	-	Lx8	LINE	L1
ILMN_2552652	chr8	-	87848476	87848525	chr8	87848215	87848821	-	Lx8	LINE	L1
ILMN_2895284	chr8	+	107493157	107493206	chr8	107492916	107493271	-	Lx	LINE	L1
ILMN_2436781	chr8	-	107804360	107804409	chr8	107804310	107804432	+	L2c	LINE	L2
ILMN_1237967	chr8	+	107804362	107804411	chr8	107804310	107804432	+	L2c	LINE	L2
ILMN_2658953	chr8	+	107804364	107804413	chr8	107804310	107804432	+	L2c	LINE	L2
ILMN_1260404	chr8	-	107804368	107804417	chr8	107804310	107804432	+	L2c	LINE	L2
ILMN_2572467	chr8	-	108333832	108333881	chr8	108333806	108333964	+	L1M4	LINE	L1
ILMN_1254581	chr8	+	108705344	108705393	chr8	108705048	108705608	+	L1_Mus3	LINE	L1
ILMN_2425193	chr8	-	111768887	111768936	chr8	111768689	111769350	+	L1MEg	LINE	L1
ILMN_1219211	chr8	-	118004503	118004552	chr8	118004416	118004639	+	L2	LINE	L2
ILMN_2886896	chr8	-	120185544	120185593	chr8	120185502	120186485	-	Lx8	LINE	L1
ILMN_1244701	chr8	+	127256017	127256066	chr8	127255985	127256139	-	Lx8	LINE	L1
ILMN_1232093	chr9	-	4154953	4155002	chr9	4150278	4156690	-	L1Md_F2	LINE	L1
ILMN_1240424	chr9	+	6654220	6654269	chr9	6653622	6654310	-	L1VL4	LINE	L1
ILMN_2578645	chr9	-	10150770	10150819	chr9	10149947	10151148	-	L1_Mus1	LINE	L1
ILMN_1242818	chr9	-	10824163	10824212	chr9	10824050	10824490	-	Lx8	LINE	L1
ILMN_2530127	chr9	+	11081264	11081313	chr9	11078856	11081382	+	L1Md_F	LINE	L1
ILMN_1219230	chr9	+	16865327	16865376	chr9	16863444	16869006	+	L1Md_A	LINE	L1
ILMN_2462232	chr9	-	25056033	25056082	chr9	25055990	25056334	-	L2c	LINE	L2
ILMN_1216551	chr9	+	25302755	25302804	chr9	25302434	25302996	-	L1MB8	LINE	L1
ILMN_3009652	chr9	-	36516362	36516411	chr9	36516255	36516431	+	L1MB4	LINE	L1
ILMN_1233601	chr9	+	41040095	41040144	chr9	41040044	41040878	+	L1MA9	LINE	L1
ILMN_2522952	chr9	+	44584766	44584815	chr9	44584629	44584901	-	L1MB4	LINE	L1
ILMN_2643786	chr9	+	49088641	49088690	chr9	49087661	49088732	-	L1_Mur3	LINE	L1
ILMN_2566582	chr9	-	50739220	50739269	chr9	50738650	50739579	-	Lx	LINE	L1
ILMN_1217802	chr9	-	50742278	50742327	chr9	50739898	50742685	-	L1VL2	LINE	L1
ILMN_1215523	chr9	-	51721679	51721728	chr9	51721360	51721784	+	L1MB4	LINE	L1
ILMN_2579266	chr9	-	58760347	58760396	chr9	58760331	58760900	+	L1MC4	LINE	L1
ILMN_1215412	chr9	-	58760714	58760763	chr9	58760331	58760900	+	L1MC4	LINE	L1
ILMN_1226245	chr9	-	60357823	60357872	chr9	60357665	60358010	-	L1MDa	LINE	L1
ILMN_1222637	chr9	+	62226488	62226537	chr9	62226402	62226568	+	L2	LINE	L2
ILMN_2567282	chr9	-	62301359	62301408	chr9	62301342	62301429	-	L2b	LINE	L2
ILMN_1229641	chr9	-	63643229	63643278	chr9	63642873	63643366	+	L2a	LINE	L2
ILMN_2574297	chr9	+	66221268	66221317	chr9	66221227	66221343	-	L2a	LINE	L2
ILMN_1213202	chr9	+	70207412	70207461	chr9	70207242	70207989	-	L1MB8	LINE	L1
ILMN_2512636	chr9	+	72449404	72449453	chr9	72448912	72449521	-	L1M4	LINE	L1
ILMN_1213359	chr9	-	75241629	75241678	chr9	75241537	75241689	+	L1M4	LINE	L1
ILMN_1216687	chr9	+	76602037	76602086	chr9	76600746	76602124	+	Lx6	LINE	L1
ILMN_1234871	chr9	-	82838410	82838459	chr9	82838152	82838616	-	Lx5	LINE	L1
ILMN_1219153	chr9	-	83285080	83285129	chr9	83284981	83285284	-	Lx8	LINE	L1
ILMN_1235152	chr9	-	89021514	89021563	chr9	89021491	89021588	-	L3	LINE	CR1
ILMN_2560053	chr9	+	89821438	89821487	chr9	89821128	89821490	+	L1ME2z	LINE	L1
ILMN_1215277	chr9	+	105581596	105581645	chr9	105581561	105581654	-	Lx8	LINE	L1
ILMN_2870302	chr9	-	106372826	106372875	chr9	106372603	106373012	+	L1MA6	LINE	L1
ILMN_2821916	chr9	+	108198759	108198808	chr9	108198737	108198832	+	L2b	LINE	L2
ILMN_2895177	chr9	+	111181243	111181292	chr9	111181224	111181655	-	L1ME3	LINE	L1
ILMN_2699995	chr9	+	111181267	111181316	chr9	111181224	111181655	-	L1ME3	LINE	L1
ILMN_1223628	chr9	+	120085106	120085155	chr9	120085080	120085216	+	L2c	LINE	L2
ILMN_2650557	chr9	+	121820096	121820145	chr9	121819773	121820268	+	L1M2	LINE	L1
ILMN_1226792	chrX	-	3755297	3755346	chrX	3753467	3756563	-	L1_Mus3	LINE	L1
ILMN_2586196	chrX	-	5091451	5091500	chrX	5089705	5092234	-	Lx3_Mus	LINE	L1
ILMN_2974709	chrX	-	5746174	5746223	chrX	5745834	5746417	-	L1MC5	LINE	L1
ILMN_2583822	chrX	+	6037330	6037379	chrX	6036809	6037448	-	Lx6	LINE	L1
ILMN_2512058	chrX	-	6948406	6948455	chrX	6948219	6948469	+	L1MC4	LINE	L1
ILMN_2522062	chrX	-	7001340	7001389	chrX	7001276	7001476	+	Lx8	LINE	L1
ILMN_2570596	chrX	+	23328550	23328599	chrX	23328331	23328734	-	Lx2B	LINE	L1
ILMN_2611906	chrX	-	45378329	45378378	chrX	45378281	45378383	-	L3	LINE	CR1
ILMN_2547571	chrX	+	47014095	47014144	chrX	47013979	47015719	+	L1Md_F2	LINE	L1
ILMN_1257784	chrX	+	60839102	60839151	chrX	60838922	60843814	+	L1_Mus1	LINE	L1
ILMN_2622041	chrX	+	70474927	70474976	chrX	70474924	70475163	-	L1MA4	LINE	L1
ILMN_1233982	chrX	+	102067898	102067947	chrX	102067032	102074240	+	L1Md_T	LINE	L1
ILMN_1244229	chrX	-	102502692	102502741	chrX	102502259	102503377	-	L1_Mur3	LINE	L1
ILMN_2573753	chrX	-	110176949	110176998	chrX	110176834	110177435	+	Lx7	LINE	L1
ILMN_2576193	chrX	+	110869281	110869330	chrX	110869197	110870190	-	Lx5	LINE	L1
ILMN_1247068	chrX	+	111524818	111524867	chrX	111524098	111525202	+	L1Md_Gf	LINE	L1
ILMN_1218577	chrX	+	135688321	135688370	chrX	135688269	135689202	+	Lx4A	LINE	L1
ILMN_2954019	chrX	+	136287892	136287941	chrX	136287814	136288006	+	L1Md_F2	LINE	L1
ILMN_2879921	chrX	+	148060279	148060328	chrX	148060116	148060371	+	Lx8	LINE	L1
ILMN_2705004	chrX	-	150119761	150119810	chrX	150119709	150120123	-	Lx9	LINE	L1
ILMN_1220300	chrX	-	150119874	150119923	chrX	150119709	150120123	-	Lx9	LINE	L1
ILMN_2945560	chrX	-	150119936	150119985	chrX	150119709	150120123	-	Lx9	LINE	L1
ILMN_2945565	chrX	-	150120073	150120122	chrX	150119709	150120123	-	Lx9	LINE	L1
ILMN_1237209	chrX	+	150258299	150258348	chrX	150257327	150262529	+	L1_Mus2	LINE	L1
ILMN_1247813	chrX	+	160412141	160412190	chrX	160411822	160413187	+	Lx2	LINE	L1
ILMN_1256584	chrY	+	253953	254002	chrY	253745	254358	-	Lx6	LINE	L1
ILMN_2555404	chr10	-	5274673	5274722	chr10	5274548	5274741	-	Lx4B	LINE	L1
ILMN_1240347	chr10	-	9535620	9535669	chr10	9534640	9535848	+	Lx7	LINE	L1
ILMN_2559680	chr10	-	12672974	12673023	chr10	12672930	12673026	+	HAL1	LINE	L1
ILMN_1220677	chr10	+	14639661	14639710	chr10	14638911	14642225	+	L1Md_A	LINE	L1
ILMN_2641874	chr10	-	26063989	26064038	chr10	26063655	26064128	-	L2c	LINE	L2
ILMN_2582449	chr10	-	32942599	32942648	chr10	32941277	32942838	-	L1Md_F	LINE	L1
ILMN_2580684	chr10	+	38774241	38774290	chr10	38774079	38774493	+	L1MA5A	LINE	L1
ILMN_2713983	chr10	+	43066248	43066297	chr10	43065980	43066345	+	L1ME4a	LINE	L1
ILMN_3162171	chr10	-	55768143	55768192	chr10	55767546	55768580	+	L1_Rod	LINE	L1
ILMN_1217986	chr10	-	57714813	57714862	chr10	57714482	57714943	-	Lx7	LINE	L1
ILMN_2573090	chr10	+	59214189	59214238	chr10	59214045	59214249	-	Lx9	LINE	L1
ILMN_1258759	chr10	-	76064620	76064669	chr10	76064313	76064727	+	L1MC	LINE	L1
ILMN_1258066	chr10	-	76316176	76316225	chr10	76316159	76316400	-	L1M5	LINE	L1
ILMN_2707694	chr10	+	82831465	82831514	chr10	82831458	82831564	+	Lx8	LINE	L1
ILMN_2722156	chr10	+	84300916	84300965	chr10	84300862	84301044	+	L3	LINE	CR1
ILMN_2581690	chr10	-	90473185	90473234	chr10	90472740	90473730	-	L1_Mur2	LINE	L1
ILMN_1242675	chr10	+	106214751	106214800	chr10	106214318	106215413	-	L1_Mur2	LINE	L1
ILMN_2538355	chr10	-	123406950	123406999	chr10	123406765	123408001	+	L1Md_F2	LINE	L1
ILMN_2826216	chr10	+	127204699	127204748	chr10	127204201	127204899	-	L1_Mus4	LINE	L1
ILMN_1233658	chr11	-	5104930	5104979	chr11	5104778	5105140	+	L1MEc	LINE	L1
ILMN_2686229	chr11	+	9123851	9123900	chr11	9123775	9124691	-	Lx7	LINE	L1
ILMN_1229396	chr11	-	11761878	11761927	chr11	11761725	11762131	+	Lx7	LINE	L1
ILMN_1219659	chr11	-	18367695	18367744	chr11	18367457	18368639	-	Lx2B	LINE	L1
ILMN_1226721	chr11	-	22010427	22010476	chr11	22010358	22010586	-	L1M4	LINE	L1
ILMN_1219452	chr11	+	22913454	22913503	chr11	22913168	22913503	-	L2a	LINE	L2
ILMN_1243625	chr11	-	28473299	28473348	chr11	28473205	28473646	+	L1M3	LINE	L1
ILMN_2685088	chr11	-	48851604	48851653	chr11	48851122	48851872	+	L1M2	LINE	L1
ILMN_2572109	chr11	+	67805382	67805431	chr11	67805280	67805641	+	L1M2	LINE	L1
ILMN_3001481	chr11	-	69597643	69597692	chr11	69597619	69597719	-	L2b	LINE	L2
ILMN_1241323	chr11	-	70821171	70821220	chr11	70820951	70821279	-	L2a	LINE	L2
ILMN_1214573	chr11	-	73129589	73129638	chr11	73129514	73129643	-	Lx4B	LINE	L1
ILMN_3060454	chr11	+	75465792	75465841	chr11	75465788	75465897	-	L2c	LINE	L2
ILMN_1249005	chr11	-	82794107	82794156	chr11	82793654	82794285	-	L1VL4	LINE	L1
ILMN_2582563	chr11	-	95558387	95558436	chr11	95558262	95558462	-	Lx8	LINE	L1
ILMN_1243022	chr11	+	96358223	96358272	chr11	96357946	96358315	+	Lx2	LINE	L1
ILMN_1244042	chr11	+	98511327	98511376	chr11	98510987	98511443	+	L1_Mur2	LINE	L1
ILMN_2615439	chr11	-	100564261	100564310	chr11	100564150	100564315	-	L2a	LINE	L2
ILMN_2698843	chr11	-	102855423	102855472	chr11	102855378	102855478	-	L2c	LINE	L2
ILMN_2913980	chr11	+	121291639	121291688	chr11	121291344	121291689	-	Lx6	LINE	L1
ILMN_1221035	chr12	+	8236859	8236908	chr12	8236443	8237354	+	L1MCb	LINE	L1
ILMN_1252245	chr12	+	8998117	8998166	chr12	8998030	8998205	+	Lx9	LINE	L1
ILMN_2637939	chr12	-	11246856	11246905	chr12	11246843	11246944	-	L1M4	LINE	L1
ILMN_2544995	chr12	+	13004734	13004783	chr12	13004670	13004837	+	Lx8	LINE	L1
ILMN_1237758	chr12	-	22048351	22048400	chr12	22048208	22048610	-	L1_Mus1	LINE	L1
ILMN_1218374	chr12	+	31600576	31600625	chr12	31600308	31603085	+	Lx7	LINE	L1
ILMN_2564205	chr12	-	32858504	32858553	chr12	32858436	32858878	+	Lx8	LINE	L1
ILMN_3159695	chr12	-	33718745	33718794	chr12	33718685	33718809	+	L1ME2z	LINE	L1
ILMN_2538242	chr12	+	35419120	35419169	chr12	35418269	35423774	+	L1Md_T	LINE	L1
ILMN_2553416	chr12	+	38291174	38291223	chr12	38285461	38291445	-	L1_Mus2	LINE	L1
ILMN_1217530	chr12	-	59362044	59362093	chr12	59361848	59363251	+	L1M4	LINE	L1
ILMN_1224682	chr12	+	87511409	87511458	chr12	87511391	87511499	-	L2b	LINE	L2
ILMN_2756618	chr12	-	88791356	88791405	chr12	88791238	88791443	-	Lx3B	LINE	L1
ILMN_2567735	chr12	-	92556175	92556224	chr12	92555894	92558428	-	Lx7	LINE	L1
ILMN_2556741	chr12	+	104305733	104305782	chr12	104304865	104305825	+	MusHAL1	LINE	L1
ILMN_1238749	chr12	+	111089215	111089264	chr12	111088902	111089437	+	L1_Mur3	LINE	L1
ILMN_2538281	chr12	-	116882179	116882228	chr12	116881269	116882691	-	L1Md_F2	LINE	L1
ILMN_2562789	chr13	+	12897183	12897232	chr13	12896906	12897297	+	Lx3A	LINE	L1
ILMN_1216794	chr13	+	13446256	13446305	chr13	13445846	13446332	-	L1MC4a	LINE	L1
ILMN_2527100	chr13	-	15532160	15532209	chr13	15532036	15532296	-	Lx5	LINE	L1
ILMN_1225494	chr13	-	19684096	19684145	chr13	19683936	19684249	-	L2b	LINE	L2
ILMN_2552732	chr13	+	20893606	20893655	chr13	20893226	20893806	+	L1MEf	LINE	L1
ILMN_2559954	chr13	+	32945406	32945455	chr13	32945382	32945513	-	L1MA4	LINE	L1
ILMN_1233205	chr13	+	43053916	43053965	chr13	43053911	43054243	+	Lx8	LINE	L1
ILMN_1249797	chr13	+	48609906	48609955	chr13	48609519	48610190	+	L1MEc	LINE	L1
ILMN_2551152	chr13	-	52991558	52991607	chr13	52991555	52991727	-	Lx7	LINE	L1
ILMN_1253077	chr13	+	55236108	55236157	chr13	55236061	55236181	-	L1ME3B	LINE	L1
ILMN_1258685	chr13	-	66189254	66189303	chr13	66188184	66192917	-	L1Md_T	LINE	L1
ILMN_2583102	chr13	+	78058034	78058083	chr13	78057808	78059523	+	Lx2	LINE	L1
ILMN_1252875	chr13	-	81921542	81921591	chr13	81921482	81921597	-	L2c	LINE	L2
ILMN_1238322	chr13	-	82831725	82831774	chr13	82827159	82833698	-	L1Md_T	LINE	L1
ILMN_2568058	chr13	+	91689578	91689627	chr13	91688570	91693357	+	L1Md_F2	LINE	L1
ILMN_1255201	chr13	+	93155751	93155800	chr13	93155722	93155910	-	Lx8	LINE	L1
ILMN_1224456	chr13	-	105965392	105965441	chr13	105964778	105965621	+	Lx5	LINE	L1
ILMN_1250018	chr13	+	120252763	120252812	chr13	120252675	120252964	-	L2b	LINE	L2
ILMN_2538519	chr14	+	11353925	11353974	chr14	11353822	11354816	+	L1Md_T	LINE	L1
ILMN_2523817	chr14	+	17103663	17103712	chr14	17103353	17103942	-	L1MB3	LINE	L1
ILMN_1233128	chr14	+	25964325	25964374	chr14	25964266	25964710	+	L1MB7	LINE	L1
ILMN_1243360	chr14	-	34999303	34999352	chr14	34999284	34999380	+	L1M5	LINE	L1
ILMN_1231989	chr14	-	49649504	49649553	chr14	49649361	49649830	+	L1MA6	LINE	L1
ILMN_1237324	chr14	-	53319459	53319508	chr14	53318808	53320551	+	L1_Mus2	LINE	L1
ILMN_2995239	chr14	+	54286861	54286910	chr14	54286555	54287450	-	L1_Mus3	LINE	L1
ILMN_2529943	chr14	-	67216799	67216848	chr14	67216761	67217003	+	L1Md_F3	LINE	L1
ILMN_2569449	chr14	-	70054739	70054788	chr14	70054631	70054828	-	Lx4B	LINE	L1
ILMN_1237804	chr14	-	77432322	77432371	chr14	77432197	77432473	-	L1MB3	LINE	L1
ILMN_2598144	chr14	-	80981354	80981403	chr14	80981165	80981512	-	L1MEf	LINE	L1
ILMN_1247977	chr14	+	82735281	82735330	chr14	82734232	82735374	-	L1Md_F	LINE	L1
ILMN_2538152	chr14	-	92370311	92370360	chr14	92369390	92375872	-	L1Md_T	LINE	L1
ILMN_1230201	chr14	-	94087697	94087746	chr14	94087521	94089992	+	Lx2B	LINE	L1
ILMN_1233487	chr14	-	103711291	103711340	chr14	103708297	103711746	-	L1Md_F	LINE	L1
ILMN_1222182	chr14	-	109200021	109200070	chr14	109199881	109200707	+	Lx	LINE	L1
ILMN_1216216	chr14	-	119424663	119424712	chr14	119424431	119425425	+	L1MA5A	LINE	L1
ILMN_1245693	chr15	-	3504907	3504956	chr15	3503015	3505435	-	L1_Mus4	LINE	L1
ILMN_1239271	chr15	+	8450196	8450245	chr15	8449770	8451053	+	Lx8	LINE	L1
ILMN_1232944	chr15	-	24911667	24911716	chr15	24911378	24911770	-	Lx8	LINE	L1
ILMN_1225464	chr15	-	34541401	34541450	chr15	34541339	34541734	-	L1_Mur3	LINE	L1
ILMN_1256991	chr15	-	34886990	34887039	chr15	34886815	34887066	-	L3	LINE	CR1
ILMN_1233685	chr15	-	34927942	34927991	chr15	34927030	34928045	-	L1_Mur2	LINE	L1
ILMN_2538029	chr15	-	35422209	35422258	chr15	35421903	35422409	-	L1Md_F2	LINE	L1
ILMN_2952914	chr15	-	36700564	36700613	chr15	36700534	36700629	-	L2c	LINE	L2
ILMN_2796420	chr15	-	44938060	44938109	chr15	44937682	44938739	+	Lx7	LINE	L1
ILMN_1239913	chr15	+	46471072	46471121	chr15	46470663	46471293	-	Lx6	LINE	L1
ILMN_1218842	chr15	-	56198471	56198520	chr15	56193357	56198545	+	L1Md_A	LINE	L1
ILMN_2536572	chr15	-	59520749	59520798	chr15	59520629	59520960	-	Lx5	LINE	L1
ILMN_1246145	chr15	-	63689639	63689688	chr15	63689364	63689729	+	Lx8	LINE	L1
ILMN_2538531	chr15	+	67864507	67864556	chr15	67863775	67869161	+	L1Md_T	LINE	L1
ILMN_1247531	chr15	+	73638434	73638483	chr15	73638150	73639875	+	MusHAL1	LINE	L1
ILMN_2537477	chr16	-	6082650	6082699	chr16	6081697	6083152	+	L1_Mus2	LINE	L1
ILMN_1244936	chr16	-	8634148	8634197	chr16	8633795	8634275	+	L1MB5	LINE	L1
ILMN_1255133	chr16	-	10112636	10112685	chr16	10107950	10114283	-	L1Md_F2	LINE	L1
ILMN_2537528	chr16	+	14815999	14816048	chr16	14815676	14816241	-	L1VL2	LINE	L1
ILMN_1250129	chr16	+	15160743	15160792	chr16	15160706	15160987	+	Lx	LINE	L1
ILMN_1244672	chr16	+	15232080	15232129	chr16	15226856	15232229	+	L1Md_A	LINE	L1
ILMN_1246241	chr16	-	18060794	18060843	chr16	18060740	18061046	-	Lx9	LINE	L1
ILMN_1257653	chr16	-	22595965	22596014	chr16	22595833	22596162	-	L1MC1	LINE	L1
ILMN_2537818	chr16	-	26923479	26923528	chr16	26921255	26924206	-	L1_Mur1	LINE	L1
ILMN_1235034	chr16	-	26942100	26942149	chr16	26937408	26943334	-	L1Md_A	LINE	L1
ILMN_2530252	chr16	+	27205497	27205546	chr16	27203920	27205751	+	L1_Mus3	LINE	L1
ILMN_1256573	chr16	+	27931277	27931326	chr16	27931098	27931449	+	Lx5	LINE	L1
ILMN_2537746	chr16	+	31638479	31638528	chr16	31638327	31638580	+	Lx8	LINE	L1
ILMN_2537778	chr16	-	32493770	32493819	chr16	32493210	32493847	-	Lx5	LINE	L1
ILMN_1255896	chr16	-	36350503	36350552	chr16	36350437	36352439	+	L1VL2	LINE	L1
ILMN_1252376	chr16	+	36591491	36591540	chr16	36590399	36592166	+	L1Md_F2	LINE	L1
ILMN_2572887	chr16	+	37053799	37053848	chr16	37052440	37054258	+	L1VL4	LINE	L1
ILMN_1235990	chr16	+	40019742	40019791	chr16	40019609	40020130	+	L1_Mus3	LINE	L1
ILMN_2458398	chr16	+	41409572	41409621	chr16	41409529	41409801	-	L1MB2	LINE	L1
ILMN_2537932	chr16	+	41455498	41455547	chr16	41449454	41455664	-	L1Md_F2	LINE	L1
ILMN_1230140	chr16	-	42983555	42983604	chr16	42978938	42985936	-	L1Md_A	LINE	L1
ILMN_2567049	chr16	+	44383841	44383890	chr16	44383816	44384143	-	Lx8	LINE	L1
ILMN_1239931	chr16	+	44915841	44915890	chr16	44915326	44915946	+	Lx	LINE	L1
ILMN_1241801	chr16	-	45417398	45417447	chr16	45416566	45417821	+	L1MA6	LINE	L1
ILMN_1243072	chr16	+	46900165	46900214	chr16	46899639	46901284	+	L1Md_F2	LINE	L1
ILMN_1222208	chr16	-	47230440	47230489	chr16	47229533	47231619	-	Lx3_Mus	LINE	L1
ILMN_1238117	chr16	-	49556521	49556570	chr16	49551890	49557840	-	L1Md_A	LINE	L1
ILMN_1230652	chr16	+	53194214	53194263	chr16	53192642	53197367	+	L1Md_Gf	LINE	L1
ILMN_1252687	chr16	+	54004841	54004890	chr16	54003419	54008607	+	L1Md_T	LINE	L1
ILMN_1218448	chr16	+	54125847	54125896	chr16	54124722	54126141	+	L1Md_F3	LINE	L1
ILMN_1231472	chr16	+	54559340	54559389	chr16	54558982	54559801	+	L1Md_Gf	LINE	L1
ILMN_1249795	chr16	-	55119734	55119783	chr16	55114974	55121374	-	L1Md_A	LINE	L1
ILMN_1238059	chr16	-	56200412	56200461	chr16	56196921	56201125	-	Lx3C	LINE	L1
ILMN_1220381	chr16	-	56391499	56391548	chr16	56391257	56391571	-	Lx7	LINE	L1
ILMN_2972755	chr16	+	58680183	58680232	chr16	58680075	58680280	-	L1_Mus1	LINE	L1
ILMN_1226687	chr16	+	58910675	58910724	chr16	58910562	58911561	+	L1Md_F2	LINE	L1
ILMN_1237918	chr16	-	60553337	60553386	chr16	60552421	60558627	-	L1Md_T	LINE	L1
ILMN_1218079	chr16	+	61110100	61110149	chr16	61109507	61114766	+	L1Md_F3	LINE	L1
ILMN_1250920	chr16	+	61227361	61227410	chr16	61224885	61227667	+	L1_Mm	LINE	L1
ILMN_1238185	chr16	-	61368167	61368216	chr16	61363470	61368883	-	L1Md_T	LINE	L1
ILMN_1239725	chr16	-	62311854	62311903	chr16	62311127	62316600	-	L1Md_T	LINE	L1
ILMN_2538159	chr16	-	62394868	62394917	chr16	62394510	62399092	+	L1Md_F2	LINE	L1
ILMN_1256915	chr16	+	63147241	63147290	chr16	63145860	63151170	+	L1Md_T	LINE	L1
ILMN_2538141	chr16	-	63375234	63375283	chr16	63374876	63376245	-	Lx	LINE	L1
ILMN_2538125	chr16	-	64152630	64152679	chr16	64152437	64152981	-	Lx2	LINE	L1
ILMN_1254221	chr16	+	66978204	66978253	chr16	66977922	66979028	+	L1_Mus4	LINE	L1
ILMN_1242871	chr16	-	67320254	67320303	chr16	67319934	67320441	-	L1_Mus2	LINE	L1
ILMN_1259352	chr16	+	68090202	68090251	chr16	68090116	68090330	+	Lx7	LINE	L1
ILMN_1230181	chr16	+	68406010	68406059	chr16	68405872	68406062	-	Lx6	LINE	L1
ILMN_2538297	chr16	-	70584608	70584657	chr16	70584114	70584996	-	Lx4B	LINE	L1
ILMN_2538325	chr16	+	71661842	71661891	chr16	71661725	71662961	+	Lx4B	LINE	L1
ILMN_1259808	chr16	-	76392492	76392541	chr16	76392486	76394070	-	Lx7	LINE	L1
ILMN_1214026	chr16	+	77729258	77729307	chr16	77729038	77730012	+	L1Md_F2	LINE	L1
ILMN_1252983	chr16	-	78671654	78671703	chr16	78666127	78672354	-	L1Md_F2	LINE	L1
ILMN_1218299	chr16	+	78751779	78751828	chr16	78750766	78753543	+	L1Md_F2	LINE	L1
ILMN_1229581	chr16	-	79243573	79243622	chr16	79242007	79245409	-	L1_Mus4	LINE	L1
ILMN_1222988	chr16	+	79452645	79452694	chr16	79452225	79457269	+	L1Md_F3	LINE	L1
ILMN_2538436	chr16	-	79612750	79612799	chr16	79612065	79613569	-	L1Md_F2	LINE	L1
ILMN_2538446	chr16	-	79840980	79841029	chr16	79840204	79841140	-	L1Md_F2	LINE	L1
ILMN_1251327	chr16	+	79995232	79995281	chr16	79995199	79995989	+	Lx2B	LINE	L1
ILMN_1237488	chr16	-	80096149	80096198	chr16	80096085	80096336	-	Lx7	LINE	L1
ILMN_1244290	chr16	-	80883146	80883195	chr16	80883042	80883285	+	L1VL2	LINE	L1
ILMN_1249362	chr16	-	82047562	82047611	chr16	82042235	82048487	-	L1Md_A	LINE	L1
ILMN_2537869	chr16	+	82965957	82966006	chr16	82965659	82966155	+	L1Md_F2	LINE	L1
ILMN_2570680	chr16	-	85140207	85140256	chr16	85140073	85140510	-	Lx9	LINE	L1
ILMN_1251781	chr16	-	85718732	85718781	chr16	85713785	85720342	-	L1Md_A	LINE	L1
ILMN_1221713	chr16	+	87510784	87510833	chr16	87510635	87510886	+	Lx9	LINE	L1
ILMN_2545349	chr16	+	90828147	90828196	chr16	90827828	90828198	-	L1MB4	LINE	L1
ILMN_1230911	chr16	+	94757116	94757165	chr16	94756996	94757211	+	L1ME1	LINE	L1
ILMN_1256457	chr16	-	94970313	94970362	chr16	94970292	94970482	+	L1MC1	LINE	L1
ILMN_2537684	chr17	+	20765747	20765796	chr17	20765323	20765797	+	L1Md_Gf	LINE	L1
ILMN_2560716	chr17	+	21847825	21847874	chr17	21847664	21848013	-	L1_Mur3	LINE	L1
ILMN_2634083	chr17	+	29237493	29237542	chr17	29237481	29237662	+	L2c	LINE	L2
ILMN_1243458	chr17	-	50425148	50425197	chr17	50424994	50425327	+	Lx6	LINE	L1
ILMN_2857422	chr17	+	55992283	55992332	chr17	55992169	55992336	+	Lx9	LINE	L1
ILMN_1229242	chr17	-	63435046	63435095	chr17	63435018	63435175	+	L1MC4a	LINE	L1
ILMN_2537782	chr17	+	79555268	79555317	chr17	79555048	79556042	+	L1Md_T	LINE	L1
ILMN_2789904	chr17	+	85099548	85099597	chr17	85099432	85099666	-	L1MC4	LINE	L1
ILMN_1256844	chr17	+	85897954	85898003	chr17	85896338	85899670	-	L1VL4	LINE	L1
ILMN_2565835	chr18	-	5566844	5566893	chr18	5566725	5567422	-	L1_Mus1	LINE	L1
ILMN_1242131	chr18	+	30593028	30593077	chr18	30592033	30593159	-	L1_Mus1	LINE	L1
ILMN_1218733	chr18	-	38142649	38142698	chr18	38142611	38142729	+	L2c	LINE	L2
ILMN_1239521	chr18	+	38415517	38415566	chr18	38415340	38415744	-	L2a	LINE	L2
ILMN_3162692	chr18	+	39130335	39130384	chr18	39129988	39130738	+	Lx9	LINE	L1
ILMN_1235173	chr18	-	51148042	51148091	chr18	51147311	51151089	-	L1Md_A	LINE	L1
ILMN_1250134	chr18	-	60861382	60861431	chr18	60861193	60861909	+	L2a	LINE	L2
ILMN_2670625	chr18	+	66624035	66624084	chr18	66623994	66624092	+	L1MA6	LINE	L1
ILMN_1228496	chr18	-	68405952	68406001	chr18	68405648	68406349	+	L1M3	LINE	L1
ILMN_2497945	chr18	-	73894845	73894894	chr18	73894695	73895136	-	L2a	LINE	L2
ILMN_1220550	chr18	-	89923312	89923361	chr18	89922780	89923448	-	Lx9	LINE	L1
ILMN_2860419	chr19	-	3259525	3259574	chr19	3257319	3259735	+	L1_Mus4	LINE	L1
ILMN_1248659	chr19	-	7430984	7431033	chr19	7430954	7431096	-	L2b	LINE	L2
ILMN_1215298	chr19	+	9030646	9030695	chr19	9030619	9030841	-	L1M4	LINE	L1
ILMN_2595784	chr19	+	10112723	10112772	chr19	10112385	10113148	-	L1MB2	LINE	L1
ILMN_2690703	chr19	+	12757792	12757841	chr19	12757247	12757852	+	Lx7	LINE	L1
ILMN_2891065	chr19	+	12758227	12758276	chr19	12757895	12758307	+	Lx4A	LINE	L1
ILMN_2450718	chr19	+	20615556	20615605	chr19	20615537	20615632	+	L3	LINE	CR1
ILMN_2784402	chr19	-	20858295	20858344	chr19	20858087	20858479	-	L2b	LINE	L2
ILMN_2579290	chr19	-	29799838	29799887	chr19	29799475	29799942	-	Lx2	LINE	L1
ILMN_2555632	chr19	-	32089691	32089740	chr19	32089289	32090255	+	L1MB8	LINE	L1
ILMN_2570419	chr19	+	36664680	36664729	chr19	36663603	36665335	-	Lx6	LINE	L1
ILMN_2576840	chr19	+	43767185	43767234	chr19	43766777	43767331	-	L1MEc	LINE	L1
ILMN_1256908	chr19	-	46834420	46834469	chr19	46834364	46834579	-	L2a	LINE	L2
ILMN_2564827	chr19	+	50851414	50851463	chr19	50851353	50851730	-	Lx7	LINE	L1
ILMN_1238190	chr19	+	53228035	53228084	chr19	53227991	53228164	-	L2a	LINE	L2
ILMN_1257293	chr19	-	55348558	55348607	chr19	55348455	55348659	+	L1M2	LINE	L1
ILMN_1222245	chr19	-	61202045	61202094	chr19	61201985	61202301	-	L1_Mus2	LINE	L1
ILMN_2892518	chr1_random	-	643706	643755	chr1_random	643341	643903	+	L1ME2z	LINE	L1
ILMN_2573912	chrY_random	-	43223589	43223638	chrY_random	43223119	43224053	-	Lx5	LINE	L1
ILMN_1241931	chrUn_random	-	655811	655860	chrUn_random	655536	656149	-	L1M5	LINE	L1

## Sheet: MmWG6_SINE37_887.csv
Probe_ID	Probe_Chr	Probe_Strand	Probe_Start	Probe_End	Rep_Chr	Rep_Start	Rep_End	Rep_Strand	Rep_Name	Rep_Class	Rep_Family
ILMN_1250779	chr1	-	4771564	4771613	chr1	4771503	4771636	-	B3	SINE	B2
ILMN_1255694	chr1	+	6220651	6220700	chr1	6220539	6220732	+	B3	SINE	B2
ILMN_1220674	chr1	-	8666339	8666388	chr1	8666311	8666456	+	B1_Mur3	SINE	Alu
ILMN_3035162	chr1	+	9817109	9817158	chr1	9817083	9817163	-	ID4_	SINE	ID
ILMN_2573793	chr1	-	13172571	13172620	chr1	13172551	13172690	-	B1F2	SINE	Alu
ILMN_1236913	chr1	+	17148738	17148787	chr1	17148733	17148837	+	PB1D7	SINE	Alu
ILMN_2557166	chr1	+	33791917	33791966	chr1	33791892	33791992	+	PB1D10	SINE	Alu
ILMN_1233893	chr1	-	38392417	38392466	chr1	38392324	38392497	-	RSINE1	SINE	B4
ILMN_1225815	chr1	-	54453978	54454027	chr1	54453953	54454089	+	B1_Mus1	SINE	Alu
ILMN_1226396	chr1	+	55110461	55110510	chr1	55110412	55110521	+	PB1D7	SINE	Alu
ILMN_2864290	chr1	-	58584174	58584223	chr1	58584088	58584233	-	B1_Mus2	SINE	Alu
ILMN_2578850	chr1	+	59860861	59860910	chr1	59860756	59860941	+	B3A	SINE	B2
ILMN_1233652	chr1	-	66823641	66823690	chr1	66823577	66823708	-	B1_Mur1	SINE	Alu
ILMN_1224331	chr1	+	70778628	70778677	chr1	70778572	70778683	+	PB1D10	SINE	Alu
ILMN_1216537	chr1	+	71936316	71936365	chr1	71936171	71936401	-	B4	SINE	B4
ILMN_1236862	chr1	+	72989335	72989384	chr1	72989318	72989399	+	PB1D10	SINE	Alu
ILMN_2675811	chr1	+	74432558	74432607	chr1	74432458	74432636	+	B2_Mm2	SINE	B2
ILMN_3061300	chr1	+	78659719	78659768	chr1	78659696	78659799	-	B1_Mur2	SINE	Alu
ILMN_1260015	chr1	-	84753588	84753637	chr1	84753557	84753726	+	B3	SINE	B2
ILMN_3065816	chr1	+	89111008	89111057	chr1	89110958	89111099	+	MIRb	SINE	MIR
ILMN_2577790	chr1	+	91355869	91355918	chr1	91355753	91355961	+	B3A	SINE	B2
ILMN_2525077	chr1	+	93449130	93449179	chr1	93449111	93449273	+	B3	SINE	B2
ILMN_2556813	chr1	+	95119361	95119410	chr1	95119327	95119450	+	B4A	SINE	B4
ILMN_1252511	chr1	+	95814420	95814469	chr1	95814402	95814565	-	B1_Mur2	SINE	Alu
ILMN_1229362	chr1	+	99674574	99674623	chr1	99674512	99674661	+	B1_Mus1	SINE	Alu
ILMN_1230534	chr1	-	123197278	123197327	chr1	123197198	123197392	-	ID_B1	SINE	B4
ILMN_1219194	chr1	-	125927025	125927074	chr1	125926995	125927111	+	B3A	SINE	B2
ILMN_1216916	chr1	-	130308760	130308809	chr1	130308685	130308818	+	B1_Mur1	SINE	Alu
ILMN_2876971	chr1	+	133436289	133436338	chr1	133436216	133436343	-	B1F1	SINE	Alu
ILMN_1233684	chr1	+	133826571	133826620	chr1	133826480	133826627	+	B3A	SINE	B2
ILMN_2526595	chr1	-	155255459	155255508	chr1	155255453	155255540	+	PB1D10	SINE	Alu
ILMN_1253250	chr1	-	155717379	155717428	chr1	155717378	155717527	+	B1_Mur1	SINE	Alu
ILMN_1260234	chr1	-	157076330	157076379	chr1	157076285	157076395	+	PB1D7	SINE	Alu
ILMN_1221754	chr1	-	157170732	157170781	chr1	157170632	157170860	-	ID_B1	SINE	B4
ILMN_1255128	chr1	-	158632094	158632143	chr1	158632066	158632251	+	B3	SINE	B2
ILMN_2474182	chr1	-	162971304	162971353	chr1	162971239	162971385	-	MIRc	SINE	MIR
ILMN_2571290	chr1	+	163002800	163002849	chr1	163002789	163002910	-	RSINE1	SINE	B4
ILMN_1250917	chr1	-	164761817	164761866	chr1	164761802	164761919	-	ID_B1	SINE	B4
ILMN_1226862	chr1	-	164893650	164893699	chr1	164893549	164893718	+	MIR	SINE	MIR
ILMN_2744816	chr1	-	168328003	168328052	chr1	168327991	168328140	-	B3A	SINE	B2
ILMN_1216829	chr1	-	172133443	172133492	chr1	172133427	172133508	+	RSINE1	SINE	B4
ILMN_2978617	chr1	+	172216792	172216841	chr1	172216777	172216899	+	ID_B1	SINE	B4
ILMN_2577664	chr1	-	172894602	172894651	chr1	172894468	172894681	-	MIR	SINE	MIR
ILMN_1237466	chr1	+	173513390	173513439	chr1	173513377	173513518	-	ID_B1	SINE	B4
ILMN_2549132	chr1	-	174255509	174255558	chr1	174255408	174255584	+	MIR	SINE	MIR
ILMN_1215829	chr1	+	174762954	174763003	chr1	174762942	174763003	+	B1F2	SINE	Alu
ILMN_2874071	chr1	-	181458385	181458434	chr1	181458334	181458449	-	ID_B1	SINE	B4
ILMN_2559067	chr1	+	181550499	181550548	chr1	181550484	181550597	+	PB1	SINE	Alu
ILMN_1244697	chr1	-	183886266	183886315	chr1	183886244	183886353	-	PB1D9	SINE	Alu
ILMN_1260328	chr1	-	196444668	196444717	chr1	196444643	196444764	+	B1_Mur2	SINE	Alu
ILMN_1222959	chr1	+	196870464	196870513	chr1	196870440	196870624	-	B4	SINE	B4
ILMN_1244227	chr2	-	9862888	9862937	chr2	9862767	9863018	-	B4A	SINE	B4
ILMN_2860174	chr2	-	11393283	11393332	chr2	11393196	11393353	+	RSINE1	SINE	B4
ILMN_1234973	chr2	+	11570156	11570205	chr2	11570147	11570266	+	PB1D10	SINE	Alu
ILMN_1258280	chr2	+	11702823	11702872	chr2	11702674	11702907	+	B3	SINE	B2
ILMN_1230196	chr2	+	14631693	14631742	chr2	14631637	14631849	+	B4A	SINE	B4
ILMN_1235810	chr2	-	17649714	17649763	chr2	17649623	17649763	-	B4A	SINE	B4
ILMN_1229403	chr2	+	22771325	22771374	chr2	22771293	22771440	+	RSINE1	SINE	B4
ILMN_2570776	chr2	-	22836663	22836712	chr2	22836643	22836841	+	B3	SINE	B2
ILMN_2576059	chr2	+	25199988	25200037	chr2	25199935	25200082	+	B3	SINE	B2
ILMN_1245574	chr2	-	25561563	25561612	chr2	25561511	25561726	+	B3	SINE	B2
ILMN_2824783	chr2	-	26698143	26698192	chr2	26698124	26698201	+	ID4_	SINE	ID
ILMN_1260096	chr2	-	29962032	29962081	chr2	29961989	29962191	-	B3	SINE	B2
ILMN_1259492	chr2	-	29962216	29962265	chr2	29962201	29962297	-	PB1D7	SINE	Alu
ILMN_1229373	chr2	-	34625137	34625186	chr2	34625049	34625187	-	B1F1	SINE	Alu
ILMN_1237596	chr2	-	37243579	37243628	chr2	37243494	37243628	-	B1F	SINE	Alu
ILMN_1217032	chr2	-	44931446	44931495	chr2	44931427	44931532	-	B1_Mur2	SINE	Alu
ILMN_1236511	chr2	-	53031490	53031539	chr2	53031431	53031575	-	B1_Mus2	SINE	Alu
ILMN_2572840	chr2	+	69724605	69724654	chr2	69724560	69724709	+	B1_Mur1	SINE	Alu
ILMN_1231642	chr2	+	70415096	70415145	chr2	70415079	70415201	+	PB1D7	SINE	Alu
ILMN_1213360	chr2	+	72148882	72148931	chr2	72148721	72148991	-	B4A	SINE	B4
ILMN_2419119	chr2	-	72826421	72826470	chr2	72826395	72826543	-	RSINE1	SINE	B4
ILMN_1221827	chr2	-	73036698	73036747	chr2	73036642	73036853	-	B3A	SINE	B2
ILMN_1216670	chr2	+	73158487	73158536	chr2	73158390	73158587	+	ID_B1	SINE	B4
ILMN_2820098	chr2	+	84527972	84528021	chr2	84527954	84528087	-	B1_Mur2	SINE	Alu
ILMN_2572919	chr2	+	90532158	90532207	chr2	90532133	90532269	+	B1_Mur2	SINE	Alu
ILMN_2557585	chr2	+	91318950	91318999	chr2	91318917	91319027	+	MIR	SINE	MIR
ILMN_1221334	chr2	+	91503330	91503379	chr2	91503236	91503438	+	B3	SINE	B2
ILMN_2560631	chr2	+	91559296	91559345	chr2	91559223	91559360	+	ID_B1	SINE	B4
ILMN_3140158	chr2	-	106803058	106803107	chr2	106803045	106803156	+	PB1D10	SINE	Alu
ILMN_1255176	chr2	-	112199688	112199737	chr2	112199602	112199762	-	B3	SINE	B2
ILMN_1251618	chr2	-	118070492	118070541	chr2	118070465	118070604	-	RSINE1	SINE	B4
ILMN_2565218	chr2	+	119120924	119120973	chr2	119120921	119121064	+	RSINE1	SINE	B4
ILMN_1238065	chr2	-	119603545	119603594	chr2	119603518	119603636	-	ID_B1	SINE	B4
ILMN_2746438	chr2	-	119998240	119998289	chr2	119998195	119998296	-	MIRb	SINE	MIR
ILMN_1219179	chr2	+	120971144	120971193	chr2	120971078	120971207	+	B1_Mur1	SINE	Alu
ILMN_2565270	chr2	-	121093420	121093469	chr2	121093342	121093469	+	RSINE1	SINE	B4
ILMN_2569039	chr2	+	125333507	125333556	chr2	125333423	125333562	+	RSINE1	SINE	B4
ILMN_2550631	chr2	-	126656761	126656810	chr2	126656734	126656888	-	B1F1	SINE	Alu
ILMN_1242241	chr2	+	127110967	127111016	chr2	127110956	127111061	+	PB1D9	SINE	Alu
ILMN_1241006	chr2	+	127736921	127736970	chr2	127736854	127737052	-	B3	SINE	B2
ILMN_1239665	chr2	-	128503132	128503181	chr2	128503118	128503229	-	PB1	SINE	Alu
ILMN_2951596	chr2	-	130996129	130996178	chr2	130996072	130996290	-	B3	SINE	B2
ILMN_1219601	chr2	-	139802481	139802530	chr2	139802422	139802549	-	RSINE1	SINE	B4
ILMN_2782402	chr2	-	148520596	148520645	chr2	148520529	148520670	-	B1F	SINE	Alu
ILMN_2873623	chr2	-	150506749	150506798	chr2	150506740	150506803	+	PB1	SINE	Alu
ILMN_2553429	chr2	+	151332357	151332406	chr2	151332225	151332418	+	MIRb	SINE	MIR
ILMN_1218670	chr2	+	152098776	152098825	chr2	152098746	152098868	+	B1_Mur2	SINE	Alu
ILMN_1228658	chr2	-	152148728	152148777	chr2	152148666	152148799	-	ID_B1	SINE	B4
ILMN_1244949	chr2	-	154227812	154227861	chr2	154227760	154227952	-	B3	SINE	B2
ILMN_2975391	chr2	+	155894567	155894616	chr2	155894476	155894629	-	B3	SINE	B2
ILMN_2571414	chr2	-	156782378	156782427	chr2	156782316	156782467	-	RSINE1	SINE	B4
ILMN_1232707	chr2	-	156927118	156927167	chr2	156927046	156927173	-	B3	SINE	B2
ILMN_2575287	chr2	-	158393182	158393231	chr2	158393097	158393296	-	ID_B1	SINE	B4
ILMN_1225620	chr2	+	158454706	158454755	chr2	158454701	158454904	+	B3A	SINE	B2
ILMN_1250981	chr2	+	163438516	163438565	chr2	163438500	163438565	-	ID4	SINE	ID
ILMN_3115796	chr2	+	164896966	164897015	chr2	164896858	164897033	+	RSINE1	SINE	B4
ILMN_2666136	chr2	-	164937286	164937335	chr2	164937201	164937360	+	MIRm	SINE	MIR
ILMN_3021415	chr2	-	165177110	165177159	chr2	165177030	165177168	-	RSINE1	SINE	B4
ILMN_2851455	chr2	-	165315989	165316038	chr2	165315982	165316077	-	B3A	SINE	B2
ILMN_1240891	chr2	+	166621939	166621988	chr2	166621850	166622024	-	B3	SINE	B2
ILMN_2634582	chr2	+	166850956	166851005	chr2	166850883	166851031	+	ID_B1	SINE	B4
ILMN_1226788	chr2	-	168776120	168776169	chr2	168776087	168776185	-	ID_B1	SINE	B4
ILMN_2639900	chr2	-	170308513	170308562	chr2	170308481	170308565	-	ID4_	SINE	ID
ILMN_3061615	chr2	+	172254948	172254997	chr2	172254919	172255014	+	PB1D10	SINE	Alu
ILMN_2845974	chr2	+	172295116	172295165	chr2	172295090	172295199	+	PB1D7	SINE	Alu
ILMN_1218547	chr2	-	173039362	173039411	chr2	173039289	173039431	+	B1_Mur2	SINE	Alu
ILMN_1241482	chr2	+	180703113	180703162	chr2	180703091	180703194	+	RSINE1	SINE	B4
ILMN_1256314	chr2	-	181156310	181156359	chr2	181156274	181156452	-	RSINE1	SINE	B4
ILMN_2946482	chr3	-	9178454	9178503	chr3	9178393	9178533	-	B1_Mus2	SINE	Alu
ILMN_2585112	chr3	+	14568126	14568175	chr3	14568036	14568243	-	B3	SINE	B2
ILMN_1226149	chr3	+	27183317	27183366	chr3	27183280	27183453	-	B3A	SINE	B2
ILMN_1257704	chr3	+	33699545	33699594	chr3	33699532	33699675	+	RSINE1	SINE	B4
ILMN_1217363	chr3	+	33709355	33709404	chr3	33709301	33709440	+	RSINE1	SINE	B4
ILMN_1221371	chr3	+	36787866	36787915	chr3	36787850	36787956	+	ID_B1	SINE	B4
ILMN_3160683	chr3	+	37220154	37220203	chr3	37220136	37220292	-	B3A	SINE	B2
ILMN_2619556	chr3	+	38851171	38851220	chr3	38851158	38851407	-	B4	SINE	B4
ILMN_1240779	chr3	+	40562394	40562443	chr3	40562385	40562532	+	B1_Mur2	SINE	Alu
ILMN_2578888	chr3	-	40631752	40631801	chr3	40631724	40631831	+	PB1D10	SINE	Alu
ILMN_1221141	chr3	+	63148430	63148479	chr3	63148417	63148533	+	ID_B1	SINE	B4
ILMN_2580585	chr3	-	79421208	79421257	chr3	79421177	79421356	-	B3	SINE	B2
ILMN_1249957	chr3	-	79423803	79423852	chr3	79423711	79423905	+	B3	SINE	B2
ILMN_2996667	chr3	+	87744237	87744286	chr3	87744234	87744345	+	PB1D10	SINE	Alu
ILMN_1251158	chr3	+	88126830	88126879	chr3	88126811	88126916	+	B3	SINE	B2
ILMN_2544661	chr3	-	88356213	88356262	chr3	88356180	88356319	+	B1F2	SINE	Alu
ILMN_1252935	chr3	+	88491277	88491326	chr3	88491252	88491470	-	B4	SINE	B4
ILMN_1250502	chr3	+	88859312	88859361	chr3	88859252	88859362	+	PB1D10	SINE	Alu
ILMN_2745344	chr3	-	93473716	93473765	chr3	93473679	93473863	-	B3	SINE	B2
ILMN_2545156	chr3	-	94579192	94579241	chr3	94579191	94579318	-	RSINE1	SINE	B4
ILMN_2710380	chr3	-	94991696	94991745	chr3	94991633	94991813	-	B3A	SINE	B2
ILMN_2988212	chr3	-	95022820	95022869	chr3	95022761	95022943	+	B2_Mm2	SINE	B2
ILMN_1231986	chr3	+	95289420	95289469	chr3	95289419	95289547	+	B2_Mm2	SINE	B2
ILMN_1254105	chr3	+	102961125	102961174	chr3	102961088	102961208	+	PB1D9	SINE	Alu
ILMN_1258645	chr3	+	103406700	103406749	chr3	103406699	103406829	-	B1F	SINE	Alu
ILMN_1213135	chr3	-	103968001	103968050	chr3	103967898	103968139	-	B4	SINE	B4
ILMN_2606331	chr3	+	106853793	106853842	chr3	106853706	106853880	+	MIRm	SINE	MIR
ILMN_1213065	chr3	+	107105284	107105333	chr3	107105263	107105403	-	B1_Mur2	SINE	Alu
ILMN_1218043	chr3	-	107423759	107423808	chr3	107423697	107423846	-	B1_Mur3	SINE	Alu
ILMN_1245393	chr3	-	108627537	108627586	chr3	108627443	108627587	-	B1_Mur1	SINE	Alu
ILMN_1252005	chr3	+	115603575	115603624	chr3	115603534	115603654	+	RSINE1	SINE	B4
ILMN_2579086	chr3	-	116393687	116393736	chr3	116393632	116393841	-	B3	SINE	B2
ILMN_1232790	chr3	+	122129848	122129897	chr3	122129846	122129904	-	ID4	SINE	ID
ILMN_1239129	chr3	-	122912365	122912414	chr3	122912340	122912447	-	ID_B1	SINE	B4
ILMN_1217600	chr3	+	126521361	126521410	chr3	126521296	126521506	+	B4	SINE	B4
ILMN_1214312	chr3	-	126781252	126781301	chr3	126781252	126781409	+	B3A	SINE	B2
ILMN_2562096	chr3	+	135391144	135391193	chr3	135391141	135391299	-	RSINE1	SINE	B4
ILMN_1259028	chr3	-	138604451	138604500	chr3	138604428	138604568	+	B3A	SINE	B2
ILMN_1218422	chr3	+	141345154	141345203	chr3	141345148	141345291	+	B1F	SINE	Alu
ILMN_1230783	chr3	+	142431265	142431314	chr3	142431265	142431385	+	B1F1	SINE	Alu
ILMN_1241870	chr3	-	142493291	142493340	chr3	142493160	142493382	-	B3	SINE	B2
ILMN_1224630	chr3	+	152034814	152034863	chr3	152034788	152034924	+	RSINE1	SINE	B4
ILMN_2564977	chr3	+	152504800	152504849	chr3	152504787	152504883	+	MIRc	SINE	MIR
ILMN_2739340	chr4	+	32888475	32888524	chr4	32888454	32888598	+	RSINE1	SINE	B4
ILMN_2953888	chr4	+	33319576	33319625	chr4	33319574	33319639	+	B1F1	SINE	Alu
ILMN_2800446	chr4	+	40681737	40681786	chr4	40681694	40681805	+	B1F	SINE	Alu
ILMN_2943165	chr4	-	40980475	40980524	chr4	40980452	40980665	+	ID_B1	SINE	B4
ILMN_2607964	chr4	-	40980571	40980620	chr4	40980452	40980665	+	ID_B1	SINE	B4
ILMN_1227220	chr4	+	53574608	53574657	chr4	53574608	53574812	+	B3	SINE	B2
ILMN_2967904	chr4	+	53634963	53635012	chr4	53634891	53635100	-	MIRb	SINE	MIR
ILMN_1256691	chr4	-	56777607	56777656	chr4	56777506	56777670	+	B4A	SINE	B4
ILMN_1221711	chr4	-	56837231	56837280	chr4	56837165	56837340	-	ID_B1	SINE	B4
ILMN_2588054	chr4	-	57956390	57956439	chr4	57956358	57956551	-	B3	SINE	B2
ILMN_1377922	chr4	-	57956441	57956490	chr4	57956358	57956551	-	B3	SINE	B2
ILMN_1240826	chr4	-	58661431	58661480	chr4	58661342	58661480	-	B1_Mus1	SINE	Alu
ILMN_1256936	chr4	-	58869089	58869138	chr4	58869070	58869196	+	RSINE1	SINE	B4
ILMN_2983565	chr4	-	59782802	59782851	chr4	59782794	59782884	-	ID_B1	SINE	B4
ILMN_2557265	chr4	-	61972247	61972296	chr4	61972222	61972355	-	B1_Mur1	SINE	Alu
ILMN_2567119	chr4	-	83062139	83062188	chr4	83062088	83062268	-	B3	SINE	B2
ILMN_1259049	chr4	-	94216410	94216459	chr4	94216373	94216464	-	B3A	SINE	B2
ILMN_3119954	chr4	-	94609456	94609505	chr4	94609420	94609546	-	PB1D9	SINE	Alu
ILMN_2914796	chr4	+	98926027	98926076	chr4	98925998	98926097	-	ID4_	SINE	ID
ILMN_1227579	chr4	-	106417305	106417354	chr4	106417141	106417365	-	MIRb	SINE	MIR
ILMN_2799351	chr4	-	106417602	106417651	chr4	106417568	106417692	-	ID_B1	SINE	B4
ILMN_2869524	chr4	+	108013236	108013285	chr4	108013221	108013327	+	PB1D9	SINE	Alu
ILMN_2554588	chr4	-	112442444	112442493	chr4	112442365	112442539	+	B3A	SINE	B2
ILMN_2545576	chr4	-	115790968	115791017	chr4	115790924	115791056	+	B3	SINE	B2
ILMN_1230369	chr4	-	116106723	116106772	chr4	116106644	116106783	-	B1_Mus1	SINE	Alu
ILMN_1238442	chr4	+	116253048	116253097	chr4	116252946	116253133	+	B3	SINE	B2
ILMN_2989706	chr4	+	116372364	116372413	chr4	116372354	116372474	-	B4	SINE	B4
ILMN_2957589	chr4	-	116476914	116476963	chr4	116476847	116476975	-	B1F	SINE	Alu
ILMN_1232052	chr4	-	119063228	119063277	chr4	119063094	119063310	-	B3	SINE	B2
ILMN_2435079	chr4	-	120732918	120732967	chr4	120732852	120732991	+	B1F1	SINE	Alu
ILMN_2933756	chr4	+	123589365	123589414	chr4	123589348	123589501	+	MIRc	SINE	MIR
ILMN_2536867	chr4	-	124537128	124537177	chr4	124537036	124537222	+	B3	SINE	B2
ILMN_2746501	chr4	+	125703339	125703388	chr4	125703257	125703487	-	MIRb	SINE	MIR
ILMN_1245569	chr4	-	126587778	126587827	chr4	126587724	126587835	-	PB1D9	SINE	Alu
ILMN_1237207	chr4	+	128984055	128984104	chr4	128984012	128984134	-	B1_Mur2	SINE	Alu
ILMN_1225099	chr4	-	129275502	129275551	chr4	129275422	129275628	+	B3	SINE	B2
ILMN_1233169	chr4	-	129290523	129290572	chr4	129290491	129290612	+	RSINE1	SINE	B4
ILMN_1229834	chr4	-	131455496	131455545	chr4	131455487	131455647	-	B3	SINE	B2
ILMN_2826067	chr4	-	132014921	132014970	chr4	132014819	132014974	+	B1_Mus2	SINE	Alu
ILMN_1229465	chr4	+	132049960	132050009	chr4	132049905	132050031	-	MIRc	SINE	MIR
ILMN_2543737	chr4	+	132330031	132330080	chr4	132330001	132330160	+	B1_Mur3	SINE	Alu
ILMN_2562780	chr4	+	133131753	133131802	chr4	133131728	133131873	+	B1_Mur2	SINE	Alu
ILMN_1240926	chr4	-	133839687	133839736	chr4	133839656	133839737	-	ID_B1	SINE	B4
ILMN_2579927	chr4	-	135001347	135001396	chr4	135001322	135001413	-	B1F	SINE	Alu
ILMN_2794526	chr4	+	135475843	135475892	chr4	135475686	135475902	+	ID_B1	SINE	B4
ILMN_1260529	chr4	+	140724045	140724094	chr4	140723964	140724121	-	B3A	SINE	B2
ILMN_2837671	chr4	-	141132159	141132208	chr4	141132071	141132225	-	RSINE1	SINE	B4
ILMN_2720718	chr4	+	143699270	143699319	chr4	143699199	143699391	+	B2_Mm1a	SINE	B2
ILMN_2578953	chr4	-	144041648	144041697	chr4	144041534	144041746	+	B3	SINE	B2
ILMN_2550725	chr4	-	147529627	147529676	chr4	147529604	147529697	-	ID	SINE	ID
ILMN_1238867	chr4	-	147817337	147817386	chr4	147817314	147817461	-	B3A	SINE	B2
ILMN_1237481	chr4	-	148529321	148529370	chr4	148529278	148529425	-	B3A	SINE	B2
ILMN_1251591	chr4	-	150398938	150398987	chr4	150398903	150399018	-	PB1D10	SINE	Alu
ILMN_2567872	chr4	-	151381101	151381150	chr4	151381047	151381161	+	B1_Mur1	SINE	Alu
ILMN_2832282	chr4	-	155157773	155157822	chr4	155157712	155157899	+	B3	SINE	B2
ILMN_2570461	chr5	-	3592323	3592372	chr5	3592323	3592421	-	B3A	SINE	B2
ILMN_1232007	chr5	+	9411206	9411255	chr5	9411134	9411401	-	B4A	SINE	B4
ILMN_3079738	chr5	-	24308887	24308936	chr5	24308831	24308980	+	B1_Mus1	SINE	Alu
ILMN_1251897	chr5	+	27779209	27779258	chr5	27779154	27779349	+	B3	SINE	B2
ILMN_1237218	chr5	-	30460107	30460156	chr5	30460025	30460160	-	B1_Mur2	SINE	Alu
ILMN_1250014	chr5	+	31089167	31089216	chr5	31089124	31089295	+	B3	SINE	B2
ILMN_1227864	chr5	+	32033689	32033738	chr5	32033669	32033815	+	RSINE1	SINE	B4
ILMN_1251509	chr5	+	33230201	33230250	chr5	33230171	33230320	+	B1_Mus2	SINE	Alu
ILMN_1248235	chr5	+	38658958	38659007	chr5	38658935	38659133	+	B3	SINE	B2
ILMN_2980073	chr5	+	44009797	44009846	chr5	44009773	44009852	-	ID_B1	SINE	B4
ILMN_2563382	chr5	+	44107851	44107900	chr5	44107738	44107924	+	B3A	SINE	B2
ILMN_2560594	chr5	-	44144975	44145024	chr5	44144906	44145054	-	B1_Mur4	SINE	Alu
ILMN_2794335	chr5	-	44582168	44582217	chr5	44582101	44582287	+	B2_Mm2	SINE	B2
ILMN_1245807	chr5	+	48620592	48620641	chr5	48620472	48620686	+	B3A	SINE	B2
ILMN_1223446	chr5	-	48715885	48715934	chr5	48715824	48715960	+	B3A	SINE	B2
ILMN_1258435	chr5	-	52934224	52934273	chr5	52934154	52934396	+	B3	SINE	B2
ILMN_1242934	chr5	+	67700703	67700752	chr5	67700668	67700765	-	B3A	SINE	B2
ILMN_1227125	chr5	+	68004398	68004447	chr5	68004358	68004476	-	PB1D10	SINE	Alu
ILMN_1244545	chr5	+	73700296	73700345	chr5	73700213	73700359	-	MIR3	SINE	MIR
ILMN_1216860	chr5	-	76229327	76229376	chr5	76229277	76229490	-	B3	SINE	B2
ILMN_1235636	chr5	-	77315980	77316029	chr5	77315940	77316045	-	PB1D10	SINE	Alu
ILMN_1236727	chr5	+	87441527	87441576	chr5	87441465	87441606	+	RSINE1	SINE	B4
ILMN_1221024	chr5	+	88246922	88246971	chr5	88246834	88246988	+	RSINE1	SINE	B4
ILMN_1227118	chr5	+	88359653	88359702	chr5	88359625	88359758	+	B1_Mur2	SINE	Alu
ILMN_2948987	chr5	-	92378200	92378249	chr5	92378104	92378250	+	B1_Mus2	SINE	Alu
ILMN_2908022	chr5	-	101233825	101233874	chr5	101233817	101233999	-	B4	SINE	B4
ILMN_2564969	chr5	-	108546959	108547008	chr5	108546934	108547037	+	B3	SINE	B2
ILMN_1222883	chr5	+	108568203	108568252	chr5	108568150	108568334	-	B2_Mm2	SINE	B2
ILMN_2802714	chr5	-	110688351	110688400	chr5	110688323	110688431	+	PB1D10	SINE	Alu
ILMN_2855551	chr5	+	110946484	110946533	chr5	110946463	110946596	-	B1_Mus1	SINE	Alu
ILMN_2957862	chr5	-	111077704	111077753	chr5	111077623	111077771	+	B3	SINE	B2
ILMN_2525018	chr5	-	112163744	112163793	chr5	112163730	112163860	-	MIR	SINE	MIR
ILMN_1251317	chr5	-	113506395	113506444	chr5	113506367	113506471	-	PB1D10	SINE	Alu
ILMN_1248514	chr5	-	113686916	113686965	chr5	113686842	113686989	-	B1F	SINE	Alu
ILMN_2667055	chr5	+	114004154	114004203	chr5	114004138	114004292	-	MIRb	SINE	MIR
ILMN_2566052	chr5	+	115526767	115526816	chr5	115526651	115526846	+	B3	SINE	B2
ILMN_2807665	chr5	-	115783308	115783357	chr5	115783257	115783419	-	B3A	SINE	B2
ILMN_1233268	chr5	+	116034682	116034731	chr5	116034597	116034775	+	B3	SINE	B2
ILMN_2560983	chr5	-	116110445	116110494	chr5	116110393	116110616	-	ID_B1	SINE	B4
ILMN_1253076	chr5	-	118951558	118951607	chr5	118951492	118951680	-	B3A	SINE	B2
ILMN_1234296	chr5	-	122052836	122052885	chr5	122052831	122052987	+	B1_Mus2	SINE	Alu
ILMN_1245347	chr5	-	122054826	122054875	chr5	122054788	122054907	-	RSINE1	SINE	B4
ILMN_1220492	chr5	+	122167061	122167110	chr5	122167003	122167205	-	B3	SINE	B2
ILMN_2555438	chr5	-	123190643	123190692	chr5	123190631	123190851	-	B3	SINE	B2
ILMN_3158200	chr5	-	123237524	123237573	chr5	123237483	123237664	-	B3	SINE	B2
ILMN_2586453	chr5	+	123488500	123488549	chr5	123488461	123488551	-	PB1D7	SINE	Alu
ILMN_2627838	chr5	+	123896550	123896599	chr5	123896517	123896657	+	B1F	SINE	Alu
ILMN_1258346	chr5	-	124728374	124728423	chr5	124728312	124728483	-	RSINE1	SINE	B4
ILMN_1243127	chr5	+	125046702	125046751	chr5	125046621	125046755	+	B1_Mur1	SINE	Alu
ILMN_2790312	chr5	-	128076361	128076410	chr5	128076348	128076463	+	B1F2	SINE	Alu
ILMN_2855334	chr5	-	130464958	130465007	chr5	130464894	130465112	-	B3	SINE	B2
ILMN_2730138	chr5	+	130760864	130760913	chr5	130760777	130760978	+	ID_B1	SINE	B4
ILMN_1235834	chr5	+	135416865	135416914	chr5	135416780	135417010	+	B4A	SINE	B4
ILMN_2503768	chr5	+	135416867	135416916	chr5	135416780	135417010	+	B4A	SINE	B4
ILMN_1246235	chr5	+	135687239	135687288	chr5	135687218	135687335	+	B1_Mur2	SINE	Alu
ILMN_2693373	chr5	-	135883917	135883966	chr5	135883892	135884086	-	B3A	SINE	B2
ILMN_1245338	chr5	-	135883926	135883975	chr5	135883892	135884086	-	B3A	SINE	B2
ILMN_2578961	chr5	+	138193367	138193416	chr5	138193341	138193426	+	B1F	SINE	Alu
ILMN_2479717	chr5	-	138263203	138263252	chr5	138263167	138263270	-	MIRb	SINE	MIR
ILMN_2897137	chr5	+	139855659	139855708	chr5	139855587	139855868	-	B4	SINE	B4
ILMN_2831523	chr5	-	143635948	143635997	chr5	143635925	143636061	-	B1_Mur3	SINE	Alu
ILMN_2695228	chr5	+	144312346	144312395	chr5	144312333	144312462	-	B3A	SINE	B2
ILMN_2563680	chr5	+	144321421	144321470	chr5	144321358	144321494	+	B1_Mur1	SINE	Alu
ILMN_1250901	chr5	+	144634843	144634892	chr5	144634817	144634991	+	B3	SINE	B2
ILMN_2538614	chr5	+	149773180	149773229	chr5	149773137	149773297	-	B2_Mm1t	SINE	B2
ILMN_1252212	chr6	-	4544040	4544089	chr6	4544031	4544227	-	MIRb	SINE	MIR
ILMN_1258736	chr6	-	5135563	5135612	chr6	5135545	5135658	-	ID_B1	SINE	B4
ILMN_2555056	chr6	+	17608773	17608822	chr6	17608649	17608856	-	B2_Mm1a	SINE	B2
ILMN_2554279	chr6	+	18185983	18186032	chr6	18185920	18186061	+	B1F	SINE	Alu
ILMN_1227971	chr6	+	24694112	24694161	chr6	24694103	24694225	+	B1F2	SINE	Alu
ILMN_2893131	chr6	-	29326810	29326859	chr6	29326764	29326937	+	B3	SINE	B2
ILMN_2570721	chr6	+	30095078	30095127	chr6	30095073	30095166	+	B3A	SINE	B2
ILMN_1230596	chr6	-	30226558	30226607	chr6	30226505	30226622	-	RSINE1	SINE	B4
ILMN_1227868	chr6	-	30429120	30429169	chr6	30429070	30429187	-	B1_Mur4	SINE	Alu
ILMN_1252723	chr6	+	30756560	30756609	chr6	30756559	30756627	+	PB1D10	SINE	Alu
ILMN_1238936	chr6	-	31149798	31149847	chr6	31149730	31149907	+	B2_Mm2	SINE	B2
ILMN_1260407	chr6	+	33356596	33356645	chr6	33356505	33356649	-	B1_Mus1	SINE	Alu
ILMN_2847727	chr6	-	37965513	37965562	chr6	37965439	37965596	-	ID_B1	SINE	B4
ILMN_2545445	chr6	-	38768031	38768080	chr6	38767898	38768108	-	B3	SINE	B2
ILMN_1214355	chr6	-	51233689	51233738	chr6	51233645	51233766	-	MIRc	SINE	MIR
ILMN_2570478	chr6	+	51513797	51513846	chr6	51513769	51513870	-	B4	SINE	B4
ILMN_2525808	chr6	-	67393330	67393379	chr6	67393313	67393550	+	MIRb	SINE	MIR
ILMN_2577549	chr6	-	71209736	71209785	chr6	71209702	71209817	+	PB1D9	SINE	Alu
ILMN_2835227	chr6	+	71252689	71252738	chr6	71252653	71252773	+	RSINE1	SINE	B4
ILMN_1241138	chr6	-	71552997	71553046	chr6	71552937	71553074	+	B3	SINE	B2
ILMN_1241237	chr6	+	71804967	71805016	chr6	71804937	71805036	-	B1F	SINE	Alu
ILMN_2575994	chr6	+	71814526	71814575	chr6	71814486	71814634	+	B1_Mur2	SINE	Alu
ILMN_1251188	chr6	+	71822570	71822619	chr6	71822526	71822661	-	B1F2	SINE	Alu
ILMN_2777650	chr6	-	77864408	77864457	chr6	77864383	77864546	-	B3A	SINE	B2
ILMN_1232824	chr6	+	82717192	82717241	chr6	82717167	82717271	-	B1F1	SINE	Alu
ILMN_1222378	chr6	-	82866667	82866716	chr6	82866594	82866858	+	B4	SINE	B4
ILMN_2587335	chr6	-	84895495	84895544	chr6	84895433	84895643	+	B3A	SINE	B2
ILMN_1218118	chr6	+	86371774	86371823	chr6	86371757	86371869	+	RSINE1	SINE	B4
ILMN_2911936	chr6	+	86383240	86383289	chr6	86383228	86383353	+	RSINE1	SINE	B4
ILMN_1259860	chr6	+	86825380	86825429	chr6	86825353	86825456	+	PB1D10	SINE	Alu
ILMN_1233848	chr6	+	87840651	87840700	chr6	87840621	87840733	+	PB1D7	SINE	Alu
ILMN_3074952	chr6	+	87840655	87840704	chr6	87840621	87840733	+	PB1D7	SINE	Alu
ILMN_2423685	chr6	-	87965643	87965692	chr6	87965632	87965793	+	RSINE1	SINE	B4
ILMN_1214926	chr6	-	87990558	87990607	chr6	87990516	87990648	-	B1_Mur2	SINE	Alu
ILMN_1231135	chr6	-	88814294	88814343	chr6	88814288	88814393	-	PB1D9	SINE	Alu
ILMN_1218686	chr6	-	93968570	93968619	chr6	93968529	93968648	-	B1F	SINE	Alu
ILMN_1250432	chr6	+	97869033	97869082	chr6	97868960	97869099	-	RSINE1	SINE	B4
ILMN_1255532	chr6	-	112614634	112614683	chr6	112614612	112614700	+	B1_Mur3	SINE	Alu
ILMN_1260027	chr6	+	113332193	113332242	chr6	113332166	113332280	+	PB1D10	SINE	Alu
ILMN_1237730	chr6	-	115580269	115580318	chr6	115580243	115580319	-	PB1D10	SINE	Alu
ILMN_2619869	chr6	+	115754633	115754682	chr6	115754567	115754682	+	PB1	SINE	Alu
ILMN_1249710	chr6	-	116083604	116083653	chr6	116083525	116083660	-	ID_B1	SINE	B4
ILMN_1236108	chr6	-	116149786	116149835	chr6	116149786	116149942	+	B3	SINE	B2
ILMN_3127381	chr6	+	117822275	117822324	chr6	117822161	117822374	-	B4	SINE	B4
ILMN_1234955	chr6	-	119897591	119897640	chr6	119897570	119897709	-	B1F	SINE	Alu
ILMN_1225886	chr6	-	120298297	120298346	chr6	120298227	120298401	-	B3A	SINE	B2
ILMN_1223268	chr6	+	120842495	120842544	chr6	120842414	120842594	+	ID_B1	SINE	B4
ILMN_1221450	chr6	+	121136805	121136854	chr6	121136727	121136910	-	B3A	SINE	B2
ILMN_2659716	chr6	+	124975873	124975922	chr6	124975869	124976071	+	MIRb	SINE	MIR
ILMN_3157399	chr6	-	128177325	128177374	chr6	128177173	128177375	-	MIRb	SINE	MIR
ILMN_2890866	chr6	+	134388467	134388516	chr6	134388433	134388673	-	B4A	SINE	B4
ILMN_3082346	chr6	+	139917424	139917473	chr6	139917350	139917474	-	B1F2	SINE	Alu
ILMN_2548846	chr6	+	141419940	141419989	chr6	141419881	141420076	+	B3A	SINE	B2
ILMN_1254836	chr6	+	143166925	143166974	chr6	143166836	143166978	-	ID_B1	SINE	B4
ILMN_1238286	chr6	-	149094689	149094738	chr6	149094641	149094800	-	B3	SINE	B2
ILMN_2988979	chr7	-	3154896	3154945	chr7	3154799	3155038	+	ID_B1	SINE	B4
ILMN_1214158	chr7	+	3582697	3582746	chr7	3582673	3582788	+	PB1D10	SINE	Alu
ILMN_2925884	chr7	-	6628327	6628376	chr7	6628281	6628393	+	PB1D7	SINE	Alu
ILMN_1253685	chr7	+	6884407	6884456	chr7	6884393	6884532	+	B1_Mus1	SINE	Alu
ILMN_2726595	chr7	+	13569406	13569455	chr7	13569406	13569505	-	B1F1	SINE	Alu
ILMN_2557496	chr7	-	16532435	16532484	chr7	16532345	16532497	+	RSINE1	SINE	B4
ILMN_2865822	chr7	+	16703050	16703099	chr7	16703023	16703225	+	B4A	SINE	B4
ILMN_1216235	chr7	+	16706750	16706799	chr7	16706676	16706884	+	ID_B1	SINE	B4
ILMN_2977903	chr7	+	17022576	17022625	chr7	17022544	17022641	+	PB1D10	SINE	Alu
ILMN_1253447	chr7	+	19667292	19667341	chr7	19667260	19667393	-	MIRc	SINE	MIR
ILMN_1258018	chr7	+	19826388	19826437	chr7	19826386	19826457	-	MIRc	SINE	MIR
ILMN_1235566	chr7	-	20377256	20377305	chr7	20377200	20377313	-	PB1D10	SINE	Alu
ILMN_2972585	chr7	-	20489310	20489359	chr7	20489267	20489369	+	B3A	SINE	B2
ILMN_1258275	chr7	-	20501213	20501262	chr7	20501199	20501278	-	PB1D7	SINE	Alu
ILMN_1230886	chr7	+	25247014	25247063	chr7	25247006	25247109	+	PB1D10	SINE	Alu
ILMN_2817873	chr7	-	25369280	25369329	chr7	25369196	25369343	-	B1F2	SINE	Alu
ILMN_1236256	chr7	+	25688334	25688383	chr7	25688307	25688427	+	PB1D10	SINE	Alu
ILMN_3162695	chr7	-	25763703	25763752	chr7	25763675	25763774	+	ID_B1	SINE	B4
ILMN_2580947	chr7	-	26256600	26256649	chr7	26256560	26256650	-	B1_Mur1	SINE	Alu
ILMN_2573940	chr7	-	28010820	28010869	chr7	28010754	28010935	-	B3A	SINE	B2
ILMN_1226498	chr7	-	29757983	29758032	chr7	29757952	29758034	-	ID_B1	SINE	B4
ILMN_1229337	chr7	-	30508730	30508779	chr7	30508617	30508797	+	B3	SINE	B2
ILMN_2795095	chr7	+	30810081	30810130	chr7	30810021	30810134	+	PB1D9	SINE	Alu
ILMN_3000298	chr7	-	31324354	31324403	chr7	31324252	31324435	-	B4A	SINE	B4
ILMN_1241209	chr7	-	31692724	31692773	chr7	31692720	31692863	+	MIRb	SINE	MIR
ILMN_2584142	chr7	-	50753813	50753862	chr7	50753776	50753942	-	B3A	SINE	B2
ILMN_2811918	chr7	-	51986960	51987009	chr7	51986947	51987125	-	MIR	SINE	MIR
ILMN_2581402	chr7	+	52114661	52114710	chr7	52114571	52114724	-	B3A	SINE	B2
ILMN_3113686	chr7	-	54016039	54016088	chr7	54016006	54016134	+	B1_Mur1	SINE	Alu
ILMN_2928599	chr7	+	63034080	63034129	chr7	63034014	63034136	+	B1_Mur4	SINE	Alu
ILMN_2550585	chr7	-	68342689	68342738	chr7	68342634	68342749	+	PB1	SINE	Alu
ILMN_3162921	chr7	+	71414364	71414413	chr7	71414246	71414461	+	ID_B1	SINE	B4
ILMN_1219009	chr7	+	74177759	74177808	chr7	74177746	74177910	-	MIRc	SINE	MIR
ILMN_2599036	chr7	-	85449210	85449259	chr7	85449169	85449302	+	MIR3	SINE	MIR
ILMN_2924083	chr7	+	86053538	86053587	chr7	86053488	86053607	-	B1F1	SINE	Alu
ILMN_1227407	chr7	+	86856949	86856998	chr7	86856948	86857021	+	ID4	SINE	ID
ILMN_3161390	chr7	+	88315169	88315218	chr7	88315116	88315258	+	RSINE1	SINE	B4
ILMN_2882050	chr7	-	88926960	88927009	chr7	88926866	88927074	-	B3A	SINE	B2
ILMN_1245903	chr7	-	89037156	89037205	chr7	89037104	89037215	+	B1F1	SINE	Alu
ILMN_3008859	chr7	+	95458993	95459042	chr7	95458958	95459272	+	B4	SINE	B4
ILMN_3008858	chr7	+	95459199	95459248	chr7	95458958	95459272	+	B4	SINE	B4
ILMN_1253609	chr7	+	97130245	97130294	chr7	97130228	97130363	+	B1_Mur2	SINE	Alu
ILMN_1235788	chr7	+	97180942	97180991	chr7	97180871	97181037	+	B3	SINE	B2
ILMN_1240605	chr7	+	100050127	100050176	chr7	100050115	100050232	+	RSINE1	SINE	B4
ILMN_1228116	chr7	+	104155607	104155656	chr7	104155557	104155774	+	B4	SINE	B4
ILMN_1243094	chr7	-	104564855	104564904	chr7	104564819	104564934	+	PB1D9	SINE	Alu
ILMN_1229075	chr7	-	104842004	104842053	chr7	104841947	104842143	-	B3	SINE	B2
ILMN_2525622	chr7	+	105333673	105333722	chr7	105333496	105333792	+	B4A	SINE	B4
ILMN_2855123	chr7	+	107650110	107650159	chr7	107650059	107650252	+	B3	SINE	B2
ILMN_2947105	chr7	-	109048406	109048455	chr7	109048333	109048484	-	B3	SINE	B2
ILMN_1216313	chr7	+	109419943	109419992	chr7	109419930	109420075	+	B1_Mur1	SINE	Alu
ILMN_1221606	chr7	+	109595863	109595912	chr7	109595830	109595975	-	RSINE1	SINE	B4
ILMN_2593666	chr7	+	110881701	110881750	chr7	110881699	110881793	-	B1F2	SINE	Alu
ILMN_1255191	chr7	+	111375950	111375999	chr7	111375905	111376103	-	B3	SINE	B2
ILMN_1240368	chr7	-	111452137	111452186	chr7	111452099	111452279	-	B3	SINE	B2
ILMN_2579299	chr7	-	117051415	117051464	chr7	117051355	117051470	-	B3A	SINE	B2
ILMN_1221892	chr7	+	117177664	117177713	chr7	117177653	117177749	+	B1_Mus1	SINE	Alu
ILMN_1228391	chr7	-	117482890	117482939	chr7	117482702	117482978	-	B4A	SINE	B4
ILMN_2532722	chr7	+	123689138	123689187	chr7	123689099	123689205	-	PB1D10	SINE	Alu
ILMN_1254153	chr7	+	125898768	125898817	chr7	125898686	125898874	+	ID_B1	SINE	B4
ILMN_2563245	chr7	+	125911809	125911858	chr7	125911721	125911900	-	B3	SINE	B2
ILMN_1223765	chr7	-	129269304	129269353	chr7	129269251	129269426	+	B3	SINE	B2
ILMN_1232569	chr7	+	130516700	130516749	chr7	130516670	130516876	+	ID_B1	SINE	B4
ILMN_1242795	chr7	-	133511088	133511137	chr7	133511045	133511152	-	PB1D10	SINE	Alu
ILMN_1253699	chr7	-	134034508	134034557	chr7	134034478	134034583	-	B1_Mur2	SINE	Alu
ILMN_2854036	chr7	+	134380937	134380986	chr7	134380882	134380999	+	B1_Mur1	SINE	Alu
ILMN_1229292	chr7	-	135864791	135864840	chr7	135864732	135864893	-	RSINE1	SINE	B4
ILMN_1219338	chr7	+	149674021	149674070	chr7	149673990	149674105	+	RSINE1	SINE	B4
ILMN_2853739	chr7	-	150981636	150981685	chr7	150981563	150981735	+	B3	SINE	B2
ILMN_3161785	chr8	+	12436349	12436398	chr8	12436272	12436419	-	RSINE1	SINE	B4
ILMN_2569290	chr8	-	18844338	18844387	chr8	18844297	18844445	-	RSINE1	SINE	B4
ILMN_2860281	chr8	-	19860840	19860889	chr8	19860699	19860929	+	B4A	SINE	B4
ILMN_2827701	chr8	+	23178670	23178719	chr8	23178661	23178743	+	ID	SINE	ID
ILMN_2557681	chr8	-	23693029	23693078	chr8	23693026	23693155	+	PB1	SINE	Alu
ILMN_3058975	chr8	-	27109296	27109345	chr8	27109271	27109393	-	B1F	SINE	Alu
ILMN_2552800	chr8	-	35157660	35157709	chr8	35157578	35157778	-	B3	SINE	B2
ILMN_1251702	chr8	+	63508935	63508984	chr8	63508931	63509005	-	PB1D10	SINE	Alu
ILMN_2579546	chr8	-	67362156	67362205	chr8	67362155	67362404	+	B4A	SINE	B4
ILMN_2984717	chr8	-	67505846	67505895	chr8	67505805	67505915	+	PB1D10	SINE	Alu
ILMN_2788574	chr8	+	72345438	72345487	chr8	72345427	72345551	+	RSINE1	SINE	B4
ILMN_2873469	chr8	-	72744173	72744222	chr8	72744118	72744245	-	RSINE1	SINE	B4
ILMN_1230426	chr8	+	72811520	72811569	chr8	72811380	72811578	+	B3	SINE	B2
ILMN_1221554	chr8	-	72820065	72820114	chr8	72819998	72820184	-	ID_B1	SINE	B4
ILMN_1250635	chr8	+	74117268	74117317	chr8	74117152	74117339	+	ID_B1	SINE	B4
ILMN_2582966	chr8	-	74199113	74199162	chr8	74199083	74199223	-	B1F	SINE	Alu
ILMN_2778799	chr8	+	74747383	74747432	chr8	74747378	74747508	-	B1_Mur2	SINE	Alu
ILMN_1219732	chr8	-	75569251	75569300	chr8	75569184	75569370	+	B4A	SINE	B4
ILMN_1257986	chr8	+	80087470	80087519	chr8	80087395	80087553	-	B3	SINE	B2
ILMN_2942573	chr8	+	86188640	86188689	chr8	86188549	86188697	-	B1_Mur2	SINE	Alu
ILMN_3002095	chr8	-	86554288	86554337	chr8	86554241	86554401	-	B3A	SINE	B2
ILMN_1228852	chr8	-	86589363	86589412	chr8	86589355	86589478	+	ID_B1	SINE	B4
ILMN_2844848	chr8	-	86774098	86774147	chr8	86774074	86774193	+	RSINE1	SINE	B4
ILMN_1254833	chr8	-	87496710	87496759	chr8	87496661	87496858	+	ID_B1	SINE	B4
ILMN_1228432	chr8	+	87565436	87565485	chr8	87565225	87565485	-	RSINE1	SINE	B4
ILMN_1225109	chr8	-	88255401	88255450	chr8	88255374	88255525	-	B1_Mur3	SINE	Alu
ILMN_2570913	chr8	-	89332608	89332657	chr8	89332557	89332771	-	B3	SINE	B2
ILMN_2692899	chr8	-	89389515	89389564	chr8	89389440	89389574	-	ID_B1	SINE	B4
ILMN_3007728	chr8	+	90695790	90695839	chr8	90695715	90695851	+	B1_Mur3	SINE	Alu
ILMN_2856926	chr8	+	97467079	97467128	chr8	97467012	97467196	+	MIR	SINE	MIR
ILMN_1258094	chr8	-	106971791	106971840	chr8	106971765	106971909	-	B1F1	SINE	Alu
ILMN_3134598	chr8	+	107120678	107120727	chr8	107120596	107120739	+	RSINE1	SINE	B4
ILMN_1240030	chr8	+	108616411	108616460	chr8	108616303	108616485	+	B3A	SINE	B2
ILMN_1252089	chr8	+	108625248	108625297	chr8	108625201	108625299	+	B1_Mur2	SINE	Alu
ILMN_3162446	chr8	-	108724698	108724747	chr8	108724656	108724776	-	PB1D7	SINE	Alu
ILMN_1227162	chr8	+	109128636	109128685	chr8	109128612	109128695	-	MIRm	SINE	MIR
ILMN_2959122	chr8	+	109583047	109583096	chr8	109582930	109583125	-	B3	SINE	B2
ILMN_2555280	chr8	+	109962212	109962261	chr8	109962176	109962345	-	ID_B1	SINE	B4
ILMN_2554288	chr8	+	112376335	112376384	chr8	112376192	112376403	+	B3	SINE	B2
ILMN_1257932	chr8	+	112905362	112905411	chr8	112905286	112905421	-	B1F2	SINE	Alu
ILMN_1253435	chr8	-	113348414	113348463	chr8	113348351	113348485	-	ID_B1	SINE	B4
ILMN_2944546	chr8	-	113795560	113795609	chr8	113795481	113795613	-	B1_Mur4	SINE	Alu
ILMN_2555538	chr8	-	113803454	113803503	chr8	113803384	113803531	-	B1F	SINE	Alu
ILMN_2680852	chr8	-	113974125	113974174	chr8	113974124	113974204	+	ID4	SINE	ID
ILMN_1234035	chr8	+	114537158	114537207	chr8	114537122	114537249	+	B2_Mm2	SINE	B2
ILMN_1240631	chr8	-	122295680	122295729	chr8	122295658	122295747	-	PB1D10	SINE	Alu
ILMN_1222859	chr8	+	125007969	125008018	chr8	125007849	125008027	+	B3A	SINE	B2
ILMN_1245517	chr8	-	125773791	125773840	chr8	125773762	125773924	-	ID_B1	SINE	B4
ILMN_2550822	chr8	+	126027386	126027435	chr8	126027363	126027466	-	PB1D9	SINE	Alu
ILMN_2581832	chr8	+	126384276	126384325	chr8	126384195	126384328	-	B1F	SINE	Alu
ILMN_1229532	chr8	+	128262691	128262740	chr8	128262586	128262786	-	B3	SINE	B2
ILMN_1255816	chr9	+	5354221	5354270	chr9	5354116	5354315	+	B4	SINE	B4
ILMN_1248530	chr9	-	20150534	20150583	chr9	20150464	20150584	+	B1_Mur2	SINE	Alu
ILMN_2801385	chr9	-	21047404	21047453	chr9	21047374	21047580	-	B3	SINE	B2
ILMN_1231100	chr9	+	21070834	21070883	chr9	21070750	21070909	+	RSINE1	SINE	B4
ILMN_1239874	chr9	+	21393544	21393593	chr9	21393519	21393597	-	MIRc	SINE	MIR
ILMN_2912439	chr9	+	21400172	21400221	chr9	21400169	21400286	+	RSINE1	SINE	B4
ILMN_1233469	chr9	+	21542669	21542718	chr9	21542654	21542846	+	ID_B1	SINE	B4
ILMN_2858523	chr9	-	22011278	22011327	chr9	22011224	22011405	-	B2_Mm2	SINE	B2
ILMN_2792268	chr9	-	34994720	34994769	chr9	34994684	34994898	-	B3	SINE	B2
ILMN_2895584	chr9	-	43029720	43029769	chr9	43029638	43029822	-	B3A	SINE	B2
ILMN_2567274	chr9	-	44163500	44163549	chr9	44163411	44163553	-	B1_Mur1	SINE	Alu
ILMN_3162291	chr9	-	44242567	44242616	chr9	44242478	44242640	-	ID_B1	SINE	B4
ILMN_1241984	chr9	-	44563542	44563591	chr9	44563465	44563644	+	B3A	SINE	B2
ILMN_2906165	chr9	+	44861743	44861792	chr9	44861663	44861799	-	B1_Mur2	SINE	Alu
ILMN_1233679	chr9	+	46090273	46090322	chr9	46090268	46090330	+	PB1D10	SINE	Alu
ILMN_2848548	chr9	-	50329828	50329877	chr9	50329792	50329982	-	B2_Mm2	SINE	B2
ILMN_3160411	chr9	+	51885513	51885562	chr9	51885437	51885566	-	PB1	SINE	Alu
ILMN_1235497	chr9	+	56336846	56336895	chr9	56336794	56336926	+	B1_Mur2	SINE	Alu
ILMN_2555625	chr9	+	57370149	57370198	chr9	57370144	57370232	-	B1_Mur4	SINE	Alu
ILMN_1215912	chr9	+	57989667	57989716	chr9	57989621	57989720	+	MIRm	SINE	MIR
ILMN_1226665	chr9	-	58006259	58006308	chr9	58006164	58006322	-	MIR3	SINE	MIR
ILMN_2483294	chr9	-	59587752	59587801	chr9	59587723	59587872	+	B1_Mur4	SINE	Alu
ILMN_2781878	chr9	+	64083961	64084010	chr9	64083930	64084077	+	B1_Mus1	SINE	Alu
ILMN_2605165	chr9	+	64548560	64548609	chr9	64548541	64548782	+	MIRc	SINE	MIR
ILMN_1234852	chr9	+	64881770	64881819	chr9	64881750	64881845	-	RSINE1	SINE	B4
ILMN_2580315	chr9	-	65662253	65662302	chr9	65662188	65662316	-	B1F	SINE	Alu
ILMN_2693934	chr9	+	70162037	70162086	chr9	70161938	70162109	+	B3A	SINE	B2
ILMN_1259456	chr9	+	74978582	74978631	chr9	74978550	74978668	+	PB1D7	SINE	Alu
ILMN_2549920	chr9	-	75429478	75429527	chr9	75429403	75429545	+	B1F	SINE	Alu
ILMN_1232151	chr9	-	83316136	83316185	chr9	83316019	83316286	-	B4	SINE	B4
ILMN_2995474	chr9	+	83779591	83779640	chr9	83779510	83779644	-	B1_Mur1	SINE	Alu
ILMN_1226437	chr9	-	85715682	85715731	chr9	85715555	85715743	+	B3A	SINE	B2
ILMN_1219494	chr9	+	88483756	88483805	chr9	88483729	88483932	+	B2_Mm2	SINE	B2
ILMN_2556921	chr9	+	95761512	95761561	chr9	95761470	95761569	-	PB1D10	SINE	Alu
ILMN_1215582	chr9	-	96457037	96457086	chr9	96457014	96457155	-	RSINE1	SINE	B4
ILMN_1236679	chr9	-	99407402	99407451	chr9	99407380	99407565	+	B3	SINE	B2
ILMN_3162526	chr9	+	103945029	103945078	chr9	103945018	103945317	-	B4	SINE	B4
ILMN_1218569	chr9	-	107771281	107771330	chr9	107771178	107771370	+	B3A	SINE	B2
ILMN_2572715	chr9	+	107860753	107860802	chr9	107860628	107860802	-	B2_Mm2	SINE	B2
ILMN_1230285	chr9	+	108414364	108414413	chr9	108414330	108414526	+	B3	SINE	B2
ILMN_2570106	chr9	+	108434960	108435009	chr9	108434894	108435021	-	B1_Mur4	SINE	Alu
ILMN_2902625	chr9	+	108447397	108447446	chr9	108447338	108447523	-	B3	SINE	B2
ILMN_1214835	chr9	+	109793366	109793415	chr9	109793286	109793426	+	ID_B1	SINE	B4
ILMN_1259258	chr9	-	109992530	109992579	chr9	109992496	109992608	-	PB1D10	SINE	Alu
ILMN_2570160	chr9	+	110161989	110162038	chr9	110161988	110162112	+	B1F1	SINE	Alu
ILMN_2557137	chr9	-	110364657	110364706	chr9	110364631	110364752	+	ID_B1	SINE	B4
ILMN_1224734	chr9	-	112026858	112026907	chr9	112026807	112027022	-	B4	SINE	B4
ILMN_2578947	chr9	-	114534413	114534462	chr9	114534408	114534523	+	B1_Mus1	SINE	Alu
ILMN_1243621	chr9	-	116073767	116073816	chr9	116073726	116073917	-	B3A	SINE	B2
ILMN_2896322	chr9	+	120477293	120477342	chr9	120477216	120477395	+	B3	SINE	B2
ILMN_1216740	chr9	+	121641042	121641091	chr9	121641038	121641178	+	B1_Mur3	SINE	Alu
ILMN_1223393	chr9	+	123026154	123026203	chr9	123026065	123026268	+	B3	SINE	B2
ILMN_2718834	chr9	-	123090183	123090232	chr9	123090066	123090263	-	ID_B1	SINE	B4
ILMN_1247623	chr9	+	123277448	123277497	chr9	123277391	123277531	-	B1F	SINE	Alu
ILMN_2558874	chrX	-	6737709	6737758	chrX	6737698	6737763	-	ID_B1	SINE	B4
ILMN_2824012	chrX	+	7484626	7484675	chrX	7484612	7484771	+	B1_Mur3	SINE	Alu
ILMN_2935686	chrX	-	7536711	7536760	chrX	7536701	7536837	+	ID_B1	SINE	B4
ILMN_1214133	chrX	-	7825848	7825897	chrX	7825846	7825921	+	ID4_	SINE	ID
ILMN_1257953	chrX	+	20071581	20071630	chrX	20071538	20071635	-	RSINE1	SINE	B4
ILMN_2825301	chrX	+	20260211	20260260	chrX	20260127	20260290	+	B2_Mm2	SINE	B2
ILMN_1231691	chrX	-	20536386	20536435	chrX	20536369	20536441	-	ID4	SINE	ID
ILMN_2693330	chrX	-	20657203	20657252	chrX	20657195	20657299	+	PB1D10	SINE	Alu
ILMN_2931123	chrX	-	34748785	34748834	chrX	34748699	34748885	-	B3A	SINE	B2
ILMN_2577206	chrX	-	35783687	35783736	chrX	35783575	35783742	+	B3	SINE	B2
ILMN_3158369	chrX	+	45489971	45490020	chrX	45489847	45490021	-	MIRb	SINE	MIR
ILMN_1235069	chrX	-	45543250	45543299	chrX	45543203	45543399	-	B3	SINE	B2
ILMN_2739816	chrX	-	51009261	51009310	chrX	51009238	51009427	-	B3	SINE	B2
ILMN_1229518	chrX	+	71537098	71537147	chrX	71537051	71537166	+	ID_B1	SINE	B4
ILMN_3162682	chrX	-	72656378	72656427	chrX	72655997	72656428	+	AmnSINE1	SINE	SINE
ILMN_2879858	chrX	-	75007449	75007498	chrX	75007365	75007558	-	B2_Mm2	SINE	B2
ILMN_1254679	chrX	+	82300643	82300692	chrX	82300640	82300777	+	B1_Mur1	SINE	Alu
ILMN_2582518	chrX	-	83003864	83003913	chrX	83003855	83003931	+	ID_B1	SINE	B4
ILMN_1245636	chrX	-	91333384	91333433	chrX	91333282	91333479	+	B3A	SINE	B2
ILMN_2476568	chrX	+	91972898	91972947	chrX	91972800	91972949	+	MIRb	SINE	MIR
ILMN_2811263	chrX	-	92037135	92037184	chrX	92037065	92037212	-	B1_Mm	SINE	Alu
ILMN_1244622	chrX	-	94533470	94533519	chrX	94533442	94533664	+	MIRc	SINE	MIR
ILMN_1218197	chrX	-	95997419	95997468	chrX	95997336	95997502	+	B3A	SINE	B2
ILMN_2566662	chrX	-	99603553	99603602	chrX	99603519	99603607	+	RSINE1	SINE	B4
ILMN_1245788	chrX	+	103238115	103238164	chrX	103238009	103238203	+	B3	SINE	B2
ILMN_2859348	chrX	-	103402292	103402341	chrX	103402266	103402443	-	MIRc	SINE	MIR
ILMN_1215576	chrX	+	110537780	110537829	chrX	110537768	110537932	+	RSINE1	SINE	B4
ILMN_3161225	chrX	-	130683787	130683836	chrX	130683787	130684026	+	ID_B1	SINE	B4
ILMN_2912170	chrX	-	130757938	130757987	chrX	130757864	130758061	-	B3A	SINE	B2
ILMN_3117759	chrX	+	133531337	133531386	chrX	133531297	133531477	-	B3	SINE	B2
ILMN_2927847	chrX	-	136479167	136479216	chrX	136479075	136479251	-	MIRb	SINE	MIR
ILMN_2584915	chrX	+	139119267	139119316	chrX	139119227	139119346	+	MIR3	SINE	MIR
ILMN_1232346	chrX	+	143511463	143511512	chrX	143511380	143511598	+	B3	SINE	B2
ILMN_2585660	chrX	-	143972789	143972838	chrX	143972694	143972961	-	B4	SINE	B4
ILMN_2923671	chrX	+	149606313	149606362	chrX	149606258	149606396	+	B1F	SINE	Alu
ILMN_1249209	chrX	+	151702934	151702983	chrX	151702915	151703172	+	ID_B1	SINE	B4
ILMN_2574216	chrX	+	156872744	156872793	chrX	156872702	156872799	+	PB1	SINE	Alu
ILMN_2586877	chrX	-	159226955	159227004	chrX	159226911	159227045	+	B3A	SINE	B2
ILMN_2858769	chrX	+	159469905	159469954	chrX	159469889	159470020	-	B1F	SINE	Alu
ILMN_1230316	chrX	+	160747460	160747509	chrX	160747206	160747510	+	B4	SINE	B4
ILMN_1215914	chrY	+	351543	351592	chrY	351537	351600	-	RSINE1	SINE	B4
ILMN_2899599	chrY	-	598054	598103	chrY	598025	598172	-	B1_Mm	SINE	Alu
ILMN_2860932	chr10	+	5979018	5979067	chr10	5979017	5979077	+	PB1D10	SINE	Alu
ILMN_2565082	chr10	+	9740542	9740591	chr10	9740501	9740645	+	B1F1	SINE	Alu
ILMN_2571699	chr10	-	12496174	12496223	chr10	12496137	12496255	-	PB1	SINE	Alu
ILMN_1250664	chr10	-	13271213	13271262	chr10	13271198	13271325	-	B1_Mur2	SINE	Alu
ILMN_1219713	chr10	-	20867176	20867225	chr10	20867127	20867330	+	B4A	SINE	B4
ILMN_2585911	chr10	+	28280532	28280581	chr10	28280415	28280598	+	B4A	SINE	B4
ILMN_1258354	chr10	+	38753925	38753974	chr10	38753907	38754026	+	RSINE1	SINE	B4
ILMN_3153421	chr10	-	39943109	39943158	chr10	39943096	39943241	+	RSINE1	SINE	B4
ILMN_2808191	chr10	+	40369339	40369388	chr10	40369269	40369413	+	B3A	SINE	B2
ILMN_1244225	chr10	-	40576203	40576252	chr10	40576190	40576312	-	B1_Mur2	SINE	Alu
ILMN_1214855	chr10	+	56467936	56467985	chr10	56467933	56468072	+	B1_Mus1	SINE	Alu
ILMN_1240796	chr10	+	57923475	57923524	chr10	57923474	57923571	-	RSINE1	SINE	B4
ILMN_2960700	chr10	+	60766754	60766803	chr10	60766704	60766814	+	B1_Mur3	SINE	Alu
ILMN_1232173	chr10	-	60842264	60842313	chr10	60842088	60842346	-	B4A	SINE	B4
ILMN_3140639	chr10	+	61728437	61728486	chr10	61728358	61728522	+	RSINE1	SINE	B4
ILMN_1240114	chr10	-	62024225	62024274	chr10	62024178	62024314	-	RSINE1	SINE	B4
ILMN_1247771	chr10	+	62736763	62736812	chr10	62736758	62736829	+	ID4_	SINE	ID
ILMN_3087828	chr10	+	67506381	67506430	chr10	67506311	67506484	-	B2_Mm2	SINE	B2
ILMN_1256768	chr10	+	68776105	68776154	chr10	68776074	68776210	+	B3	SINE	B2
ILMN_2961747	chr10	-	68799439	68799488	chr10	68799432	68799553	-	B1_Mur4	SINE	Alu
ILMN_1248556	chr10	-	70720574	70720623	chr10	70720509	70720681	-	B3A	SINE	B2
ILMN_1228080	chr10	-	74813961	74814010	chr10	74813944	74814017	+	ID4_	SINE	ID
ILMN_1235456	chr10	+	77538241	77538290	chr10	77538199	77538345	+	B1_Mus1	SINE	Alu
ILMN_2750493	chr10	+	82113329	82113378	chr10	82113277	82113393	+	B1_Mur1	SINE	Alu
ILMN_2836637	chr10	-	82113612	82113661	chr10	82113564	82113722	-	B3	SINE	B2
ILMN_1226682	chr10	-	85533298	85533347	chr10	85533163	85533448	-	B4	SINE	B4
ILMN_1255982	chr10	+	94184180	94184229	chr10	94184157	94184276	-	B3	SINE	B2
ILMN_1250749	chr10	-	94848275	94848324	chr10	94848224	94848361	+	ID_B1	SINE	B4
ILMN_2543332	chr10	-	95181346	95181395	chr10	95181197	95181411	+	ID_B1	SINE	B4
ILMN_3161693	chr10	-	115549051	115549100	chr10	115549044	115549179	-	B1F	SINE	Alu
ILMN_1215329	chr10	+	115756850	115756899	chr10	115756850	115756988	+	B1_Mus1	SINE	Alu
ILMN_2574920	chr10	+	119447654	119447703	chr10	119447575	119447855	+	B4A	SINE	B4
ILMN_2890935	chr10	+	121890387	121890436	chr10	121890324	121890510	+	MIRc	SINE	MIR
ILMN_1215190	chr10	-	122567508	122567557	chr10	122567499	122567684	+	B3	SINE	B2
ILMN_1214108	chr10	-	126461338	126461387	chr10	126461276	126461481	-	B3	SINE	B2
ILMN_2887537	chr10	+	127348617	127348666	chr10	127348609	127348725	-	ID_B1	SINE	B4
ILMN_1251600	chr10	-	127804215	127804264	chr10	127804118	127804299	-	B3A	SINE	B2
ILMN_1250360	chr10	+	127821305	127821354	chr10	127821293	127821424	+	B1_Mur1	SINE	Alu
ILMN_3004302	chr10	+	127878277	127878326	chr10	127878221	127878412	-	B3	SINE	B2
ILMN_2572395	chr10	+	128252741	128252790	chr10	128252698	128252841	-	B3	SINE	B2
ILMN_1253251	chr10	-	128354659	128354708	chr10	128354606	128354729	+	B1F1	SINE	Alu
ILMN_1255899	chr11	+	3122058	3122107	chr11	3121954	3122130	+	B3	SINE	B2
ILMN_2876359	chr11	-	3786600	3786649	chr11	3786559	3786745	+	B3	SINE	B2
ILMN_2552153	chr11	-	4955533	4955582	chr11	4955491	4955619	-	MIRb	SINE	MIR
ILMN_1215497	chr11	+	6101507	6101556	chr11	6101488	6101639	+	ID_B1	SINE	B4
ILMN_2906414	chr11	-	6170815	6170864	chr11	6170797	6170902	+	B1_Mur2	SINE	Alu
ILMN_1243623	chr11	+	11366061	11366110	chr11	11365966	11366167	+	B3	SINE	B2
ILMN_1255907	chr11	-	19978939	19978988	chr11	19978844	19979031	-	B1F1	SINE	Alu
ILMN_1222650	chr11	-	20610256	20610305	chr11	20610240	20610439	+	ID_B1	SINE	B4
ILMN_1258266	chr11	+	21042873	21042922	chr11	21042817	21043021	+	B3	SINE	B2
ILMN_1224915	chr11	+	29405800	29405849	chr11	29405773	29405893	+	B4A	SINE	B4
ILMN_1255765	chr11	+	29441787	29441836	chr11	29441774	29441873	+	B3	SINE	B2
ILMN_1249341	chr11	+	31933146	31933195	chr11	31933057	31933206	-	B1_Mus2	SINE	Alu
ILMN_2804037	chr11	-	48678915	48678964	chr11	48678883	48679040	-	B2_Mm2	SINE	B2
ILMN_2583530	chr11	+	53294377	53294426	chr11	53294364	53294456	-	PB1D10	SINE	Alu
ILMN_2546542	chr11	+	66878777	66878826	chr11	66878701	66878844	+	B1_Mur1	SINE	Alu
ILMN_1255118	chr11	+	67800856	67800905	chr11	67800738	67800912	-	B3A	SINE	B2
ILMN_2797825	chr11	-	70030583	70030632	chr11	70030541	70030638	+	PB1D10	SINE	Alu
ILMN_2827535	chr11	-	70055405	70055454	chr11	70055396	70055543	-	B1_Mus2	SINE	Alu
ILMN_2587600	chr11	-	70063050	70063099	chr11	70062989	70063102	-	B4A	SINE	B4
ILMN_2957968	chr11	-	72591166	72591215	chr11	72591072	72591229	+	ID_B1	SINE	B4
ILMN_1260127	chr11	-	73010683	73010732	chr11	73010604	73010775	+	B2_Mm2	SINE	B2
ILMN_1258982	chr11	-	74724072	74724121	chr11	74724046	74724184	-	B1_Mm	SINE	Alu
ILMN_1248506	chr11	-	75002692	75002741	chr11	75002688	75002835	+	B1_Mur4	SINE	Alu
ILMN_1247502	chr11	+	76781101	76781150	chr11	76781077	76781295	+	B3A	SINE	B2
ILMN_2585676	chr11	+	76835740	76835789	chr11	76835721	76835839	-	B3A	SINE	B2
ILMN_1241159	chr11	+	77641716	77641765	chr11	77641692	77641770	+	ID_B1	SINE	B4
ILMN_1226093	chr11	-	78840361	78840410	chr11	78840258	78840415	-	RSINE1	SINE	B4
ILMN_1254122	chr11	+	79310084	79310133	chr11	79310044	79310143	+	PB1D7	SINE	Alu
ILMN_3125939	chr11	-	79327161	79327210	chr11	79327080	79327211	+	B1_Mur3	SINE	Alu
ILMN_2534259	chr11	+	79948906	79948955	chr11	79948841	79948955	-	PB1	SINE	Alu
ILMN_1224602	chr11	-	80487418	80487467	chr11	80487374	80487511	+	ID_B1	SINE	B4
ILMN_1245466	chr11	+	83436952	83437001	chr11	83436930	83437048	-	PB1D10	SINE	Alu
ILMN_1213471	chr11	+	84036916	84036965	chr11	84036864	84037037	-	B3	SINE	B2
ILMN_1252622	chr11	-	84280599	84280648	chr11	84280573	84280685	+	PB1D7	SINE	Alu
ILMN_1219380	chr11	+	84706474	84706523	chr11	84706346	84706569	+	B3	SINE	B2
ILMN_1242074	chr11	+	85049547	85049596	chr11	85049482	85049625	-	B1_Mur3	SINE	Alu
ILMN_1241759	chr11	+	85324243	85324292	chr11	85324224	85324325	-	PB1D10	SINE	Alu
ILMN_1256618	chr11	+	86023949	86023998	chr11	86023938	86024059	+	B3	SINE	B2
ILMN_2633993	chr11	+	86501576	86501625	chr11	86501520	86501656	-	B1_Mus1	SINE	Alu
ILMN_2566907	chr11	-	86534334	86534383	chr11	86534331	86534458	+	B1F2	SINE	Alu
ILMN_1239637	chr11	-	86537065	86537114	chr11	86536969	86537161	-	B3A	SINE	B2
ILMN_1229142	chr11	-	86805251	86805300	chr11	86805181	86805326	-	B1F1	SINE	Alu
ILMN_2580601	chr11	-	87136989	87137038	chr11	87136898	87137118	-	MIR3	SINE	MIR
ILMN_2551187	chr11	-	95840350	95840399	chr11	95840261	95840408	+	B1_Mur1	SINE	Alu
ILMN_2939080	chr11	+	97190880	97190929	chr11	97190841	97191021	-	B2_Mm2	SINE	B2
ILMN_2552416	chr11	-	97617792	97617841	chr11	97617765	97617895	+	B1_Mur1	SINE	Alu
ILMN_1213365	chr11	+	100934186	100934235	chr11	100934160	100934372	-	B3	SINE	B2
ILMN_2822239	chr11	+	103000835	103000884	chr11	103000734	103000940	-	ID_B1	SINE	B4
ILMN_1255663	chr11	+	105909800	105909849	chr11	105909772	105909919	-	RSINE1	SINE	B4
ILMN_2559943	chr11	-	107028770	107028819	chr11	107028730	107028830	+	B1_Mur2	SINE	Alu
ILMN_1226461	chr11	+	107533433	107533482	chr11	107533421	107533532	-	RSINE1	SINE	B4
ILMN_1216553	chr11	-	109117361	109117410	chr11	109117330	109117417	-	B4A	SINE	B4
ILMN_1240650	chr11	-	109216680	109216729	chr11	109216673	109216810	-	RSINE1	SINE	B4
ILMN_2881791	chr11	-	115986271	115986320	chr11	115986236	115986355	+	RSINE1	SINE	B4
ILMN_2801891	chr11	-	116507522	116507571	chr11	116507448	116507586	-	B1F1	SINE	Alu
ILMN_1216901	chr11	+	116736422	116736471	chr11	116736363	116736507	-	B3	SINE	B2
ILMN_1244609	chr11	-	118145165	118145214	chr11	118145091	118145292	-	B3	SINE	B2
ILMN_1255490	chr11	+	120240737	120240786	chr11	120240726	120240792	+	PB1	SINE	Alu
ILMN_1215571	chr11	-	120484830	120484879	chr11	120484763	120484992	-	B4A	SINE	B4
ILMN_2849521	chr11	-	120497157	120497206	chr11	120497149	120497209	+	B1_Mur4	SINE	Alu
ILMN_2813224	chr11	+	121578554	121578603	chr11	121578516	121578654	+	B3A	SINE	B2
ILMN_2481962	chr12	+	3956840	3956889	chr12	3956803	3956938	-	B1_Mus2	SINE	Alu
ILMN_1251280	chr12	-	4197935	4197984	chr12	4197863	4198030	-	B3A	SINE	B2
ILMN_3161168	chr12	-	4869586	4869635	chr12	4869584	4869756	+	B3A	SINE	B2
ILMN_2452057	chr12	+	17184245	17184294	chr12	17184124	17184341	+	ID_B1	SINE	B4
ILMN_2557096	chr12	-	27089758	27089807	chr12	27089729	27089892	-	B4A	SINE	B4
ILMN_1260206	chr12	-	32029371	32029420	chr12	32029358	32029567	+	B3	SINE	B2
ILMN_3144984	chr12	-	40760499	40760548	chr12	40760479	40760556	+	ID4	SINE	ID
ILMN_1212898	chr12	+	45678095	45678144	chr12	45677995	45678204	+	B3	SINE	B2
ILMN_1229908	chr12	-	52729484	52729533	chr12	52729402	52729596	-	ID_B1	SINE	B4
ILMN_2567267	chr12	-	53037266	53037315	chr12	53037265	53037359	-	B1_Mur1	SINE	Alu
ILMN_2862316	chr12	-	53124074	53124123	chr12	53124028	53124207	-	B3A	SINE	B2
ILMN_2579009	chr12	-	56154872	56154921	chr12	56154776	56154982	+	B3	SINE	B2
ILMN_2587091	chr12	+	66152942	66152991	chr12	66152904	66153004	+	PB1D9	SINE	Alu
ILMN_3009719	chr12	+	66232559	66232608	chr12	66232468	66232630	+	B3A	SINE	B2
ILMN_1230199	chr12	+	70826448	70826497	chr12	70826384	70826588	-	B3	SINE	B2
ILMN_1231300	chr12	-	70946303	70946352	chr12	70946291	70946490	-	B4A	SINE	B4
ILMN_3041906	chr12	-	72234894	72234943	chr12	72234864	72235004	+	B1_Mus2	SINE	Alu
ILMN_2557698	chr12	+	77038939	77038988	chr12	77038876	77039021	+	B1_Mur1	SINE	Alu
ILMN_2544111	chr12	+	81748000	81748049	chr12	81747931	81748065	-	B1_Mur4	SINE	Alu
ILMN_1237692	chr12	+	85672166	85672215	chr12	85672104	85672232	+	B3	SINE	B2
ILMN_1245547	chr12	-	85949198	85949247	chr12	85949162	85949276	-	PB1D10	SINE	Alu
ILMN_2971204	chr12	-	86575774	86575823	chr12	86575736	86575855	-	PB1D10	SINE	Alu
ILMN_2587659	chr12	-	88466229	88466278	chr12	88466172	88466344	+	B3	SINE	B2
ILMN_2568229	chr12	-	88589911	88589960	chr12	88589883	88590052	+	B3	SINE	B2
ILMN_1260423	chr12	+	102788624	102788673	chr12	102788534	102788748	+	B4	SINE	B4
ILMN_2711642	chr12	-	112111537	112111586	chr12	112111438	112111617	+	B3A	SINE	B2
ILMN_1258022	chr12	-	113201230	113201279	chr12	113201161	113201308	+	RSINE1	SINE	B4
ILMN_1226577	chr12	+	114239817	114239866	chr12	114239784	114239912	+	PB1D9	SINE	Alu
ILMN_2807702	chr13	-	6579504	6579553	chr13	6579420	6579613	+	B3	SINE	B2
ILMN_1245870	chr13	+	12200150	12200199	chr13	12200117	12200261	+	RSINE1	SINE	B4
ILMN_2560756	chr13	+	13593669	13593718	chr13	13593606	13593725	+	B1_Mur1	SINE	Alu
ILMN_2570602	chr13	-	24155565	24155614	chr13	24155550	24155683	+	ID_B1	SINE	B4
ILMN_1250126	chr13	-	32266703	32266752	chr13	32266702	32266845	+	B1F	SINE	Alu
ILMN_1213630	chr13	-	32892880	32892929	chr13	32892823	32892990	-	B3	SINE	B2
ILMN_1254171	chr13	-	34092633	34092682	chr13	34092633	34092814	+	B3	SINE	B2
ILMN_1250257	chr13	+	48970826	48970875	chr13	48970796	48970949	-	ID_B1	SINE	B4
ILMN_2935985	chr13	+	51517928	51517977	chr13	51517919	51518072	-	B4A	SINE	B4
ILMN_3122081	chr13	+	58265214	58265263	chr13	58265205	58265317	-	B1_Mur4	SINE	Alu
ILMN_1216867	chr13	+	59728235	59728284	chr13	59728234	59728367	+	RSINE1	SINE	B4
ILMN_2874816	chr13	-	64296958	64297007	chr13	64296944	64297060	-	PB1D9	SINE	Alu
ILMN_2551185	chr13	-	95799733	95799782	chr13	95799636	95799901	-	B4A	SINE	B4
ILMN_1239306	chr13	+	97169390	97169439	chr13	97169363	97169503	-	B1F	SINE	Alu
ILMN_1215630	chr13	-	97268699	97268748	chr13	97268674	97268759	+	PB1D9	SINE	Alu
ILMN_1239292	chr13	-	97435009	97435058	chr13	97434978	97435069	-	ID_B1	SINE	B4
ILMN_1257723	chr13	+	99036739	99036788	chr13	99036670	99036794	+	B1_Mur1	SINE	Alu
ILMN_1220401	chr13	-	101251631	101251680	chr13	101251627	101251697	-	PB1D10	SINE	Alu
ILMN_2847248	chr13	+	104931245	104931294	chr13	104931160	104931367	+	ID_B1	SINE	B4
ILMN_1240752	chr13	+	109589661	109589710	chr13	109589650	109589786	+	B1F	SINE	Alu
ILMN_1230472	chr13	+	110563512	110563561	chr13	110563482	110563620	+	B1F1	SINE	Alu
ILMN_1258593	chr13	-	113702941	113702990	chr13	113702916	113703023	-	PB1D10	SINE	Alu
ILMN_1220533	chr13	+	114768982	114769031	chr13	114768967	114769096	+	B1_Mur2	SINE	Alu
ILMN_2546381	chr13	-	118007682	118007731	chr13	118007588	118007771	+	B3	SINE	B2
ILMN_1249471	chr14	+	12454701	12454750	chr14	12454591	12454750	+	RSINE1	SINE	B4
ILMN_2952609	chr14	+	14515492	14515541	chr14	14515282	14515543	-	B4	SINE	B4
ILMN_1222473	chr14	+	17115605	17115654	chr14	17115585	17115679	-	PB1D10	SINE	Alu
ILMN_3143604	chr14	-	20691877	20691926	chr14	20691876	20692014	+	B1_Mur2	SINE	Alu
ILMN_2561575	chr14	-	21289954	21290003	chr14	21289915	21290115	-	B3	SINE	B2
ILMN_1243893	chr14	+	27195764	27195813	chr14	27195757	27195894	+	B1F2	SINE	Alu
ILMN_1256362	chr14	+	31299376	31299425	chr14	31299376	31299460	+	PB1D10	SINE	Alu
ILMN_2857143	chr14	+	31504252	31504301	chr14	31504207	31504316	+	B1_Mus1	SINE	Alu
ILMN_1231355	chr14	-	31969871	31969920	chr14	31969806	31969998	-	B3A	SINE	B2
ILMN_1254218	chr14	-	31998926	31998975	chr14	31998917	31999034	-	PB1D7	SINE	Alu
ILMN_2587676	chr14	-	34220478	34220527	chr14	34220477	34220644	+	B2_Mm2	SINE	B2
ILMN_2796798	chr14	-	41807361	41807410	chr14	41807343	41807410	-	ID4	SINE	ID
ILMN_1212934	chr14	+	45843252	45843301	chr14	45843230	45843332	+	B3A	SINE	B2
ILMN_1220818	chr14	-	47877854	47877903	chr14	47877812	47877972	+	B3A	SINE	B2
ILMN_1257426	chr14	-	49500456	49500505	chr14	49500439	49500589	-	RSINE1	SINE	B4
ILMN_1220112	chr14	-	49932162	49932211	chr14	49932124	49932237	-	PB1	SINE	Alu
ILMN_1232411	chr14	-	49936783	49936832	chr14	49936717	49936930	-	B3	SINE	B2
ILMN_1234594	chr14	+	52754156	52754205	chr14	52754074	52754215	-	B1_Mur2	SINE	Alu
ILMN_2779636	chr14	+	52913913	52913962	chr14	52913866	52913974	+	PB1D9	SINE	Alu
ILMN_2983093	chr14	-	55126318	55126367	chr14	55126299	55126453	-	B1_Mur1	SINE	Alu
ILMN_2551387	chr14	+	55507439	55507488	chr14	55507387	55507502	+	B1F2	SINE	Alu
ILMN_1215663	chr14	+	57398932	57398981	chr14	57398859	57399044	+	B3	SINE	B2
ILMN_2556572	chr14	-	64901791	64901840	chr14	64901732	64901870	-	PB1	SINE	Alu
ILMN_1256365	chr14	+	65195463	65195512	chr14	65195416	65195632	+	ID_B1	SINE	B4
ILMN_2548435	chr14	+	66363512	66363561	chr14	66363512	66363588	-	MIR	SINE	MIR
ILMN_1246563	chr14	-	66791696	66791745	chr14	66791608	66791776	-	MIR3	SINE	MIR
ILMN_2551339	chr14	+	66916856	66916905	chr14	66916832	66916936	-	PB1D10	SINE	Alu
ILMN_1244617	chr14	+	67412517	67412566	chr14	67412407	67412611	+	B3	SINE	B2
ILMN_1240137	chr14	-	68317047	68317096	chr14	68316994	68317199	-	B3	SINE	B2
ILMN_2553758	chr14	-	69961999	69962048	chr14	69961995	69962118	-	B1_Mus1	SINE	Alu
ILMN_1238993	chr14	+	70692138	70692187	chr14	70692110	70692270	-	B3A	SINE	B2
ILMN_1233452	chr14	+	73643005	73643054	chr14	73642944	73643063	-	B3A	SINE	B2
ILMN_1246736	chr14	-	98924884	98924933	chr14	98924850	98925002	+	MIR3	SINE	MIR
ILMN_2547103	chr14	-	104901649	104901698	chr14	104901646	104901766	+	MIR	SINE	MIR
ILMN_1235980	chr14	-	119278427	119278476	chr14	119278244	119278478	+	B4	SINE	B4
ILMN_1236453	chr14	-	119458725	119458774	chr14	119458635	119458791	-	B3A	SINE	B2
ILMN_2938307	chr14	-	120419209	120419258	chr14	120419205	120419455	-	B4	SINE	B4
ILMN_1214839	chr14	+	122437321	122437370	chr14	122437226	122437379	+	B3	SINE	B2
ILMN_2983631	chr14	+	122437323	122437372	chr14	122437226	122437379	+	B3	SINE	B2
ILMN_2948344	chr14	+	123328103	123328152	chr14	123328019	123328265	-	B4A	SINE	B4
ILMN_2981935	chr15	+	8108204	8108253	chr15	8108177	8108291	+	PB1D9	SINE	Alu
ILMN_1257900	chr15	+	10249431	10249480	chr15	10249431	10249512	-	ID4	SINE	ID
ILMN_1216488	chr15	-	10367467	10367516	chr15	10367456	10367552	+	B1F	SINE	Alu
ILMN_1259975	chr15	+	12273111	12273160	chr15	12273085	12273193	-	PB1D9	SINE	Alu
ILMN_1244518	chr15	-	12749866	12749915	chr15	12749847	12749979	+	B1_Mur1	SINE	Alu
ILMN_1253401	chr15	+	34276925	34276974	chr15	34276864	34277004	-	B1_Mur4	SINE	Alu
ILMN_2819380	chr15	+	34403243	34403292	chr15	34403203	34403349	+	B1_Mus2	SINE	Alu
ILMN_2732401	chr15	-	41696930	41696979	chr15	41696888	41697017	+	ID_B1	SINE	B4
ILMN_2587068	chr15	-	54942156	54942205	chr15	54942063	54942207	+	B1_Mus2	SINE	Alu
ILMN_3163001	chr15	+	55083877	55083926	chr15	55083876	55083983	+	PB1D7	SINE	Alu
ILMN_2799527	chr15	-	57849493	57849542	chr15	57849426	57849545	+	B1F	SINE	Alu
ILMN_1238089	chr15	-	57895665	57895714	chr15	57895627	57895818	+	ID_B1	SINE	B4
ILMN_1225072	chr15	+	57986698	57986747	chr15	57986670	57986836	+	B4A	SINE	B4
ILMN_1250557	chr15	-	58024798	58024847	chr15	58024700	58024880	-	B3	SINE	B2
ILMN_1242164	chr15	+	66463455	66463504	chr15	66463401	66463611	+	B4A	SINE	B4
ILMN_3139168	chr15	-	75725301	75725350	chr15	75725279	75725448	-	B3	SINE	B2
ILMN_2571024	chr15	-	76179490	76179539	chr15	76179471	76179604	+	B1F1	SINE	Alu
ILMN_3009521	chr15	-	77771521	77771570	chr15	77771457	77771581	-	B1F1	SINE	Alu
ILMN_3063650	chr15	+	78799064	78799113	chr15	78799028	78799130	+	MIRc	SINE	MIR
ILMN_1244875	chr15	-	79459211	79459260	chr15	79459190	79459276	+	B1_Mur2	SINE	Alu
ILMN_1258893	chr15	-	81631322	81631371	chr15	81631236	81631458	-	B3	SINE	B2
ILMN_1234082	chr15	+	82003881	82003930	chr15	82003756	82003966	+	ID_B1	SINE	B4
ILMN_1246542	chr15	-	82696185	82696234	chr15	82696167	82696239	-	PB1D10	SINE	Alu
ILMN_2523948	chr15	-	83178689	83178738	chr15	83178623	83178762	-	ID_B1	SINE	B4
ILMN_2966826	chr15	-	83314271	83314320	chr15	83314192	83314329	+	B1_Mur1	SINE	Alu
ILMN_1223989	chr15	-	94366700	94366749	chr15	94366575	94366773	-	B3A	SINE	B2
ILMN_1232740	chr15	+	98906379	98906428	chr15	98906378	98906511	+	B1_Mur1	SINE	Alu
ILMN_2774786	chr15	-	99473869	99473918	chr15	99473829	99473973	+	B1_Mus1	SINE	Alu
ILMN_1236956	chr15	+	99499092	99499141	chr15	99498971	99499172	-	MIRb	SINE	MIR
ILMN_2991019	chr15	+	100191931	100191980	chr15	100191928	100192063	+	B1_Mur4	SINE	Alu
ILMN_2637254	chr15	-	102367093	102367142	chr15	102367073	102367179	-	PB1D10	SINE	Alu
ILMN_1236861	chr16	-	4988423	4988472	chr16	4988345	4988473	+	B1F1	SINE	Alu
ILMN_1219548	chr16	+	7010814	7010863	chr16	7010778	7010887	-	PB1D10	SINE	Alu
ILMN_2568407	chr16	+	10519185	10519234	chr16	10519124	10519261	+	RSINE1	SINE	B4
ILMN_3111421	chr16	-	16312933	16312982	chr16	16312897	16313032	-	B1_Mus1	SINE	Alu
ILMN_2619528	chr16	-	19946690	19946739	chr16	19946687	19946889	+	MIRc	SINE	MIR
ILMN_1230428	chr16	+	20099072	20099121	chr16	20099066	20099250	-	B3	SINE	B2
ILMN_2576403	chr16	+	25867151	25867200	chr16	25867128	25867258	-	B1F	SINE	Alu
ILMN_2901112	chr16	-	29958830	29958879	chr16	29958805	29958979	-	B3A	SINE	B2
ILMN_1234403	chr16	-	34234564	34234613	chr16	34234488	34234661	-	B4	SINE	B4
ILMN_2553561	chr16	+	34953957	34954006	chr16	34953909	34954021	+	PB1D10	SINE	Alu
ILMN_2613923	chr16	+	38378021	38378070	chr16	38378012	38378179	+	MIRb	SINE	MIR
ILMN_3128351	chr16	+	38378120	38378169	chr16	38378012	38378179	+	MIRb	SINE	MIR
ILMN_1218030	chr16	-	43968841	43968890	chr16	43968797	43968929	-	MIRc	SINE	MIR
ILMN_3116935	chr16	+	45252641	45252690	chr16	45252563	45252823	-	B4A	SINE	B4
ILMN_1242148	chr16	+	49764898	49764947	chr16	49764812	49764957	+	ID_B1	SINE	B4
ILMN_2665841	chr16	+	49764900	49764949	chr16	49764812	49764957	+	ID_B1	SINE	B4
ILMN_1260480	chr16	+	56684284	56684333	chr16	56684220	56684399	-	B4	SINE	B4
ILMN_1246728	chr16	-	85980900	85980949	chr16	85980784	85981067	-	B4A	SINE	B4
ILMN_1232426	chr16	+	87470897	87470946	chr16	87470887	87471004	-	B1F1	SINE	Alu
ILMN_2538549	chr16	-	87627155	87627204	chr16	87627059	87627269	-	B3A	SINE	B2
ILMN_2587966	chr16	+	90905146	90905195	chr16	90905078	90905213	+	RSINE1	SINE	B4
ILMN_1230390	chr16	-	90984320	90984369	chr16	90984278	90984384	+	B1F1	SINE	Alu
ILMN_2784272	chr16	+	91563850	91563899	chr16	91563835	91563983	+	B1_Mur4	SINE	Alu
ILMN_3038066	chr16	-	95053635	95053684	chr16	95053534	95053738	+	B3	SINE	B2
ILMN_1220592	chr16	+	96368160	96368209	chr16	96368131	96368310	-	B3	SINE	B2
ILMN_1254347	chr17	-	8335139	8335188	chr17	8335029	8335237	+	B3	SINE	B2
ILMN_2573761	chr17	-	12467648	12467697	chr17	12467620	12467761	+	B1_Mur1	SINE	Alu
ILMN_2554610	chr17	+	14463009	14463058	chr17	14462862	14463061	-	ID_B1	SINE	B4
ILMN_2838139	chr17	+	21699510	21699559	chr17	21699467	21699577	+	PB1D9	SINE	Alu
ILMN_1259897	chr17	+	25735254	25735303	chr17	25735178	25735347	-	RSINE1	SINE	B4
ILMN_2877464	chr17	+	27112691	27112740	chr17	27112646	27112745	+	PB1D9	SINE	Alu
ILMN_1239084	chr17	-	28213546	28213595	chr17	28213481	28213616	+	B1F2	SINE	Alu
ILMN_1240750	chr17	+	32541569	32541618	chr17	32541548	32541651	+	PB1D10	SINE	Alu
ILMN_2729447	chr17	-	32910324	32910373	chr17	32910264	32910402	-	B3A	SINE	B2
ILMN_2845839	chr17	-	33153832	33153881	chr17	33153801	33153918	+	PB1D9	SINE	Alu
ILMN_2519789	chr17	-	33517702	33517751	chr17	33517626	33517751	-	RSINE1	SINE	B4
ILMN_1215653	chr17	-	33831172	33831221	chr17	33831169	33831333	+	RSINE1	SINE	B4
ILMN_2783997	chr17	+	37014564	37014613	chr17	37014529	37014636	+	MIR3	SINE	MIR
ILMN_1236953	chr17	-	41013458	41013507	chr17	41013393	41013526	+	B1F	SINE	Alu
ILMN_3161164	chr17	-	42846523	42846572	chr17	42846473	42846682	+	ID_B1	SINE	B4
ILMN_1247394	chr17	-	43786398	43786447	chr17	43786334	43786512	+	B3A	SINE	B2
ILMN_1234833	chr17	+	43880668	43880717	chr17	43880648	43880771	+	PB1D9	SINE	Alu
ILMN_1253912	chr17	-	46655672	46655721	chr17	46655571	46655757	+	B3	SINE	B2
ILMN_1238783	chr17	-	46865130	46865179	chr17	46865096	46865296	-	B3A	SINE	B2
ILMN_1232144	chr17	+	47707095	47707144	chr17	47707075	47707169	+	PB1D10	SINE	Alu
ILMN_1230770	chr17	+	52021070	52021119	chr17	52020838	52021119	-	B4A	SINE	B4
ILMN_2858666	chr17	+	56115936	56115985	chr17	56115873	56115992	+	RSINE1	SINE	B4
ILMN_1225356	chr17	-	56336507	56336556	chr17	56336403	56336598	-	B3	SINE	B2
ILMN_2851576	chr17	-	57329075	57329124	chr17	57328968	57329176	-	B4A	SINE	B4
ILMN_2555991	chr17	-	67444398	67444447	chr17	67444312	67444515	-	B3	SINE	B2
ILMN_1220639	chr17	+	70943361	70943410	chr17	70943319	70943457	-	B1_Mur1	SINE	Alu
ILMN_2552541	chr17	+	71581551	71581600	chr17	71581451	71581626	+	B3	SINE	B2
ILMN_1246660	chr17	+	74959934	74959983	chr17	74959917	74960054	+	B1_Mus2	SINE	Alu
ILMN_1254672	chr17	-	79352313	79352362	chr17	79352303	79352416	+	MIR	SINE	MIR
ILMN_1257356	chr17	+	87684236	87684285	chr17	87684209	87684300	+	B1F2	SINE	Alu
ILMN_1228983	chr17	-	89137044	89137093	chr17	89136977	89137141	+	B3	SINE	B2
ILMN_2587638	chr17	-	95159303	95159352	chr17	95159274	95159420	+	B1_Mus2	SINE	Alu
ILMN_2569440	chr18	-	6121436	6121485	chr18	6121266	6121485	-	B4	SINE	B4
ILMN_2562107	chr18	-	10012084	10012133	chr18	10012020	10012157	+	RSINE1	SINE	B4
ILMN_1232258	chr18	-	12378138	12378187	chr18	12378025	12378192	-	B3	SINE	B2
ILMN_1239955	chr18	-	16756630	16756679	chr18	16756561	16756734	-	ID_B1	SINE	B4
ILMN_1216390	chr18	-	16797650	16797699	chr18	16797590	16797795	-	B4A	SINE	B4
ILMN_2563435	chr18	-	21053812	21053861	chr18	21053662	21053865	-	ID_B1	SINE	B4
ILMN_1255586	chr18	+	24116152	24116201	chr18	24116104	24116310	+	B3	SINE	B2
ILMN_1219432	chr18	+	32001128	32001177	chr18	32001075	32001211	-	B1_Mus1	SINE	Alu
ILMN_1253556	chr18	-	34807228	34807277	chr18	34807206	34807473	+	B4A	SINE	B4
ILMN_1230707	chr18	-	37914798	37914847	chr18	37914769	37914965	+	B3A	SINE	B2
ILMN_1253668	chr18	-	38145858	38145907	chr18	38145754	38145996	+	B3	SINE	B2
ILMN_1225259	chr18	+	38415032	38415081	chr18	38415023	38415167	+	B1_Mur2	SINE	Alu
ILMN_1242963	chr18	+	38457996	38458045	chr18	38457928	38458072	-	B1_Mur4	SINE	Alu
ILMN_1225194	chr18	+	43331716	43331765	chr18	43331707	43331776	-	PB1D10	SINE	Alu
ILMN_1234851	chr18	-	46749517	46749566	chr18	46749506	46749624	+	B1F1	SINE	Alu
ILMN_2815383	chr18	+	52650640	52650689	chr18	52650609	52650751	+	RSINE1	SINE	B4
ILMN_1240438	chr18	+	56752209	56752258	chr18	56752189	56752329	+	RSINE1	SINE	B4
ILMN_2904001	chr18	+	60407258	60407307	chr18	60407141	60407403	+	B4	SINE	B4
ILMN_2472093	chr18	+	61078157	61078206	chr18	61078044	61078225	+	MIRc	SINE	MIR
ILMN_1243947	chr18	+	65374602	65374651	chr18	65374575	65374694	+	RSINE1	SINE	B4
ILMN_1252992	chr18	-	67568830	67568879	chr18	67568727	67568923	-	B3A	SINE	B2
ILMN_1250965	chr18	-	75159309	75159358	chr18	75159282	75159374	-	PB1D10	SINE	Alu
ILMN_1236178	chr18	+	75276094	75276143	chr18	75275917	75276151	+	MIR	SINE	MIR
ILMN_1222029	chr18	+	89181486	89181535	chr18	89181466	89181585	+	PB1D10	SINE	Alu
ILMN_1255524	chr19	+	3865703	3865752	chr19	3865638	3865844	-	B3	SINE	B2
ILMN_2862386	chr19	-	4425502	4425551	chr19	4425426	4425616	-	MIR	SINE	MIR
ILMN_1236755	chr19	-	4911690	4911739	chr19	4911648	4911806	-	ID_B1	SINE	B4
ILMN_2550570	chr19	+	5464723	5464772	chr19	5464678	5464796	+	PB1D7	SINE	Alu
ILMN_1241282	chr19	+	6259513	6259562	chr19	6259485	6259629	+	B1F1	SINE	Alu
ILMN_2571195	chr19	+	8928743	8928792	chr19	8928661	8928807	+	B1_Mur1	SINE	Alu
ILMN_1247911	chr19	+	8966644	8966693	chr19	8966638	8966768	-	B1_Mur4	SINE	Alu
ILMN_1231453	chr19	+	8980024	8980073	chr19	8979960	8980100	-	B1F	SINE	Alu
ILMN_1221140	chr19	+	8995915	8995964	chr19	8995900	8995973	+	ID2	SINE	ID
ILMN_1234775	chr19	+	8998403	8998452	chr19	8998309	8998453	-	B1_Mur1	SINE	Alu
ILMN_2860915	chr19	+	12794230	12794279	chr19	12794227	12794364	+	RSINE1	SINE	B4
ILMN_1227047	chr19	-	17744985	17745034	chr19	17744891	17745100	-	B3	SINE	B2
ILMN_1213036	chr19	+	18898305	18898354	chr19	18898229	18898367	-	B1F2	SINE	Alu
ILMN_1232757	chr19	-	27484402	27484451	chr19	27484364	27484481	-	PB1D7	SINE	Alu
ILMN_1234250	chr19	-	29068063	29068112	chr19	29068003	29068203	-	B3	SINE	B2
ILMN_2564584	chr19	-	29719359	29719408	chr19	29719321	29719539	+	B3A	SINE	B2
ILMN_1246868	chr19	-	34951329	34951378	chr19	34951300	34951460	+	RSINE1	SINE	B4
ILMN_2866970	chr19	+	37495831	37495880	chr19	37495826	37495932	-	B1F	SINE	Alu
ILMN_1224164	chr19	+	40687252	40687301	chr19	40687191	40687417	+	B3	SINE	B2
ILMN_2573027	chr19	-	42047723	42047772	chr19	42047604	42047888	-	B4	SINE	B4
ILMN_1257336	chr19	-	44184688	44184737	chr19	44184604	44184737	-	B1F	SINE	Alu
ILMN_2963704	chr19	+	45130488	45130537	chr19	45130467	45130582	-	PB1D9	SINE	Alu
ILMN_2569774	chr19	+	45596447	45596496	chr19	45596400	45596509	+	RSINE1	SINE	B4
ILMN_1241016	chr19	-	53525566	53525615	chr19	53525561	53525750	-	ID_B1	SINE	B4
ILMN_1218613	chr19	+	58373376	58373425	chr19	58373317	58373544	+	B4	SINE	B4
ILMN_1225868	chr19	-	59082514	59082563	chr19	59082356	59082587	+	B4A	SINE	B4
ILMN_1253627	chr19	+	60303430	60303479	chr19	60303339	60303540	+	B4	SINE	B4
ILMN_1238357	chr1_random	-	1070051	1070100	chr1_random	1070027	1070165	+	B1_Mur1	SINE	Alu
