# Supplementary material for: Peroxisome Proliferator Activated Receptor Agonists Modulate Transposable Element Expression in Brain and Liver
Source: Front Mol Neurosci. 2018 Sep 19;11:331. doi: 10.3389/fnmol.2018.00331 (PMC6156381; doi:10.3389/fnmol.2018.00331)
Supplement: Supplementary file 2 [file Table_2.XLSX]

## Sheet: Sheet1
Symbol		References
Ash1l		Garkavtsev I, Kozin SV, Chernova O, Xu L, Winkler F, Brown E, Barnett GH, Jain RK. The candidate tumour suppressor protein ING4 regulates brain tumour growth and angiogenesis. Nature. 2004 Mar 18;428(6980):328-32.
Atf2		Simone C. SWI/SNF: the crossroads where extracellular signaling pathways meet chromatin. J Cell Physiol. 2006 May;207(2):309-14.
Aurka		Mellor J. It takes a PHD to read the histone code. Cell. 2006 Jul 14;126(1):22-4.
Aurkb		Lomberk G, Wallrath L, Urrutia R. The Heterochromatin Protein 1 family. Genome Biol. 2006;7(7):228.
Aurkc		Wu SY, Chiang CM. The double bromodomain-containing chromatin adaptor Brd4 and transcriptional regulation. J Biol Chem. 2007 May 4;282(18):13141-5. Epub 2007 Feb 28.
Carm1		Marfella CG, Imbalzano AN. The Chd family of chromatin remodelers. Mutat Res. 2007 May 1;618(1-2):30-40. Epub 2007 Jan 21.
Cdyl		Rajasekhar VK, Begemann M. Concise review: roles of polycomb group proteins in development and disease: a stem cell perspective. Stem Cells. 2007 Oct;25(10):2498-510. Epub 2007 Jun 28.
Ciita		Hall JA, Georgel PT. CHD proteins: a diverse family with strong ties. Biochem Cell Biol. 2007 Aug;85(4):463-76.
Csrp2bp		Wang GG, Allis CD, Chi P. Chromatin remodeling and cancer, Part II: ATP-dependent chromatin remodeling. Trends Mol Med. 2007 Sep;13(9):373-80. Epub 2007 Sep 5.
Dnmt1		Kohler C, Villar CB. Programming of gene expression by Polycomb group proteins. Trends Cell Biol. 2008 May;18(5):236-43. Epub 2008 Mar 28.
Dnmt3a		Clayton AL, Mahadevan LC. MAP kinase-mediated phosphoacetylation of histone H3 and inducible gene regulation. FEBS Lett. 2003 Jul 3;546(1):51-8.
Dnmt3b		Dillon SC, Zhang X, Trievel RC, Cheng X. The SET-domain protein superfamily: protein lysine methyltransferases. Genome Biol. 2005;6(8):227. Epub 2005 Aug 2.
Dot1l		Couture JF, Trievel RC. Histone-modifying enzymes: encrypting an enigmatic epigenetic code. Curr Opin Struct Biol. 2006 Dec;16(6):753-60. Epub 2006 Oct 27.
Dzip3		Yang XJ, Ullah M. MOZ and MORF, two large MYSTic HATs in normal and cancer stem cells. Oncogene. 2007 Aug 13;26(37):5408-19.
Ehmt1		Xiang Y, Zhu Z, Han G, Ye X, Xu B, Peng Z, Ma Y, Yu Y, Lin H, Chen AP, Chen CD. JARID1B is a histone H3 lysine 4 demethylase up-regulated in prostate cancer. Proc Natl Acad Sci U S A. 2007 Dec 4;104(49):19226-31. Epub 2007 Nov 28.
Ehmt2		Weake VM, Workman JL. Histone ubiquitination: triggering gene activity. Mol Cell. 2008 Mar 28;29(6):653-63.
Esco1		Sen GL, Webster DE, Barragan DI, Chang HY, Khavari PA. Control of differentiation in a self-renewing mammalian tissue by the histone demethylase JMJD3. Genes Dev. 2008 Jul 15;22(14):1865-70.
Esco2
Hat1
Hdac1
Hdac10
Hdac11
Hdac2
Hdac3
Hdac4
Hdac5
Hdac6
Hdac7
Hdac8
Hdac9
Kat2a
Kat2b
Kat5
Kdm1a
Kdm4a
Kdm4c
Kdm5b
Kdm5c
Kdm6b
Kmt2c
Kmt2e
Mysm1
Kat8
Kat7
Kat6a
Kat6b
Ncoa1
Ncoa3
Ncoa6
Nek6
Nsd1
Pak1
Prmt1
Prmt2
Prmt3
Prmt5
Prmt6
Prmt7
Prmt8
Rnf2
Rnf20
Rps6ka3
Rps6ka5
Setd1a
Setd1b
Setd2
Setd3
Setd4
Setd5
Setd6
Setd7
Setd8
Setdb1
Setdb2
Smyd1
Smyd3
Suv39h1
Suv420h1
Ube2a
Ube2b
Usp16
Usp21
Usp22
Whsc1
Actb
B2m
Gapdh
Gusb
Hsp90ab1
MGDC
Arid1a
Arid2
Asxl1
Baz1a
Baz1b
Baz2a
Baz2b
Bmi1
Bptf
Brd1
Brd2
Brd3
Brd4
Brd7
Brd8
Brdt
Brpf1
Brpf3
Brwd1
Brwd3
Cbx1
Cbx2
Cbx3
Cbx4
Cbx5
Cbx6
Cbx7
Cbx8
Cdyl2
Chd1
Chd2
Chd3
Chd4
Chd5
Chd6
Chd7
Chd8
Chd9
Ctbp1
Ctbp2
Ctcf
Eed
Ezh2
Hinfp
Ing1
Ing2
Ing3
Ing4
Ing5
Ino80
Mbd1
Mbd3
Mbd4
Mecp2
Mta1
Mta2
Nab2
Pcgf1
Pcgf2
Pcgf3
Pcgf5
Pcgf6
Phc1
Phc2
Phf1
Phf13
Phf2
Phf21b
Phf3
Phf5a
Phf6
Phf7
Ring1
Smarca2
Smarca4
Smarca5
Spen
Suz12
Trim27
Wdr11
Zmynd8
