# Supplementary material for: Peroxisome Proliferator Activated Receptor Agonists Modulate Transposable Element Expression in Brain and Liver
Source: Front Mol Neurosci. 2018 Sep 19;11:331. doi: 10.3389/fnmol.2018.00331 (PMC6156381; doi:10.3389/fnmol.2018.00331)
Supplement: Supplementary file 3 [file Table_3.xlsx]

## Sheet: Sheet1
Amygdala	Beza	Feno	Tesa
SINE (all DEGs)	0.99788	0.999853	0.807785
SINE (upregulated genes)	0.989035	0.893466	0.973846
SINE (downregulated genes)	0.94856	0.999986	0.181016
LINE (all DEGs)	0.626666	0.998195	0.985963
LINE (upregulated genes)	0.985011	0.980483	0.999226
LINE (downregulated genes)	0.0974176	0.964063	0.536277
LTR (all DEGs)	0.935729	0.965306	0.233707
LTR (upregulated genes)	1	0.991489	0.995652
LTR (downregulated genes)	0.358288	0.82964	0.00584811
DNA (all DEGs)	0.905305	0.110311	0.369059
DNA (upregulated genes)	0.66688	0.654441	0.715529
DNA (downregulated genes)	1	0.02959	0.210241
Table S3. TEs in PPAR regulated genesets. We previously characterized brain and liver gene expression profiles following an 8-day, systemic treatment with PPAR agonists [18]. Here, we characterized TE expression in the PPAR-regulated genesets (PPAR-regulated genes as those that were differentially expressed between PPAR agonist and saline treatment at p < 0.05). We used the hypergeometric test to…
