# Supplementary material for: Peroxisome Proliferator Activated Receptor Agonists Modulate Transposable Element Expression in Brain and Liver
Source: Front Mol Neurosci. 2018 Sep 19;11:331. doi: 10.3389/fnmol.2018.00331 (PMC6156381; doi:10.3389/fnmol.2018.00331)
Supplement: Supplementary file 4 [file Table_4.XLSX]

## Sheet: Amygdala
Table S1: Amygdala top table
Illumina ID	Gene Symbol	Module	Kwithin	TE	Feno FC	Feno P-Value	Feno adj. P-Value	Tesa FC	Tesa P-Value	Tesa adj. P-Value	Beza FC	Beza P-Value	Beza adj. P-Value
ILMN_2627733	Slc46a3	black	62.0321		1.07977	0.000551923	0.119786	1.06972	0.0230608	0.659494	1.08313	0.00201066	0.3676
ILMN_2703886	Mphosph6	black	41.6696		1.05375	0.0226303	0.287603	1.06665	0.038401	0.693659	1.07087	0.0030939	0.411001
ILMN_2831579	Kctd5	black	59.7037		1.09344	0.000204558	0.0949272	1.08768	0.0237871	0.660218	1.08529	0.00388008	0.429095
ILMN_2681221	Clptm1l	black	76.4374		1.09522	0.00600887	0.191628	1.06832	0.142773	0.817974	1.10253	0.00388076	0.429095
ILMN_1251005	Stoml1	black	39.8621		1.03928	0.0121337	0.231182	1.02525	0.206549	0.85323	1.04625	0.00450891	0.449788
ILMN_3163031	LOC100044756	black	44.5023		1.04848	0.0134503	0.24077	1.05264	0.0448216	0.712525	1.05396	0.00504913	0.458942
ILMN_2652077	Pex26	black	56.6918		1.06161	0.00139372	0.141309	1.03913	0.035843	0.69348	1.03498	0.00603313	0.468532
ILMN_2664660	Aldh5a1	black	60.3853		1.02023	0.344151	0.755216	1.02499	0.258394	0.880454	1.05604	0.0121586	0.53005
ILMN_2780177	Mrps5	black	85.0583		1.01936	0.241807	0.678555	1.02792	0.253446	0.878471	1.06022	0.0133806	0.545303
ILMN_2909105	2310047D13Rik	black	78.2934		1.03713	0.0934305	0.487009	1.01584	0.609993	0.965226	-1.06236	0.0135341	0.545552
ILMN_2737979	1110014N23Rik	black	47.1512		-1.01451	0.589546	0.87828	1.04928	0.117748	0.798171	-1.09612	0.0142902	0.556756
ILMN_2768936	Coro2a	black	57.8462		-1.0044	0.768337	0.941029	-1.01158	0.38165	0.928546	-1.02758	0.0151082	0.558936
ILMN_1250947	Txndc5	black	35.4792		1.12236	0.000233509	0.0949272	1.07945	0.0156946	0.645061	1.06973	0.016637	0.559312
ILMN_2751619	Bloc1s3	black	35.4458		1.01855	0.404818	0.792592	1.02043	0.27343	0.884934	1.05069	0.0172505	0.559312
ILMN_2701582	Cbs	black	35.3215		-1.05571	0.0753643	0.449101	-1.01097	0.750627	0.980259	-1.09044	0.0168057	0.559312
ILMN_3161757	LOC433479	black	46.4832		-1.00391	0.90548	0.977962	1.12136	2.25e-05	0.224472	1.05709	0.0187979	0.566336
ILMN_2705969	Pus1	black	114.372		1.03901	0.0410304	0.360035	1.03863	0.17627	0.841084	1.04492	0.0187997	0.566336
ILMN_1224781	Ndufs2	black	56.6838		-1.02927	0.361439	0.764592	-1.01247	0.711393	0.978524	-1.077	0.0187143	0.566336
ILMN_2725227	LOC100045737	black	83.2543		1.04273	0.170794	0.60193	1.05564	0.125003	0.809495	1.05853	0.0203312	0.58256
ILMN_1226962	1300010F03Rik	black	65.7087		1.02672	0.0934347	0.487009	1.02149	0.246999	0.873596	1.03668	0.0228998	0.601043
ILMN_2588882	Slc41a2	black	100.248		1.02393	0.225825	0.664254	1.04448	0.149099	0.82588	1.05257	0.0233962	0.601445
ILMN_1259684	Endogl1	black	61.6815		1.04539	0.0377654	0.350256	1.03762	0.21228	0.85594	1.05403	0.0238615	0.601445
ILMN_2602140	Eif2b5	black	61.6096		1.04273	0.119538	0.533327	1.06629	0.0968486	0.778254	1.07356	0.025043	0.606405
ILMN_2882425	Fahd2a	black	109.942		1.07568	0.00421937	0.177339	1.05217	0.100235	0.778254	1.05635	0.0310457	0.623181
ILMN_2692341	Scrn2	black	26.0785		-1.00327	0.800413	0.948056	-1.02068	0.100922	0.779297	-1.02839	0.0309122	0.623181
ILMN_2755730	Nip7	black	82.1173		1.08785	0.00961326	0.21479	1.05334	0.132617	0.816471	1.06729	0.0297322	0.623181
ILMN_1252831	2310014H01Rik	black	46.7388		1.01537	0.505015	0.846009	-1.00151	0.947066	0.997436	-1.04106	0.0285943	0.623181
ILMN_2736055	2900041A11Rik	black	111.824		1.02269	0.0830815	0.466387	#N/A	#N/A	#N/A	1.03096	0.0281168	0.623181
ILMN_2681604	Ccdc23	black	58.694		1.03523	0.167565	0.597677	1.02253	0.431636	0.935915	1.05917	0.0313725	0.624269
ILMN_1221732	Gnb2	black	38.5825		1.11062	0.000442404	0.113738	1.06393	0.0466007	0.712525	1.05748	0.0327883	0.633737
ILMN_1224874	Asrgl1	black	76.4608		-1.00996	0.595383	0.881377	1.01052	0.643459	0.970124	-1.04342	0.0327475	0.633737
ILMN_1250201	B930041F14Rik	black	58.1476		1.02829	0.449266	0.820119	1.01446	0.728847	0.978742	-1.07907	0.0336239	0.640882
ILMN_1217827	2810002N01Rik	black	39.3827		1.03184	0.0825973	0.466072	1.0075	0.782072	0.982992	1.05141	0.0336038	0.640882
ILMN_1225520	2310008H09Rik	black	44.8334		1.01243	0.61666	0.889701	1.01867	0.500979	0.947486	1.06461	0.0347545	0.645274
ILMN_2912239	Hsd17b4	black	35.7965		1.05864	0.0069605	0.199986	1.06068	0.0832533	0.76602	1.06589	0.0378468	0.652145
ILMN_2618795	Ptcd2	black	120.719		1.02769	0.13873	0.558636	1.04696	0.0920797	0.778254	1.04168	0.0377671	0.652145
ILMN_2940510	Tlk2	black	75.9771		-1.02152	0.422837	0.805546	1.02472	0.476233	0.945529	-1.05166	0.0377128	0.652145
ILMN_2806290	Kbtbd4	black	67.6494		1.02449	0.156944	0.583658	1.03466	0.113837	0.793601	1.04025	0.0390328	0.660145
ILMN_2943849	Zbtb45	black	48.5402		1.00024	0.992916	0.999045	1.0295	0.381908	0.928546	-1.07194	0.0411775	0.667229
ILMN_1223168	Cdc23	black	41.9144		1.06007	0.00271	0.159966	1.07397	0.00153368	0.515277	1.0484	0.042232	0.668437
ILMN_2511868	2310002B06Rik	black	98.3479		1.05497	0.0420673	0.363018	1.06817	0.0326213	0.681853	1.05931	0.0429455	0.668437
ILMN_2510196	Gtpbp1	black	48.0814		-1.04461	0.243764	0.680231	1.01128	0.700174	0.977501	-1.07241	0.0425105	0.668437
ILMN_1220846	Ccdc85b	black	77.592		-1.19558	0.00356785	0.169816	-1.0206	0.742331	0.978742	-1.13473	0.0426718	0.668437
ILMN_3162476	Sec61a1	black	84.8187		-1.01725	0.458346	0.82478	-1.00194	0.945414	0.997309	-1.0488	0.0441126	0.668672
ILMN_2654791	Rps11	black	31.2645		1.02191	0.550595	0.863543	1.01859	0.605528	0.964932	1.06516	0.0478445	0.67373
ILMN_2646993	EG624138	black	68.9923		-1.02152	0.493746	0.840312	-1.01131	0.778905	0.982992	-1.08607	0.0461034	0.67373
ILMN_1245492	Rxrb	black	61.7081		-1.00282	0.91338	0.979855	-1.0012	0.970051	0.99845	-1.04792	0.0478402	0.67373
ILMN_1223843	B930095G10Rik	black	71.8878		1.0321	0.0414639	0.361594	1.01348	0.395868	0.929386	1.03123	0.0482695	0.674831
ILMN_1223547	Yif1a	black	89.7269		1.04874	0.0137224	0.242977	1.04199	0.207482	0.854154	1.04943	0.0484256	0.675143
ILMN_2701501	Ncaph2	black	58.2902		1.02886	0.284441	0.712151	1.02462	0.48091	0.945742	-1.06467	0.0491014	0.678099
ILMN_1238892	A830022K22Rik	black	54.861		1.03265	0.0398244	0.357211	1.01966	0.331471	0.914576	1.03344	0.0504055	0.681034
ILMN_2613044	Eif3eip	black	71.3514		1.03574	0.274877	0.703543	1.01339	0.678396	0.976397	1.06524	0.0506904	0.681034
ILMN_3143246	Ap2a1	black	69.5603		1.05693	0.0626652	0.418069	1.00446	0.924837	0.996577	-1.08587	0.050951	0.681034
ILMN_2867835	Mif	black	66.5723		1.0802	0.00667294	0.197751	1.09582	0.00724876	0.619823	1.06132	0.0513063	0.682404
ILMN_1221886	Zfp3	black	44.698		-1.04884	0.0418582	0.362636	1.02854	0.184955	0.845315	-1.04771	0.0536138	0.68621
ILMN_3003076	Carm1	black	65.564		-1.01151	0.560485	0.867065	1.02389	0.316415	0.907998	-1.04727	0.0559591	0.68621
ILMN_2864834	Abcb8	black	100.929		1.02511	0.350137	0.757851	1.03024	0.356828	0.920985	1.04942	0.0551904	0.68621
ILMN_2563765	Frap1	black	40.3318		1.01236	0.342592	0.75421	1.01187	0.375651	0.928546	1.02485	0.0536072	0.68621
ILMN_1256066	Snx19	black	75.247		-1.00054	0.973341	0.994602	-1.00337	0.865621	0.991186	-1.0369	0.0536613	0.68621
ILMN_3002745	Vkorc1	black	51.6526		1.08421	0.00905373	0.210787	1.07293	0.0459716	0.712525	1.06667	0.0586475	0.687456
ILMN_1235993	LOC665180	black	75.8272		-1.00275	0.909903	0.979007	-1.01844	0.576731	0.95985	-1.0517	0.0588626	0.687456
ILMN_2717916	Mrps18a	black	73.3055		1.00348	0.896331	0.975471	-1.0176	0.649523	0.972289	-1.07901	0.056309	0.687456
ILMN_1217148	6530406A20Rik	black	45.3804		-1.0279	0.172404	0.603733	-1.00521	0.801579	0.983453	-1.04822	0.0570517	0.687456
ILMN_3162754	Sars2	black	60.6987		-1.03038	0.160853	0.588181	-1.00079	0.973024	0.99845	-1.04976	0.0570364	0.687456
ILMN_1228630	Psmd4	black	41.0052		1.03038	0.287224	0.713428	1.04172	0.309205	0.904338	1.06812	0.0590893	0.688128
ILMN_2955322	Mtrf1	black	136.717		1.01851	0.409369	0.79551	1.03035	0.338943	0.915972	1.0419	0.060328	0.689443
ILMN_2718815	Faf1	black	53.6971		1.04495	0.0278819	0.309353	1.02695	0.283018	0.893171	1.03204	0.0607653	0.690791
ILMN_2837476	Men1	black	38.4828		-1.0286	0.241313	0.67808	1.01513	0.638959	0.969375	-1.04873	0.0616035	0.69333
ILMN_1247317	Cct3	black	43.9247		1.07994	0.0300155	0.319065	1.05231	0.286682	0.896878	1.0664	0.0622518	0.696095
ILMN_3156343	Wars	black	60.8504		-1.01885	0.3949	0.786077	1.02029	0.506611	0.947486	-1.05806	0.0637167	0.700059
ILMN_1249366	LOC100046608	black	47.7728		1.1015	0.00564212	0.18985	1.10196	0.00461091	0.581536	1.05675	0.0650946	0.70556
ILMN_2604256	LOC433464	black	54.2616		-1.01456	0.584027	0.876003	-1.01955	0.5831	0.962162	-1.05265	0.06527	0.705918
ILMN_2595408	Pld1	black	53.1002		1.02353	0.349881	0.757675	1.04734	0.0730934	0.748357	1.04085	0.0690818	0.706698
ILMN_2901903	Pigf	black	89.9467		1.03602	0.149629	0.573042	1.04309	0.136699	0.817974	1.05034	0.0726045	0.711405
ILMN_3160881	Vrk3	black	50.004		1.00348	0.832767	0.958012	-1.01102	0.679061	0.976572	-1.04636	0.0735482	0.713509
ILMN_2696537	Tm2d3	black	58.8981		1.02225	0.288346	0.714492	1.02594	0.301631	0.901165	1.03826	0.0736167	0.713527
ILMN_2705673	Spg21	black	46.1694		1.1467	0.000179318	0.0949272	1.12531	0.0126755	0.636626	1.05887	0.0758503	0.716508
ILMN_1250574	Nup43	black	58.8576		1.04108	0.139625	0.559517	1.02474	0.310078	0.905048	1.04235	0.0751371	0.716508
ILMN_2522023	Tusc2	black	104.782		-1.00395	0.882849	0.971899	1.01733	0.520214	0.950315	-1.04329	0.0753875	0.716508
ILMN_2676634	Zfand2b	black	76.4237		-1.01586	0.482141	0.836317	-1.01585	0.553747	0.956157	-1.0484	0.0748135	0.716508
ILMN_2709279	Tmem180	black	71.7476		-1.0227	0.373031	0.772888	1.00551	0.846615	0.987722	-1.06359	0.0766432	0.718124
ILMN_2741402	Sspn	black	37.3801		1.11273	0.00892323	0.210787	1.08097	0.0727064	0.748357	1.07078	0.0795535	0.721061
ILMN_2868280	Dcxr	black	90.5827		1.01119	0.536503	0.858926	1.03975	0.102915	0.781609	1.02746	0.0794752	0.721061
ILMN_2992403	2810452K22Rik	black	68.9173		1.03193	0.293179	0.717639	1.03769	0.392314	0.928546	1.05462	0.0803852	0.723833
ILMN_2757087	1810009O10Rik	black	58.2758		1.05795	0.00741818	0.203391	1.04553	0.0413342	0.708267	1.0404	0.0816668	0.725146
ILMN_2715013	LOC638024	black	44.8605		-1.01798	0.0734608	0.444039	-1.01317	0.352459	0.920042	-1.01996	0.0815488	0.725146
ILMN_2876775	Pcbd2	black	50.7909		1.05886	0.0517996	0.389307	1.05446	0.072906	0.748357	1.05235	0.0830331	0.727383
ILMN_1235664	Gorasp1	black	41.9545		1.0084	0.572633	0.871681	1.02156	0.179904	0.843835	-1.02202	0.0853013	0.730333
ILMN_2740348	Rhot2	black	60.0958		1.00849	0.784694	0.945184	1.02297	0.583742	0.962162	-1.05948	0.0856032	0.730333
ILMN_2891274	Rltpr	black	62.1835		-1.01862	0.61068	0.88728	1.00681	0.853201	0.988471	-1.06567	0.0879243	0.733526
ILMN_2901227	Tmem5	black	122.492		1.02258	0.448664	0.820087	1.02661	0.398346	0.929386	1.04641	0.0890468	0.735258
ILMN_2678269	Ints4	black	109.869		1.05649	0.0627314	0.418069	1.07944	0.0716322	0.74692	1.0584	0.090374	0.738809
ILMN_2946817	BC002163	black	86.9034		1.04528	0.122776	0.538992	1.02835	0.417172	0.933956	1.051	0.0903622	0.738809
ILMN_2536676	LOC383981	black	100.041		1.07936	0.00587184	0.191182	1.06739	0.179561	0.843819	1.05797	0.0921377	0.740331
ILMN_3000080	1110038D17Rik	black	59.7086		1.02874	0.232115	0.669964	1.05568	0.0446427	0.712525	1.03061	0.0938752	0.74082
ILMN_1256434	Pigk	black	41.1847		1.02378	0.154408	0.581699	1.02344	0.128449	0.813073	1.03074	0.096387	0.742805
ILMN_2859254	Haghl	black	85.8734		1.00639	0.824876	0.95505	-1.00213	0.96197	0.998189	-1.06856	0.0996963	0.744594
ILMN_2734142	Snta1	black	39.4318		-1.02919	0.37878	0.776185	-1.03369	0.316179	0.907913	-1.07585	0.100291	0.746077
ILMN_2741479	Rxra	black	74.1541		1.01998	0.108842	0.517287	1.01702	0.208842	0.855687	1.02017	0.101053	0.747654
ILMN_1251483	LOC667582	black	45.3468		-1.00742	0.752874	0.936986	1.04009	0.112813	0.793601	-1.03577	0.1023	0.748514
ILMN_1253137	Gng3	black	85.1466		-1.01569	0.594556	0.880914	1.01996	0.444744	0.937961	1.0351	0.104447	0.752771
ILMN_2892479	5330431N19Rik	black	60.821		1.01638	0.240139	0.677544	1.0164	0.398115	0.929386	1.02428	0.105762	0.752968
ILMN_3142273	Vkorc1l1	black	73.7633		1.02032	0.536795	0.859035	1.02206	0.531112	0.952017	1.04818	0.105297	0.752968
ILMN_1218559	LOC433464	black	73.408		-1.01072	0.759442	0.938781	1.01138	0.762966	0.98217	-1.04356	0.110345	0.758386
ILMN_2667346	Srxn1	black	45.2928		-1.02658	0.437294	0.813496	-1.00243	0.947805	0.997531	-1.05761	0.111063	0.759821
ILMN_2622209	Rnaseh2b	black	36.363		1.01937	0.535582	0.858925	-1.02009	0.495841	0.947486	-1.04234	0.113511	0.76421
ILMN_2675333	Morn4	black	89.1081		1.0655	0.000145793	0.0949272	1.06599	0.112645	0.793601	1.03518	0.1188	0.770597
ILMN_2972646	Pdzd11	black	56.2064		-1.01495	0.548768	0.863288	1.04624	0.117054	0.797857	1.04359	0.117205	0.770597
ILMN_1216522	Nfatc1	black	50.1486		1.01379	0.298999	0.72223	1.02191	0.133219	0.816471	1.01951	0.120285	0.770597
ILMN_3163347	Mtus1	black	71.5557		1.0274	0.109187	0.517287	1.01892	0.40144	0.930718	-1.02521	0.117561	0.770597
ILMN_2822621	Mrpl10	black	90.2444		1.01149	0.750524	0.936206	1.0227	0.626529	0.968087	1.06166	0.117374	0.770597
ILMN_2827311	Gtf3a	black	62.6653		1.04606	0.018956	0.273507	1.07446	0.0521295	0.714814	1.04595	0.120917	0.77125
ILMN_3149024	Scoc	black	130.972		1.04114	0.275361	0.703543	1.06246	0.214877	0.85594	1.05496	0.120833	0.77125
ILMN_2742293	1810009O10Rik	black	62.0049		1.06856	0.0251715	0.299816	1.06604	0.0382381	0.69348	1.03667	0.123033	0.771497
ILMN_2768926	Abcf1	black	55.6521		-1.00023	0.994351	0.999095	1.02843	0.38698	0.928546	-1.04275	0.122354	0.771497
ILMN_1235388	Igsf21	black	55.8749		-1.01328	0.719555	0.928207	1.03816	0.433864	0.935969	-1.05457	0.123982	0.771497
ILMN_1259783	Mta3	black	78.512		1.04632	0.0785053	0.456683	1.02106	0.528078	0.951399	1.04895	0.124338	0.771497
ILMN_2599667	Ap4m1	black	38.9897		-1.02963	0.183031	0.614981	-1.00707	0.72403	0.978742	-1.0381	0.124464	0.771497
ILMN_2610531	Spr	black	66.7318		1.00892	0.790237	0.946032	1.04541	0.285596	0.895128	1.06161	0.125948	0.773228
ILMN_2624544	Helb	black	83.8014		-1.02141	0.480247	0.835704	1.0188	0.58221	0.961702	-1.04918	0.125654	0.773228
ILMN_2937425	3321401G04Rik	black	47.2065		1.01195	0.441299	0.816634	-1.00126	0.921214	0.996577	-1.02127	0.125917	0.773228
ILMN_1240735	Trub1	black	46.4568		1.0558	0.0267966	0.3047	1.0501	0.140063	0.817974	1.03105	0.127383	0.774217
ILMN_2732877	1700034H14Rik	black	86.0719		1.03512	0.224895	0.663095	1.03274	0.28897	0.897493	1.04134	0.127428	0.774217
ILMN_2634235	Lrrc33	black	49.4133		1.00187	0.932038	0.985715	1.02919	0.269477	0.883078	1.04214	0.127934	0.775358
ILMN_2663015	Abcb8	black	63.4702		1.02224	0.252627	0.685665	1.02886	0.245814	0.873596	-1.02572	0.128425	0.776606
ILMN_2683071	Serbp1	black	93.5701		1.07879	0.00908309	0.210787	1.05825	0.139757	0.817974	1.04994	0.131219	0.781313
ILMN_2818895	Gss	black	62.3596		-1.00145	0.916888	0.980713	-1.00275	0.879685	0.992245	-1.02861	0.13114	0.781313
ILMN_1229993	Dnajc12	black	69.9966		1.0318	0.193564	0.628162	1.04312	0.0783535	0.753053	1.0357	0.131787	0.782737
ILMN_1250063	Ppp2r5d	black	113.539		1.04571	0.263698	0.694264	1.09146	0.0964389	0.778254	-1.04902	0.135039	0.786831
ILMN_1237750	Polr2f	black	107.296		1.10266	0.000380702	0.107662	1.0638	0.141866	0.817974	1.04318	0.135039	0.786831
ILMN_1260045	Crnkl1	black	43.4252		1.03338	0.0573686	0.404153	1.02936	0.0823715	0.765968	1.0286	0.135435	0.787004
ILMN_2946616	Rps2	black	42.1241		1.12248	0.00152638	0.145972	1.09581	0.0557875	0.718704	1.07427	0.136514	0.7873
ILMN_2625351	Sh3bgrl3	black	54.7901		-1.03812	0.35458	0.760154	1.07073	0.136524	0.817974	-1.0735	0.136196	0.7873
ILMN_1254905	Ddx51	black	37.2056		1.01896	0.350674	0.758186	1.03877	0.21057	0.855785	1.03289	0.136048	0.7873
ILMN_2973774	Ano4	black	51.5477		1.00081	0.974252	0.994902	1.03818	0.241316	0.871716	1.04742	0.136094	0.7873
ILMN_2595469	Ccdc65	black	41.9272		1.03902	0.211613	0.647807	1.01683	0.624968	0.96803	1.04457	0.136382	0.7873
ILMN_3064669	Mapk1ip1	black	42.0405		-1.02262	0.568875	0.870316	1.01927	0.612262	0.965622	-1.05984	0.141304	0.790011
ILMN_2480180	Vti1a	black	75.9577		-1.03113	0.268923	0.698781	-1.01575	0.633822	0.96811	-1.04697	0.140608	0.790011
ILMN_3055507	Ihpk2	black	84.0641		-1.03793	0.394613	0.785997	1.01399	0.767554	0.98291	-1.06485	0.13908	0.790011
ILMN_1249568	Ctnnbl1	black	95.5503		1.01743	0.637844	0.896739	-1.00935	0.80977	0.984664	-1.04884	0.140449	0.790011
ILMN_1216781	Rab11fip5	black	68.3794		1.03584	0.17851	0.610008	1.01411	0.687379	0.976889	-1.05816	0.14421	0.791727
ILMN_2688863	Rpl21	black	44.3101		1.04982	0.0208782	0.282587	1.0382	0.0719518	0.74692	1.02873	0.145362	0.792128
ILMN_2851330	Nagk	black	54.1113		1.05547	0.0700373	0.43549	1.05717	0.103412	0.781609	1.0507	0.145325	0.792128
ILMN_3074516	Psmg2	black	87.8296		1.04722	0.016468	0.262836	1.03047	0.345561	0.918304	1.0387	0.146959	0.792254
ILMN_2833606	Ssr2	black	70.4292		-1.01304	0.447486	0.819618	1.02885	0.379961	0.928546	1.03497	0.145684	0.792254
ILMN_3132262	Ihpk2	black	77.5668		-1.01323	0.690692	0.915558	1.02053	0.567049	0.958815	-1.05314	0.146924	0.792254
ILMN_1247027	Spats1	black	47.3124		1.03462	0.0508531	0.387903	1.04231	0.0881207	0.775131	1.02927	0.148296	0.792531
ILMN_2728379	Ivd	black	67.0898		1.06106	0.0674545	0.43085	1.08924	0.0677815	0.739735	1.06323	0.148782	0.793474
ILMN_2940595	Trpc4ap	black	63.5723		1.02154	0.41038	0.796155	-1.00093	0.97746	0.99845	-1.04308	0.149947	0.794858
ILMN_1254793	Sart1	black	73.9815		-1.0174	0.545241	0.861602	1.02382	0.522765	0.950944	-1.04397	0.150124	0.794878
ILMN_2852533	Ahcy	black	40.8095		1.01185	0.307636	0.72995	1.01006	0.375022	0.928546	1.01849	0.151014	0.795969
ILMN_1248290	Wnt7a	black	58.358		-1.00425	0.900486	0.976358	1.00502	0.89056	0.99283	-1.04558	0.151149	0.796321
ILMN_1237696	Ppp4c	black	52.7016		1.00896	0.744603	0.934062	1.019	0.530509	0.952017	1.03784	0.153515	0.799133
ILMN_1221363	Orc5l	black	53.5053		1.05005	0.0694781	0.434815	1.06375	0.0337482	0.68292	1.04023	0.156552	0.801063
ILMN_2768026	Gusb	black	39.1733		1.03378	0.0112134	0.227206	1.0264	0.0502161	0.712525	1.01796	0.155882	0.801063
ILMN_2945238	Prdm4	black	48.1699		1.00122	0.957258	0.991659	1.02391	0.460867	0.941981	1.03557	0.156503	0.801063
ILMN_2654013	Nup133	black	77.3049		1.02119	0.368978	0.769652	1.01767	0.507728	0.947486	1.0278	0.158361	0.801385
ILMN_2626389	Nomo1	black	137.177		1.01259	0.714842	0.926902	1.01989	0.691054	0.977359	-1.05314	0.157765	0.801385
ILMN_1253995	Pex2	black	38.9695		1.06644	0.160862	0.588181	1.06683	0.103884	0.781609	1.05408	0.159584	0.802664
ILMN_3082287	4933421E11Rik	black	85.1051		1.05566	0.164645	0.594332	1.03825	0.389923	0.928546	1.05804	0.159552	0.802664
ILMN_2693594	Abcf1	black	54.8394		-1.01765	0.419452	0.803097	1.01322	0.640405	0.969537	-1.02886	0.160741	0.802748
ILMN_2482756	Usf2	black	49.0577		1.00883	0.636703	0.896202	1.00697	0.722084	0.978742	-1.03015	0.160752	0.802748
ILMN_2419247	Trp53bp2	black	75.6982		1.02166	0.399611	0.788108	1.05074	0.144894	0.821404	1.03757	0.165502	0.805018
ILMN_2700715	Cstb	black	78.1251		1.07092	0.0409099	0.359774	1.05438	0.118555	0.799585	1.03843	0.166761	0.805342
ILMN_2687918	2410075B13Rik	black	66.4823		1.04121	0.0120062	0.230664	1.02434	0.259995	0.880454	1.01947	0.167271	0.805342
ILMN_2718789	Sphk2	black	48.1505		-1.05881	0.0505132	0.386955	-1.01632	0.601208	0.964397	-1.04297	0.168051	0.805342
ILMN_1217378	Pts	black	36.9023		1.02609	0.268015	0.698513	-1.00991	0.664708	0.973918	1.03246	0.168207	0.805342
ILMN_2933228	Yipf3	black	54.4776		-1.01057	0.772327	0.942195	1.00281	0.93361	0.997225	-1.05655	0.16755	0.805342
ILMN_1245115	Fahd2a	black	60.1937		1.06293	0.0215725	0.286034	1.04694	0.145075	0.821503	1.04549	0.169341	0.80645
ILMN_1216718	Spin1	black	56.4259		-1.00305	0.928678	0.984773	1.03646	0.229187	0.866333	-1.04158	0.170022	0.807506
ILMN_2957555	Lmtk3	black	78.1595		-1.01861	0.53062	0.856993	1.02285	0.480095	0.945742	-1.04877	0.170949	0.808656
ILMN_2457324	Tssc1	black	49.7572		1.02585	0.206594	0.643851	1.02901	0.294133	0.898775	-1.02449	0.172822	0.810412
ILMN_2713969	B9d1	black	75.5693		1.06486	0.0448571	0.371855	1.06465	0.084549	0.769272	1.05866	0.173505	0.810867
ILMN_3098616	Tug1	black	48.1556		1.02369	0.251656	0.684876	1.02481	0.28963	0.897493	1.02664	0.17508	0.812851
ILMN_3162771	Taf1d	black	35.5038		1.01919	0.328159	0.746179	1.01638	0.373305	0.928546	1.02616	0.175964	0.813901
ILMN_1255423	Gpaa1	black	62.5232		-1.01514	0.497998	0.842872	1.02501	0.319279	0.90968	-1.03827	0.177106	0.815372
ILMN_1236258	Zfp523	black	91.4388		1.01313	0.500758	0.843516	1.01827	0.49243	0.947285	-1.04224	0.179271	0.818835
ILMN_2746906	Nudt19	black	82.4909		-1.01639	0.445231	0.819049	-1.0116	0.794309	0.982992	-1.05896	0.179421	0.818835
ILMN_2619671	Mrps16	black	53.4805		1.05281	0.00348904	0.169287	1.05322	0.108665	0.789803	1.03545	0.180158	0.820008
ILMN_1214070	Rbck1	black	101.058		-1.0118	0.70977	0.925411	1.01877	0.699731	0.977501	-1.0439	0.181189	0.821745
ILMN_2762672	Cacna2d3	black	31.4215		1.00434	0.898304	0.975792	-1.00152	0.97397	0.99845	-1.06155	0.181756	0.822241
ILMN_2705176	4932417I16Rik	black	64.0752		1.02982	0.40352	0.791605	1.08911	0.0176397	0.647109	1.04506	0.182639	0.823062
ILMN_2732308	Ppm1a	black	43.3979		1.0352	0.234647	0.673102	1.05718	0.132811	0.816471	1.04189	0.185385	0.823692
ILMN_1257408	Mrpl4	black	58.9658		1.01726	0.464247	0.827874	1.04476	0.178296	0.842474	-1.04209	0.185334	0.823692
ILMN_2744890	Gadd45g	black	68.4338		1.03018	0.400196	0.78836	1.07473	0.217305	0.856564	1.05785	0.184537	0.823692
ILMN_2601254	9430038I01Rik	black	65.9742		-1.01707	0.306321	0.728672	1.01886	0.362589	0.924149	-1.02032	0.184414	0.823692
ILMN_2975900	Rnf123	black	53.7793		-1.02182	0.296497	0.72013	-1.00433	0.86541	0.991186	-1.03515	0.184426	0.823692
ILMN_2749484	Rfc2	black	43.9484		1.05605	0.0163921	0.262836	1.06599	0.0501933	0.712525	1.03772	0.188991	0.82411
ILMN_1258125	Rab9	black	59.8253		-1.01509	0.577285	0.873628	-1.03984	0.104842	0.783034	-1.03526	0.190679	0.82411
ILMN_1226985	Scamp2	black	83.2633		1.06997	0.0198989	0.277578	1.04198	0.179495	0.843707	1.0371	0.190717	0.82411
ILMN_2675152	Vps37c	black	46.713		-1.0107	0.693431	0.916955	1.01544	0.497199	0.947486	-1.03722	0.191008	0.82411
ILMN_2740494	Ppcs	black	122.281		1.07079	0.0560465	0.401555	1.05704	0.174774	0.83967	1.04804	0.192586	0.824715
ILMN_2805029	Dctn3	black	73.2089		1.01303	0.623932	0.892125	1.02243	0.457024	0.94133	1.03588	0.192051	0.824715
ILMN_2629165	2410004N11Rik	black	63.7278		-1.01583	0.464525	0.828072	-1.00893	0.723692	0.978742	-1.03005	0.193878	0.826278
ILMN_2572849	C920007D24Rik	black	55.1232		1.03628	0.143814	0.563618	1.01228	0.540964	0.954911	1.02825	0.194597	0.826637
ILMN_2544510	2210015D19Rik	black	30.1024		1.01044	0.38907	0.782794	1.01243	0.451936	0.93967	1.01442	0.196422	0.828348
ILMN_1231795	Lace1	black	45.5791		-1.06809	0.0347709	0.337654	1.00679	0.859407	0.989811	-1.0455	0.195976	0.828348
ILMN_2633148	Adpgk	black	78.0382		-1.00031	0.988621	0.99866	1.00225	0.928674	0.996691	-1.02419	0.196974	0.828397
ILMN_1225014	6620401K05Rik	black	96.4262		1.00396	0.890074	0.974065	1.01891	0.626237	0.968087	1.03759	0.197198	0.828542
ILMN_3160529	Gtf3c3	black	38.2983		1.003	0.91599	0.980391	1.03596	0.233437	0.866333	1.03465	0.198456	0.828549
ILMN_1229589	Coq6	black	61.2001		1.0396	0.0421099	0.36307	1.01005	0.63643	0.968761	1.02541	0.19867	0.828549
ILMN_2671259	Eif3b	black	83.9402		1.00033	0.989043	0.99878	-1.00995	0.807817	0.983859	-1.04754	0.202359	0.829141
ILMN_3111298	Mcfd2	black	100.552		1.06145	0.141067	0.561142	1.09681	0.0211483	0.6543	1.04164	0.204375	0.830431
ILMN_1245646	LOC100043796	black	51.5923		-1.01288	0.714375	0.926853	1.0431	0.304397	0.90247	-1.05106	0.206135	0.832278
ILMN_2941052	Rgmb	black	55.9996		-1.01526	0.4935	0.840312	-1.01787	0.435549	0.935969	-1.03216	0.206714	0.832428
ILMN_2651642	Naca	black	61.4667		1.05795	0.105439	0.51075	1.08162	0.0188668	0.649221	1.04469	0.20832	0.833433
ILMN_2705067	Ddx47	black	50.8252		-1.00453	0.83573	0.958952	1.02397	0.447069	0.938873	1.02888	0.20829	0.833433
ILMN_2624938	Pea15	black	58.1271		1.07905	0.0221383	0.286472	1.03068	0.401919	0.930718	1.04654	0.209628	0.833795
ILMN_2610600	Smarce1	black	51.6769		1.01071	0.779369	0.944378	1.02373	0.557111	0.956157	1.04826	0.209453	0.833795
ILMN_2450215	Arfgap2	black	71.5611		1.00717	0.694571	0.917628	1.00361	0.873319	0.991458	-1.02316	0.209718	0.833814
ILMN_2687854	1300018J18Rik	black	112.263		-1.0103	0.770182	0.941617	-1.01396	0.708226	0.978451	-1.04708	0.210423	0.834274
ILMN_3157649	Puf60	black	40.1783		1.04758	0.0482775	0.382281	1.09429	0.00214521	0.528159	1.02962	0.212727	0.834957
ILMN_2615854	Ddrgk1	black	42.4646		1.07206	0.0171237	0.267077	1.06456	0.0287757	0.672805	1.03056	0.212467	0.834957
ILMN_1217021	Sfxn3	black	31.3646		1.02302	0.245635	0.681735	1.01833	0.42692	0.934556	1.02494	0.212252	0.834957
ILMN_2669540	Cuta	black	35.2435		-1.00117	0.970373	0.994229	1.01263	0.683767	0.976572	-1.04083	0.212594	0.834957
ILMN_2871359	EG622320	black	102.705		1.04538	0.140349	0.561103	1.04429	0.16672	0.837333	1.03727	0.213361	0.835753
ILMN_1252919	Lman2	black	70.1703		-1.01342	0.733305	0.930963	1.03874	0.370801	0.928546	-1.05597	0.213799	0.836329
ILMN_2701855	Fahd2a	black	122.975		1.0879	0.00712489	0.20156	1.06322	0.139706	0.817974	1.04251	0.214639	0.836697
ILMN_2691566	Yipf2	black	42.1345		-1.00472	0.682807	0.913366	1.00448	0.746698	0.979267	-1.01757	0.21612	0.8388
ILMN_3104094	2610208M17Rik	black	68.2104		1.05652	0.0598492	0.41138	1.05148	0.145412	0.822436	1.03285	0.217801	0.838869
ILMN_2872599	Ankrd54	black	48.715		1.06223	0.0145311	0.24841	1.03084	0.339118	0.915973	1.03123	0.218543	0.838869
ILMN_2594821	Myg1	black	65.5173		1.00557	0.877993	0.971057	1.01634	0.693005	0.977501	-1.04662	0.219415	0.838869
ILMN_2599782	Irf1	black	67.7595		-1.01333	0.541997	0.86103	1.00757	0.757676	0.981303	-1.02816	0.218824	0.838869
ILMN_2629528	Atp9a	black	90.255		1.00404	0.86977	0.969754	1.05093	0.117156	0.798171	-1.04309	0.220556	0.839635
ILMN_2804702	Suhw2	black	49.2245		1.03043	0.0735955	0.444583	1.0307	0.0535897	0.717008	1.01853	0.221012	0.840226
ILMN_2654568	Trub1	black	39.3858		1.06634	0.00386536	0.171288	1.06157	0.0234575	0.660218	1.02328	0.221292	0.840334
ILMN_2760840	Ppp1r8	black	68.3901		-1.01425	0.596476	0.881677	1.02136	0.499024	0.947486	-1.0364	0.223559	0.840374
ILMN_1238868	EG432649	black	40.6665		1.03014	0.195944	0.630979	1.00613	0.651335	0.973018	1.01943	0.221477	0.840374
ILMN_2895000	Slc35c2	black	97.4597		1.00627	0.864801	0.967704	1.0171	0.69293	0.977501	-1.05628	0.224309	0.840374
ILMN_2611993	Tbc1d17	black	95.1786		1.07172	0.0932267	0.486558	1.08807	0.0755251	0.75144	-1.05406	0.226495	0.841418
ILMN_2546725	2610304I02Rik	black	50.7592		-1.00531	0.75624	0.937944	-1.00645	0.728617	0.978742	-1.0208	0.227954	0.841418
ILMN_1227593	Frat1	black	63.0459		1.00809	0.61233	0.888327	-1.00287	0.85855	0.989649	-1.02109	0.227504	0.841418
ILMN_2628744	B230339H12Rik	black	124.272		1.01795	0.533105	0.858249	1.0503	0.202011	0.85011	1.0382	0.228763	0.841418
ILMN_3002284	Yeats4	black	72.0809		1.01775	0.583772	0.876003	1.01689	0.554703	0.956157	-1.03064	0.228255	0.841418
ILMN_3105563	Dmkn	black	59.602		-1.01484	0.535146	0.858925	1.05682	0.101828	0.78102	1.03111	0.229149	0.841949
ILMN_2713898	Ddr1	black	77.0251		1.04909	0.232301	0.669964	1.05591	0.313563	0.907439	1.05222	0.230461	0.842054
ILMN_2588121	B3gntl1	black	51.5456		1.04258	0.0492655	0.383757	1.01951	0.377437	0.928546	1.02937	0.229905	0.842054
ILMN_1241205	Rsbn1	black	70.6255		-1.00316	0.838026	0.959599	1.01318	0.350009	0.919313	1.01775	0.23421	0.844375
ILMN_2667033	Zxdc	black	61.054		-1.06069	0.0979261	0.496681	-1.00914	0.84272	0.987099	-1.04399	0.234239	0.844375
ILMN_1243215	Wwp1	black	66.6695		1.03902	0.296079	0.72013	1.06549	0.101884	0.78102	1.03991	0.234602	0.844566
ILMN_2646049	Lrrfip2	black	67.3748		-1.04207	0.124773	0.540215	1.03121	0.249063	0.873596	-1.02815	0.236984	0.847004
ILMN_3114413	G3bp2	black	52.2646		1.02547	0.314803	0.735354	1.06646	0.0217307	0.6543	1.02941	0.237429	0.847143
ILMN_3126458	Ankrd17	black	51.9492		1.00489	0.724173	0.929167	1.00727	0.716957	0.97865	-1.02024	0.238656	0.848174
ILMN_1246247	9330134C04Rik	black	55.955		1.02786	0.0675907	0.43085	1.04229	0.0930101	0.778254	1.01763	0.23947	0.848557
ILMN_2472451	Traf4	black	64.7925		1.02002	0.383117	0.778827	1.03359	0.169682	0.837333	1.02569	0.241793	0.848557
ILMN_2650775	Nol12	black	98.4469		1.06659	0.0171343	0.267077	1.04326	0.190703	0.845315	1.03669	0.239107	0.848557
ILMN_1377920	Eef1a1	black	67.469		1.0059	0.727456	0.929897	1.02764	0.240861	0.871484	1.0185	0.242325	0.848557
ILMN_2691360	Mrps10	black	46.5501		1.03545	0.27507	0.703543	1.02349	0.544719	0.955188	1.03843	0.242714	0.848557
ILMN_2790312	Slc15a4	black	81.5413	SINE Alu	1.02486	0.524344	0.854525	1.02226	0.566448	0.958815	-1.04013	0.240806	0.848557
ILMN_2815594	B230317C12Rik	black	57.3706		1.0047	0.857572	0.965671	-1.00398	0.89053	0.99283	-1.04919	0.239691	0.848557
ILMN_2994108	Spsb3	black	69.5932		1.00271	0.916082	0.980391	1.00232	0.941914	0.997309	-1.04024	0.242821	0.848557
ILMN_1257667	Chaf1a	black	89.4069		-1.00079	0.96104	0.992053	1.03076	0.201603	0.85011	1.02388	0.244334	0.849128
ILMN_1214498	Cyp2d22	black	77.1967		-1.0045	0.853764	0.96427	1.03681	0.317659	0.908506	-1.03824	0.243947	0.849128
ILMN_2666483	Ruvbl1	black	109.033		1.04911	0.280171	0.708798	1.08478	0.102924	0.781609	1.05448	0.245463	0.849187
ILMN_2653205	Gp1bb	black	50.8807		1.00625	0.830761	0.956834	1.04012	0.225018	0.862158	-1.03144	0.245572	0.849187
ILMN_2931779	Wdr45l	black	120.079		1.04712	0.129486	0.545033	1.01709	0.606606	0.964932	1.02383	0.244954	0.849187
ILMN_3108203	Mtvr2	black	59.6362		1.01164	0.497195	0.842524	-1.00779	0.711605	0.978524	-1.01912	0.246635	0.849236
ILMN_2786764	Rab5a	black	48.599		1.00938	0.814718	0.952076	1.03835	0.425741	0.934213	1.04032	0.248087	0.850893
ILMN_2730797	Slc25a10	black	47.9443		1.0704	0.0141321	0.245403	1.02344	0.357237	0.920985	1.02507	0.251634	0.852607
ILMN_2753173	Cend1	black	45.0356		1.06112	0.230897	0.669004	1.01228	0.822749	0.985866	-1.06905	0.252159	0.85306
ILMN_2721083	Catsper2	black	43.459		1.00633	0.67645	0.911152	1.01806	0.269824	0.883078	1.01997	0.255623	0.856323
ILMN_2728697	Actr1a	black	89.1236		1.04629	0.0385637	0.352729	1.0248	0.548002	0.955576	1.02775	0.257453	0.856323
ILMN_2656440	Adck1	black	75.0145		-1.04735	0.0541204	0.396216	-1.01011	0.72904	0.978742	-1.03473	0.255639	0.856323
ILMN_2522693	Vkorc1	black	141.633		1.08136	0.0238632	0.294384	1.05576	0.208387	0.855687	1.04146	0.259429	0.856973
ILMN_2971845	Dtymk	black	48.3301		1.04037	0.113899	0.523627	1.03366	0.273623	0.885161	1.03931	0.260273	0.857657
ILMN_2894991	Sf1	black	76.0283		1.01709	0.596474	0.881677	1.01893	0.649746	0.972289	1.03744	0.260706	0.857981
ILMN_2460745	Wdr21	black	93.5372		-1.02399	0.396535	0.786869	1.0006	0.986387	0.99845	-1.03315	0.262593	0.859324
ILMN_2862026	1700084C01Rik	black	65.9748		-1.03647	0.122166	0.537521	-1.01575	0.568135	0.958923	-1.02659	0.262885	0.859434
ILMN_2467578	scl000416.1_19	black	49.0286		1.01041	0.765054	0.940053	1.0043	0.898179	0.993408	-1.03586	0.26298	0.859536
ILMN_2976601	Tfg	black	72.2517		1.04004	0.0393631	0.355489	1.0133	0.60385	0.96469	1.0278	0.263309	0.859618
ILMN_2492936	2010110K16Rik	black	40.311		-1.02453	0.388681	0.782326	1.02547	0.415776	0.933956	1.03497	0.263788	0.859824
ILMN_2960474	1110031I02Rik	black	88.903		1.02757	0.194591	0.629148	1.03007	0.178258	0.842474	1.02287	0.26579	0.86049
ILMN_2643832	Ppm1g	black	55.6423		1.07771	0.0111642	0.226605	1.04115	0.245842	0.873596	1.03922	0.267548	0.861443
ILMN_1254971	Cox6b1	black	54.6996		1.01377	0.717818	0.927594	1.0155	0.732232	0.978742	1.04357	0.26831	0.861656
ILMN_3163211	Tmem107	black	64.4992		1.0199	0.530443	0.856935	1.02465	0.499919	0.947486	1.03426	0.269342	0.86263
ILMN_2672458	Gnb5	black	47.6251		1.02106	0.317778	0.737138	1.05196	0.0741591	0.75056	-1.02532	0.272656	0.863489
ILMN_2613841	Sf3a3	black	39.4923		-1.0002	0.992233	0.999045	1.01677	0.455121	0.940704	1.02295	0.27273	0.863489
ILMN_2906471	Gbl	black	76.6089		1.00105	0.954533	0.990748	1.02086	0.477691	0.945679	-1.02664	0.272798	0.863489
ILMN_2607972	9130221H12Rik	black	90.7837		1.00014	0.993949	0.999045	1.00972	0.70014	0.977501	-1.02829	0.272777	0.863489
ILMN_2732896	Ogfod2	black	80.9571		1.00301	0.844948	0.962325	1.00007	0.997372	0.999745	-1.02461	0.271355	0.863489
ILMN_2773554	Prdx2	black	80.4386		1.08864	0.0181641	0.270806	1.04208	0.419391	0.933956	1.05848	0.273405	0.864137
ILMN_2766596	Gmds	black	100.15		1.02582	0.18615	0.618344	1.03133	0.184567	0.845315	1.02557	0.274282	0.864801
ILMN_1233693	Slc30a7	black	88.0729		1.02319	0.124333	0.539822	1.01351	0.49078	0.947011	1.01912	0.274421	0.864801
ILMN_1234577	BC028663	black	90.3289		1.0192	0.231575	0.669964	1.01179	0.553675	0.956157	-1.0214	0.274304	0.864801
ILMN_2431046	Ubac1	black	70.7176		-1.00294	0.894565	0.975237	1.00059	0.982712	0.99845	-1.02337	0.275049	0.864801
ILMN_2757861	Ap4b1	black	75.2181		1.00552	0.869038	0.969483	1.03348	0.276782	0.888154	1.03226	0.275712	0.865381
ILMN_2464061	Tubd1	black	70.3117		1.00913	0.541555	0.861019	1.01528	0.43845	0.936167	1.02277	0.278183	0.866342
ILMN_2680463	1500019G21Rik	black	39.2966		1.01848	0.581286	0.874868	1.0143	0.64428	0.970506	-1.03889	0.278804	0.867041
ILMN_2720034	Btf3	black	60.5949		1.05463	0.166602	0.596392	1.03615	0.435905	0.935969	1.04894	0.280557	0.8683
ILMN_2590053	Dpm1	black	69.058		1.00966	0.72975	0.930508	-1.0017	0.959389	0.997914	-1.02869	0.281006	0.868469
ILMN_2989263	Qars	black	70.6516		1.05045	0.00557544	0.18985	1.04195	0.143269	0.818151	1.01845	0.282635	0.868691
ILMN_2724919	Mtx1	black	101.844		1.0027	0.899028	0.976074	1.0008	0.978592	0.99845	-1.02909	0.282236	0.868691
ILMN_2438849	Zfp532	black	64.2229		1.00187	0.934361	0.985814	1.00909	0.753206	0.98077	-1.03328	0.284669	0.869578
ILMN_2732536	Dctn5	black	42.974		1.02662	0.355759	0.760458	1.05764	0.0858866	0.774178	1.03745	0.28775	0.871262
ILMN_3004553	Pfkm	black	73.8379		-1.00214	0.935827	0.986058	1.00129	0.963534	0.998189	-1.03272	0.287817	0.871262
ILMN_1212991	3110023E09Rik	black	59.2313		-1.00082	0.971895	0.994585	1.0001	0.997417	0.999745	-1.03687	0.289213	0.871281
ILMN_2705935	Nme2	black	98.5897		1.03011	0.418437	0.802265	1.04269	0.267939	0.88291	1.03719	0.290951	0.872884
ILMN_1229716	2310036O22Rik	black	107.406		1.04594	0.145726	0.566725	1.04642	0.322305	0.910092	1.04158	0.29103	0.872884
ILMN_2686393	Gna12	black	75.4098		1.04462	0.151801	0.57787	-1.03394	0.327413	0.914396	-1.04042	0.291846	0.873181
ILMN_2689056	Cd2bp2	black	48.5808		1.00966	0.702069	0.921812	1.02465	0.353321	0.920042	-1.02848	0.293618	0.873181
ILMN_1216285	Creb3	black	50.877		1.04046	0.103682	0.509302	1.02474	0.387458	0.928546	1.03293	0.295498	0.873181
ILMN_2950622	Arhgdig	black	59.0705		1.08705	0.0676876	0.43085	1.02988	0.575198	0.95985	-1.04946	0.294055	0.873181
ILMN_1221940	8430419L09Rik	black	116.259		-1.01456	0.670335	0.90906	1.01895	0.670825	0.975302	-1.03688	0.295788	0.873181
ILMN_2747202	Stoml1	black	50.919		1.00826	0.649661	0.900658	-1.00626	0.784307	0.982992	-1.02258	0.29494	0.873181
ILMN_2742626	Spin	black	43.0401		1.01619	0.608526	0.886295	1.04797	0.101331	0.779297	-1.0265	0.299231	0.873831
ILMN_1216029	Cstf1	black	46.9829		1.02319	0.231811	0.669964	1.03221	0.149486	0.82588	1.01862	0.29785	0.873831
ILMN_1237959	Nisch	black	55.1979		1.02767	0.179505	0.610829	1.04185	0.186272	0.845315	1.02923	0.299324	0.873831
ILMN_2780316	Rnpep	black	70.0646		1.00785	0.753011	0.936986	1.03721	0.263951	0.881861	-1.03102	0.299516	0.873831
ILMN_1232972	Stk19	black	50.4443		1.03493	0.177643	0.60909	1.02713	0.299398	0.900428	1.02864	0.298743	0.873831
ILMN_2630160	Cyln2	black	67.0582		1.01909	0.259902	0.690295	1.01276	0.416358	0.933956	-1.01797	0.297794	0.873831
ILMN_1225300	Slc25a29	black	32.9581		-1.01553	0.578979	0.873756	-1.00482	0.851677	0.988353	-1.0339	0.302121	0.875565
ILMN_1251333	Gabarap	black	78.5047		-1.00388	0.919029	0.981713	1.02379	0.592124	0.96359	1.04008	0.302884	0.876351
ILMN_1224505	Irf3	black	58.1913		1.00733	0.737847	0.932008	-1.00926	0.660749	0.973439	-1.02229	0.304297	0.876904
ILMN_2742426	LOC100044204	black	92.1477		1.02805	0.268112	0.698513	1.07699	0.0372961	0.69348	1.0385	0.305142	0.877105
ILMN_2493815	Mtif3	black	80.658		-1.02131	0.239181	0.67638	1.00587	0.76782	0.98291	-1.01884	0.305659	0.877105
ILMN_2432458	Top3b	black	108.125		1.02814	0.356084	0.760665	1.03617	0.33349	0.914618	1.03878	0.310031	0.877313
ILMN_2721208	Msto1	black	96.2229		1.06314	0.00129624	0.140221	1.03499	0.339664	0.91604	1.02048	0.309816	0.877313
ILMN_1233545	Lbh	black	118.181		1.02313	0.461681	0.826289	1.01908	0.646615	0.971406	-1.03852	0.306663	0.877313
ILMN_2644950	Tprkb	black	50.9195		-1.00409	0.90899	0.978944	1.01597	0.775717	0.982992	-1.05169	0.310094	0.877313
ILMN_2541823	Wdr51b	black	37.2896		1.02545	0.171461	0.602741	-1.00331	0.845977	0.987542	1.01669	0.30776	0.877313
ILMN_3154007	Copg	black	48.0572		1.08355	0.0179532	0.270806	1.01399	0.711798	0.978524	1.0322	0.310772	0.877634
ILMN_1239815	Kctd5	black	40.2407		1.07842	0.022299	0.286544	1.07446	0.0918216	0.778254	1.03354	0.312651	0.878357
ILMN_1251766	Alkbh7	black	68.0606		1.09171	0.000784675	0.13053	1.06828	0.0295811	0.675596	1.03184	0.313283	0.878948
ILMN_2732317	Pik3r2	black	84.6014		-1.03047	0.485205	0.837245	-1.00651	0.885962	0.992645	-1.04066	0.313307	0.878948
ILMN_1230587	Lpxn	black	52.7026		1.01768	0.419011	0.802733	1.02308	0.239096	0.869877	1.02023	0.313546	0.878956
ILMN_2550740	A430024H01Rik	black	38.8039		1.01674	0.120111	0.534365	1.0079	0.473078	0.945529	1.01195	0.317484	0.879636
ILMN_2439130	Vps41	black	107.438		1.00769	0.759386	0.938781	1.02174	0.521212	0.950541	-1.03303	0.316446	0.879636
ILMN_1228783	LOC100043986	black	117.313		1.01027	0.835708	0.958952	1.03081	0.590872	0.96359	-1.04992	0.317408	0.879636
ILMN_2657780	D11Wsu99e	black	65.1136		1.00257	0.906603	0.978586	-1.012	0.640575	0.969537	-1.02506	0.315452	0.879636
ILMN_2671124	Psmb4	black	35.289		1.0323	0.276366	0.704654	1.01185	0.726573	0.978742	1.03039	0.317309	0.879636
ILMN_2650532	Tmed3	black	62.6861		1.08758	0.00357301	0.169816	1.06089	0.0888457	0.775458	1.02657	0.318277	0.879822
ILMN_1215218	Fam173a	black	46.1578		1.0674	0.0258585	0.301487	1.02921	0.439201	0.936175	1.03056	0.318141	0.879822
ILMN_3108440	Arl6ip4	black	38.6895		1.05798	0.0306353	0.321657	1.02512	0.474583	0.945529	1.02819	0.318656	0.879982
ILMN_2620573	Ppp2r5b	black	57.329		1.07609	0.00553098	0.18985	1.05165	0.145679	0.822827	1.04441	0.319576	0.880408
ILMN_2885982	Trpt1	black	67.9567		1.08417	0.00608264	0.191628	1.04337	0.251247	0.875874	1.0332	0.319522	0.880408
ILMN_2740646	Kctd20	black	127.349		1.02153	0.391361	0.783903	1.01181	0.749963	0.980046	-1.02936	0.31975	0.880408
ILMN_2775751	Tmem147	black	65.8121		1.04379	0.165959	0.595758	1.05318	0.141259	0.817974	1.03556	0.320938	0.88051
ILMN_1229042	Eef1b2	black	51.1552		1.091	0.0276154	0.308024	1.06681	0.114679	0.793601	1.03711	0.321909	0.880572
ILMN_2719163	Lonp1	black	61.0589		1.00568	0.847568	0.962675	1.02791	0.359497	0.921457	-1.03699	0.322001	0.880572
ILMN_2729008	Tsen54	black	82.3027		-1.0097	0.684531	0.91345	1.01622	0.519655	0.950154	-1.02538	0.323398	0.880572
ILMN_2957968	Cyb5d2	black	97.4825	SINE B4	-1.00296	0.896079	0.975471	1.00549	0.806822	0.983859	-1.02033	0.323166	0.880572
ILMN_1212768	LOC545750	black	44.283		-1.0047	0.808276	0.950258	-1.00401	0.842472	0.987099	-1.02379	0.323734	0.880572
ILMN_2612635	Snrpd2	black	62.8526		1.07316	0.00219116	0.15689	1.03505	0.295391	0.899127	1.03257	0.325533	0.880618
ILMN_2480638	Trpt1	black	136.572		1.04062	0.0746818	0.447864	1.02615	0.404565	0.931065	1.02806	0.326272	0.880618
ILMN_1249334	Arpc4	black	88.1146		-1.02677	0.60077	0.883171	1.01825	0.712121	0.978524	-1.04651	0.325127	0.880618
ILMN_1216007	Ndufa5	black	19.8879		1.03434	0.164578	0.594332	1.05915	0.0402424	0.705775	1.0281	0.327347	0.88072
ILMN_2775005	Numbl	black	61.3119		-1.01396	0.671313	0.90979	1.01245	0.695218	0.977501	-1.03381	0.327252	0.88072
ILMN_2945275	Rbm15	black	40.0142		1.01404	0.375044	0.77363	1.01066	0.46446	0.943401	-1.01474	0.32824	0.881146
ILMN_1238583	2310007F21Rik	black	51.771		-1.02196	0.567772	0.870138	1.02563	0.5089	0.947486	-1.04003	0.328419	0.881453
ILMN_2952292	0610009D07Rik	black	94.1064		1.01575	0.266896	0.697581	1.01957	0.266284	0.88291	1.01419	0.332882	0.88198
ILMN_1255110	Mybbp1a	black	64.9391		-1.00655	0.64932	0.900388	1.01393	0.485062	0.946176	-1.0142	0.330992	0.88198
ILMN_2919263	Slc25a1	black	65.5815		1.00388	0.896058	0.975471	1.02071	0.523888	0.95103	1.02136	0.332955	0.88198
ILMN_2646123	Rpusd1	black	53.0795		-1.00061	0.979408	0.996184	1.01055	0.701841	0.977501	-1.03031	0.32973	0.88198
ILMN_2595266	Rhbdd3	black	71.3764		1.00931	0.642959	0.89849	-1.0094	0.755058	0.98077	-1.02194	0.331208	0.88198
ILMN_2599527	Cyhr1	black	94.2547		-1.0021	0.931108	0.985607	1.00526	0.847867	0.987908	-1.0194	0.331853	0.88198
ILMN_2780915	Prmt7	black	51.7885		1.0191	0.469756	0.830701	-1.0015	0.953367	0.997864	-1.02593	0.335183	0.883254
ILMN_3161250	Usp30	black	45.7783		1.0042	0.821614	0.954054	1.01732	0.523164	0.95103	-1.01969	0.335314	0.88335
ILMN_2620729	Commd9	black	100.363		1.05785	0.0517178	0.389307	1.03086	0.410149	0.933956	1.0257	0.338903	0.884091
ILMN_2813186	Avpi1	black	75.7693		1.02477	0.140591	0.561142	-1.00401	0.833492	0.986011	1.01799	0.337037	0.884091
ILMN_3162247	Asphd2	black	58.1262		1.00473	0.855176	0.964399	1.00331	0.917236	0.996098	-1.02918	0.338722	0.884091
ILMN_2536389	LOC383897	black	81.2593		-1.0138	0.655867	0.901948	-1.0036	0.931572	0.996877	-1.03872	0.338123	0.884091
ILMN_2799667	2310001A20Rik	black	60.3828		1.0422	0.0913959	0.483477	1.01899	0.464323	0.943401	1.02254	0.339434	0.884092
ILMN_2720334	Utp11l	black	49.2823		1.04188	0.166927	0.597016	1.05445	0.19199	0.845315	1.03031	0.339929	0.884506
ILMN_2546887	2700046G09Rik	black	50.221		1.05802	0.0136702	0.242487	1.0273	0.332173	0.914576	1.0248	0.340233	0.884537
ILMN_2724191	Ard1a	black	59.2194		1.03006	0.1197	0.53345	1.01568	0.584987	0.962428	1.02643	0.343584	0.885639
ILMN_2626333	Cacnb3	black	42.0464		-1.01772	0.419626	0.803097	-1.00368	0.91385	0.995474	-1.03096	0.343615	0.885639
ILMN_2711442	Galt	black	85.8009		-1.01672	0.521352	0.854024	-1.02125	0.526929	0.951184	-1.0322	0.344007	0.885868
ILMN_2591781	Tmem49	black	94.5574		-1.00823	0.694356	0.917466	1.00612	0.813046	0.984991	-1.024	0.344801	0.886408
ILMN_2745954	1110007L15Rik	black	95.1626		1.05412	0.157357	0.584325	1.0448	0.294138	0.898775	-1.0427	0.34657	0.887214
ILMN_1255967	B430216N15Rik	black	59.8509		-1.02678	0.266293	0.697386	1.02385	0.341759	0.916257	1.02127	0.346477	0.887214
ILMN_2645133	LOC100047659	black	78.8256		1.11818	0.0149634	0.251243	1.06601	0.263985	0.881861	1.04745	0.34727	0.887329
ILMN_2637032	Myak	black	64.5204		1.00662	0.756357	0.93803	1.00432	0.813962	0.984991	-1.01746	0.347409	0.887329
ILMN_1220023	Snhg10	black	57.7078		1.0652	0.0161456	0.260288	1.00546	0.858266	0.989494	1.03222	0.348875	0.887329
ILMN_3099265	Anapc11	black	78.4787	LTR MaLR	-1.00169	0.896364	0.975471	-1.0009	0.946742	0.997436	-1.01172	0.348002	0.887329
ILMN_2903511	Lsm4	black	53.5428		-1.00264	0.916252	0.980404	-1.00965	0.698069	0.977501	-1.03049	0.349349	0.887545
ILMN_2720763	BC025546	black	61.0332		1.00668	0.779781	0.944378	1.01248	0.668454	0.974892	1.02625	0.350018	0.888435
ILMN_1250916	D19Ertd386e	black	48.2341		1.00919	0.493908	0.840312	1.00411	0.768168	0.982956	1.01254	0.351656	0.89074
ILMN_1238167	Pop4	black	80.1964		1.0097	0.721947	0.928908	1.06521	0.0548385	0.717008	1.0219	0.352762	0.891453
ILMN_2707147	Rangrf	black	73.6685		-1.01051	0.757163	0.93813	-1.0138	0.727022	0.978742	-1.03941	0.352863	0.891453
ILMN_2555484	Ezh1	black	49.6244		-1.00581	0.757413	0.93813	-1.00073	0.968112	0.99845	-1.01842	0.353007	0.891503
ILMN_1231035	Csnk1d	black	45.6807		-1.01445	0.584611	0.876197	-1.00638	0.835615	0.986067	-1.02382	0.353155	0.891537
ILMN_2683374	Asna1	black	140.153		1.02592	0.550598	0.863543	-1.02381	0.69768	0.977501	-1.04888	0.353536	0.891588
ILMN_1237644	P2rx4	black	57.2232		1.00328	0.873187	0.970008	-1.00586	0.821571	0.985866	-1.02487	0.353641	0.891627
ILMN_1238661	Trappc3	black	49.7202		-1.01449	0.465768	0.828794	1.02425	0.323947	0.910592	-1.0214	0.354559	0.891949
ILMN_2732859	Sidt2	black	83.2844		-1.00183	0.907427	0.978731	1.01443	0.488924	0.946391	-1.01817	0.35534	0.891949
ILMN_2677092	Nutf2	black	78.1685		1.01924	0.498678	0.843025	1.00607	0.863266	0.99054	-1.03115	0.355065	0.891949
ILMN_2437574	scl000548.1_6	black	81.4467		-1.00929	0.840124	0.960592	1.01988	0.662906	0.973533	-1.04539	0.355435	0.892059
ILMN_2689138	2310044G17Rik	black	76.6736		-1.00806	0.836158	0.959045	1.027	0.526615	0.951184	-1.03649	0.355765	0.892088
ILMN_2687745	Pnpla2	black	43.1356		1.02931	0.126932	0.541441	1.08636	0.00588782	0.605292	1.01734	0.357399	0.892837
ILMN_2714956	BC030500	black	82.5786		1.0166	0.456112	0.822947	1.01321	0.629014	0.96811	-1.02283	0.357397	0.892837
ILMN_1215331	Dicer1	black	50.2303		-1.02146	0.330898	0.74711	1.00057	0.982221	0.99845	-1.02046	0.359007	0.894106
ILMN_3149700	Gpr27	black	59.359		1.01315	0.341946	0.753804	1.02448	0.0933015	0.778254	1.01446	0.359476	0.894515
ILMN_2755585	Avpi1	black	59.6288		1.05311	0.0128298	0.237701	1.01722	0.592692	0.96359	1.01917	0.360075	0.894589
ILMN_2649355	Stk19	black	104.298		1.06793	0.0197141	0.277578	1.07954	0.0928802	0.778254	1.02704	0.362092	0.895026
ILMN_2461696	Arfgap2	black	79.7683		1.01807	0.31597	0.735615	1.03056	0.248704	0.873596	-1.01923	0.363255	0.895026
ILMN_2906473	Gbl	black	69.2993		-1.00925	0.739826	0.932951	1.02901	0.41957	0.933956	-1.02894	0.36372	0.895256
ILMN_2668886	6720456H20Rik	black	51.2314		1.03848	0.096015	0.492157	1.05065	0.115272	0.793851	1.01909	0.364071	0.895946
ILMN_2695599	Psmg3	black	149.543		1.03017	0.358607	0.762012	1.03679	0.422765	0.933956	1.03147	0.364993	0.896095
ILMN_2892376	Dhx29	black	127.274		1.03621	0.194008	0.62841	1.03338	0.232338	0.866333	1.02029	0.365924	0.896848
ILMN_2683222	Srd5a3	black	96.9479		1.01685	0.673274	0.910146	1.04962	0.349158	0.919163	1.0421	0.365988	0.896848
ILMN_3040617	B230217C12Rik	black	39.0812		-1.01556	0.517909	0.851908	-1.0095	0.764629	0.982795	1.02398	0.366082	0.896938
ILMN_2745005	Gpn3	black	108.719		1.05581	0.0210751	0.283291	1.04509	0.131167	0.815185	1.01793	0.371402	0.898198
ILMN_2729235	Ccdc126	black	74.3831		1.01503	0.593974	0.880575	1.04754	0.251229	0.875874	1.02594	0.370917	0.898198
ILMN_2633897	Pde6d	black	130.95		1.0617	0.164328	0.594287	1.04119	0.426716	0.934556	1.04105	0.368117	0.898198
ILMN_2503748	Trappc3	black	73.9412		-1.00899	0.496905	0.842445	1.01295	0.451445	0.93967	-1.01389	0.374149	0.898198
ILMN_1257694	Cd8b	black	78.5601		1.00169	0.943672	0.988497	1.02293	0.475967	0.945529	-1.02526	0.374607	0.898198
ILMN_3146224	Iars2	black	47.5235		-1.01589	0.554028	0.864955	-1.02077	0.485481	0.946176	-1.02736	0.369241	0.898198
ILMN_1218263	Pemt	black	86.2895		1.00309	0.809816	0.950329	1.012	0.50977	0.947486	1.01327	0.369775	0.898198
ILMN_2688985	Gpc5	black	111.158		1.04232	0.158414	0.585941	1.02059	0.586194	0.962748	1.02349	0.372247	0.898198
ILMN_2739825	Dync1i1	black	45.5607		1.05005	0.379691	0.776538	-1.01221	0.834817	0.986067	-1.05848	0.375244	0.898198
ILMN_2596230	2410014A08Rik	black	69.8933		-1.04094	0.169508	0.600262	1.02309	0.428065	0.935316	1.02627	0.375424	0.898264
ILMN_2758896	2410019G02Rik	black	50.4579		1.04459	0.0501751	0.386453	1.02843	0.153432	0.831074	1.01506	0.377744	0.899125
ILMN_2977210	Rpap2	black	59.2508		1.01078	0.718607	0.927917	1.047	0.143676	0.818471	1.0232	0.3791	0.899239
ILMN_1242542	A530082C11Rik	black	38.5848		1.01762	0.146328	0.56763	1.01142	0.36416	0.924974	1.01204	0.380638	0.899239
ILMN_2618831	Dnajc27	black	100.415		1.01006	0.794943	0.94691	1.03191	0.454274	0.940383	-1.03288	0.379345	0.899239
ILMN_2731260	Tmem143	black	68.8924		-1.01791	0.390333	0.783477	1.01472	0.528796	0.951454	-1.02002	0.379228	0.899239
ILMN_3160475	Xrcc1	black	42.7419		1.00803	0.617998	0.88973	-1.00924	0.670563	0.975302	-1.02021	0.380334	0.899239
ILMN_2441749	F630025I20Rik	black	26.5618		-1.03709	0.196123	0.630979	1.01386	0.484445	0.946176	1.01982	0.380834	0.899352
ILMN_2712873	Cyb5r3	black	71.1679		1.04711	0.191575	0.625403	1.03508	0.467785	0.944856	1.03747	0.383292	0.899465
ILMN_2993455	Nedd1	black	59.2257		1.01379	0.418438	0.802265	1.00798	0.668029	0.97486	1.01436	0.382262	0.899465
ILMN_1240075	LOC100048384	black	45.1582		1.02383	0.435129	0.812928	1.04577	0.149426	0.82588	1.02269	0.386712	0.899681
ILMN_2648580	1500032L24Rik	black	123.688		1.11769	0.016477	0.262836	1.07641	0.214955	0.85594	1.0461	0.386496	0.899681
ILMN_2710151	1110031B06Rik	black	74.4861		1.15022	0.000160114	0.0949272	1.03375	0.449572	0.939449	1.03399	0.385425	0.899681
ILMN_2609984	LOC100044557	black	42.8227		1.01755	0.40914	0.795337	1.01581	0.587901	0.963047	1.02075	0.384279	0.899681
ILMN_2734882	Cenpm	black	39.7836		-1.00681	0.596503	0.881677	-1.00618	0.627197	0.968087	-1.01159	0.385073	0.899681
ILMN_2603953	Stip1	black	68.5932		1.05594	0.13728	0.556543	1.01693	0.672593	0.975717	-1.03535	0.385448	0.899681
ILMN_2592486	Pglyrp1	black	59.9044		1.02577	0.331105	0.74711	1.0009	0.976691	0.99845	-1.02959	0.386309	0.899681
ILMN_2971204	Mlh3	black	84.5272	SINE Alu	-1.01141	0.667593	0.907794	1.03098	0.381585	0.928546	-1.02203	0.387559	0.899985
ILMN_1238142	1110008L16Rik	black	70.1114		-1.01172	0.566853	0.869743	1.0152	0.573684	0.95985	1.02011	0.387434	0.899985
ILMN_2845991	Mknk1	black	73.1694		-1.02091	0.524764	0.854756	-1.00156	0.962843	0.998189	-1.02994	0.387737	0.89999
ILMN_2619574	Slc35e3	black	67.5624		1.02917	0.457031	0.823468	1.07545	0.0654473	0.736199	1.0311	0.390397	0.901468
ILMN_1221288	Lgals8	black	61.2262		1.06072	0.0722779	0.441609	1.02839	0.428573	0.935683	1.03008	0.390143	0.901468
ILMN_1220641	Pgrmc2	black	79.5682		1.02083	0.528889	0.856135	1.01707	0.605889	0.964932	1.02177	0.388932	0.901468
ILMN_1225226	Gart	black	138.715		1.02242	0.59875	0.882277	1.02116	0.701207	0.977501	-1.04517	0.389743	0.901468
ILMN_2667842	Tbrg1	black	41.6662		1.0744	0.0624366	0.418069	1.00484	0.906122	0.99425	1.03231	0.389829	0.901468
ILMN_1223624	Hras1	black	127.372		1.06138	0.10842	0.516588	1.02822	0.508459	0.947486	1.03748	0.390665	0.90148
ILMN_2597710	Lmna	black	69.4598		-1.00456	0.86914	0.969487	1.00148	0.963672	0.998189	-1.02333	0.390692	0.90148
ILMN_1238360	LOC100042405	black	42.4568		1.03361	0.288664	0.714925	1.05397	0.215027	0.85594	1.03037	0.392089	0.90217
ILMN_2660414	Alg5	black	58.5331		1.02934	0.1869	0.618729	-1.00209	0.932566	0.997198	1.02604	0.391848	0.90217
ILMN_2645793	Aldh3b1	black	21.783		1.02623	0.24316	0.679469	1.03657	0.160022	0.835948	1.02461	0.396013	0.903221
ILMN_2706232	Syngr2	black	43.1849		1.02843	0.064087	0.422341	1.01887	0.203406	0.850402	1.01279	0.396182	0.903221
ILMN_1216883	Raver1	black	64.3357		1.00343	0.86542	0.968066	1.0223	0.300324	0.9007	1.01646	0.395299	0.903221
ILMN_2755692	Wdr54	black	47.9332		1.02917	0.211463	0.647804	1.02873	0.351426	0.919313	1.02386	0.394308	0.903221
ILMN_1228937	Cyhr1	black	51.6969		1.02099	0.307912	0.729964	1.00663	0.80429	0.983859	-1.02784	0.39513	0.903221
ILMN_1215091	Orc3l	black	48.294		-1.01292	0.564446	0.868521	1.0024	0.904593	0.99423	-1.01898	0.393509	0.903221
ILMN_2550822	Afg3l1	black	62.7095	SINE Alu	1.00534	0.717925	0.927594	1.01477	0.394946	0.928868	1.01264	0.397575	0.903567
ILMN_1223895	Eid2	black	68.0547		1.03918	0.190062	0.623125	1.02508	0.404642	0.931065	-1.0248	0.398286	0.904519
ILMN_1219915	Dgat2	black	52.5417		1.01552	0.661857	0.905034	1.05096	0.213699	0.85594	1.03558	0.39872	0.9047
ILMN_2842572	Ndufs6	black	97.3183		1.05804	0.143622	0.563522	1.00832	0.816604	0.985497	-1.03296	0.398478	0.9047
ILMN_1220294	Eif6	black	77.9241		1.02712	0.460683	0.825983	1.0051	0.884096	0.992639	-1.02633	0.398568	0.9047
ILMN_2603693	Saps1	black	45.0854		-1.01025	0.722556	0.928908	1.01949	0.593359	0.96359	-1.02855	0.4012	0.906991
ILMN_2603581	Aurkaip1	black	70.2407		1.04602	0.176364	0.60768	1.0337	0.382945	0.928546	1.02649	0.403381	0.907874
ILMN_2619620	C1qb	black	80.8546		1.07279	0.0344632	0.336906	1.08633	0.0937813	0.778254	-1.03725	0.404138	0.908223
ILMN_2817892	Pold2	black	56.975		1.02157	0.33969	0.752017	1.0452	0.142793	0.817974	-1.0278	0.403976	0.908223
ILMN_2638889	Nol3	black	55.9235		-1.00381	0.833375	0.958307	1.00821	0.700164	0.977501	-1.01833	0.404735	0.908223
ILMN_2870688	Anapc7	black	43.0384		1.03763	0.0556883	0.400147	1.04783	0.0996292	0.778254	1.01846	0.406913	0.910223
ILMN_1377921	Rps9	black	121.568		1.07959	0.00479959	0.180643	1.03076	0.424579	0.934213	1.02018	0.407	0.910223
ILMN_2676243	Hist1h2be	black	49.114		-1.01218	0.518499	0.852226	1.00213	0.906301	0.99425	-1.02067	0.408153	0.910223
ILMN_2793827	March4	black	65.5975		1.06865	0.00733231	0.202441	1.05447	0.0962421	0.778254	-1.01886	0.409563	0.911067
ILMN_1229455	Rnf213	black	19.0193		1.00932	0.569264	0.870473	1.05792	0.0185021	0.648803	1.01811	0.410431	0.911256
ILMN_2418989	Pkp4	black	67.2552		-1.03425	0.377164	0.774678	1.01611	0.719705	0.978742	-1.03308	0.411012	0.911767
ILMN_2644350	Thy1	black	76.6769		1.00442	0.856423	0.965145	1.00753	0.833757	0.986067	-1.02101	0.411947	0.911997
ILMN_2862093	Copz1	black	90.2349		1.03121	0.153366	0.580104	1.05248	0.290365	0.897493	1.03096	0.414038	0.912434
ILMN_1240289	BC023744	black	34.8526		1.01958	0.22333	0.661336	1.00999	0.49351	0.947285	1.01323	0.416105	0.912519
ILMN_2881039	E430018J23Rik	black	70.6773		1.0075	0.746065	0.934605	1.01829	0.504302	0.947486	1.02203	0.414899	0.912519
ILMN_1217075	Bbs10	black	41.476		-1.01162	0.488572	0.838399	1.00925	0.581052	0.961519	-1.01058	0.415589	0.912519
ILMN_1212941	Ap2s1	black	61.768		1.03885	0.152814	0.579832	-1.02369	0.606953	0.964932	-1.01845	0.415478	0.912519
ILMN_2914295	Tmem160	black	114.779		1.02668	0.500933	0.843596	1.01822	0.727466	0.978742	1.03291	0.416599	0.912519
ILMN_2785605	732482	black	45.8335		-1.00476	0.895288	0.975352	1.00212	0.958674	0.997864	-1.02729	0.415161	0.912519
ILMN_3039637	Dhrs7b	black	99.7502		1.03342	0.151072	0.576381	1.03347	0.2893	0.897493	1.02138	0.417405	0.912757
ILMN_2627217	Pi4k2b	black	42.7389		-1.00786	0.555232	0.865389	-1.0083	0.549732	0.956157	-1.01077	0.418428	0.912757
ILMN_2706857	6720456B07Rik	black	79.7844		-1.04971	0.0586904	0.408235	-1.01244	0.713354	0.978524	-1.02337	0.418245	0.912757
ILMN_3158633	ORF19	black	110.256		-1.00898	0.783908	0.94469	1.02149	0.57652	0.95985	-1.02808	0.418866	0.912917
ILMN_2992047	Rhof	black	52.2051		1.02862	0.365833	0.767897	1.07692	0.0486396	0.712525	1.03079	0.419045	0.913005
ILMN_2966386	Rcl1	black	73.8295		-1.0274	0.46587	0.828828	1.03925	0.268071	0.88291	-1.0269	0.420078	0.913059
ILMN_2980858	Lpcat3	black	52.2253		-1.00809	0.736272	0.931146	-1.01936	0.549174	0.955903	-1.02081	0.420288	0.913059
ILMN_2880067	Ndufa8	black	70.9548		1.00004	0.998469	0.999706	1.00303	0.910509	0.994746	-1.02216	0.42244	0.914152
ILMN_2847024	Dph2	black	63.5837		1.01256	0.61667	0.889701	1.03947	0.1419	0.817974	1.02029	0.422958	0.914484
ILMN_1214811	Psen1	black	69.5336		1.00088	0.980832	0.996404	-1.00425	0.922748	0.996577	-1.03123	0.423515	0.914498
ILMN_2694926	Snx17	black	49.187		1.0366	0.22471	0.662996	1.01793	0.61758	0.96631	1.02752	0.424802	0.915073
ILMN_1236049	Mterfd2	black	63.9691		-1.00663	0.84107	0.960665	1.03274	0.33622	0.914618	-1.02442	0.428339	0.915337
ILMN_3148175	Pus10	black	56.5163		1.03819	0.0700849	0.43549	1.0118	0.612654	0.965622	1.01585	0.426965	0.915337
ILMN_2692110	Tfdp1	black	62.9645		1.00128	0.953757	0.99069	1.03225	0.385867	0.928546	1.01908	0.429274	0.91544
ILMN_1212663	3110001O07Rik	black	112.891		-1.01503	0.639368	0.89737	1.01679	0.622662	0.967499	-1.0269	0.430616	0.915842
ILMN_1218325	LOC675228	black	90.3646		1.01555	0.586377	0.877131	1.04023	0.219785	0.857119	1.02659	0.433731	0.916217
ILMN_2864172	Chst3	black	78.6065		1.01671	0.172253	0.603631	1.01873	0.258265	0.880454	-1.00825	0.435517	0.916217
ILMN_2592010	9530058B02Rik	black	84.2713		1.01445	0.559667	0.866687	1.03523	0.315191	0.907521	1.01516	0.434255	0.916217
ILMN_1249606	Rpl7l1	black	63.5473		1.05459	0.102861	0.507179	1.02984	0.504608	0.947486	1.02374	0.431769	0.916217
ILMN_2751505	Brd2	black	41.0381		-1.01416	0.747379	0.935037	1.00597	0.886714	0.992645	-1.03615	0.435701	0.916217
ILMN_2848353	Zfp771	black	82.1226		1.04773	0.0213187	0.28496	1.00034	0.991931	0.998652	1.02477	0.436185	0.916217
ILMN_1230039	Hyal2	black	58.1982		1.05671	0.0527588	0.392332	1.01644	0.645871	0.970959	1.01881	0.43684	0.916527
ILMN_3052632	Epas1	black	61.3326		-1.00755	0.755592	0.937556	1.00966	0.696795	0.977501	-1.0196	0.436962	0.916527
ILMN_1250709	1810046J19Rik	black	123.067		1.00638	0.810761	0.950538	1.05763	0.137045	0.817974	1.02001	0.439073	0.917416
ILMN_2615879	Ctsf	black	41.6054		1.06434	0.0500373	0.38638	1.04616	0.144346	0.820322	1.02451	0.440377	0.917469
ILMN_2746812	2410012H22Rik	black	58.2085		1.03773	0.117568	0.529824	1.02194	0.44303	0.937219	1.02054	0.440934	0.917469
ILMN_3133817	Arhgap12	black	13.7686		1.00396	0.858419	0.965728	-1.01005	0.622192	0.967364	1.01708	0.440535	0.917469
ILMN_2690772	Zmat5	black	85.6682		-1.01138	0.736011	0.931114	1.00151	0.968597	0.99845	-1.03419	0.440572	0.917469
ILMN_2620255	Fzd9	black	47.3988		1.00264	0.801556	0.948435	1.01287	0.191849	0.845315	1.00742	0.441345	0.917939
ILMN_2764325	9930021D14Rik	black	55.488		1.01416	0.276234	0.704654	1.0385	0.0285282	0.670472	1.00922	0.442159	0.918267
ILMN_2623480	1200014J11Rik	black	43.9177		1.00014	0.996368	0.999194	1.02434	0.40321	0.930718	1.02282	0.442624	0.918267
ILMN_2736209	Rexo4	black	48.369		1.0151	0.386188	0.7807	1.02429	0.33337	0.914618	-1.01954	0.443219	0.918621
ILMN_2651643	Naca	black	61.44		1.02664	0.47212	0.831604	1.02536	0.464374	0.943401	1.02675	0.447465	0.92051
ILMN_1227519	Imp4	black	91.4213		1.04116	0.108356	0.516496	1.0586	0.103444	0.781609	1.0188	0.44823	0.920644
ILMN_2745522	R74862	black	69.5944		1.02069	0.420338	0.80342	1.0051	0.799063	0.982992	1.01677	0.44784	0.920644
ILMN_1257244	Leprotl1	black	50.4962		-1.00751	0.759913	0.938883	1.02001	0.487171	0.946391	-1.0144	0.44935	0.921324
ILMN_2950957	Rtn4ip1	black	64.6593	LTR MaLR	-1.02492	0.361652	0.764658	1.00979	0.745374	0.979107	-1.026	0.449455	0.921347
ILMN_2913269	BC027231	black	39.9684		-1.02875	0.0616244	0.416354	1.00381	0.805362	0.983859	-1.01135	0.450009	0.921547
ILMN_2677980	Napg	black	52.538		1.01296	0.517994	0.851908	1.01446	0.604928	0.964932	-1.0144	0.453706	0.922273
ILMN_3142602	B3galt4	black	61.4162		1.00136	0.9275	0.984099	-1.00044	0.977076	0.99845	-1.01255	0.454235	0.922285
ILMN_2831944	Amdhd2	black	67.2068		-1.00094	0.969997	0.994229	-1.0014	0.96354	0.998189	-1.02468	0.45557	0.922984
ILMN_1252057	Fbxo31	black	88.2633		1.00658	0.827913	0.955759	-1.0059	0.863307	0.99054	-1.02395	0.45675	0.923835
ILMN_2651539	Apoc3	black	54.2657		1.00919	0.549966	0.863543	1.03068	0.0980262	0.778254	1.01233	0.462577	0.924259
ILMN_2656511	Bbs7	black	96.1064		1.02162	0.450608	0.820885	1.05065	0.130041	0.813073	1.02164	0.463329	0.924259
ILMN_2940802	Riok1	black	126.334		1.03421	0.138379	0.557748	1.03488	0.220489	0.857119	1.0166	0.462864	0.924259
ILMN_2728270	B4galnt1	black	91.5715		1.02004	0.564948	0.868605	1.05461	0.25181	0.876761	-1.02866	0.461858	0.924259
ILMN_1235150	LOC381787	black	74.2874		1.01248	0.475812	0.833841	1.02027	0.26144	0.881268	1.01324	0.462616	0.924259
ILMN_1235697	N6amt2	black	143.687		-1.00114	0.97068	0.994428	1.03898	0.389452	0.928546	-1.03219	0.457757	0.924259
ILMN_1239319	Entpd6	black	55.3283		1.01864	0.573296	0.871858	1.0265	0.565934	0.958815	-1.0304	0.462258	0.924259
ILMN_2859659	Dctn2	black	109.64		1.02395	0.381952	0.777972	-1.00721	0.843925	0.987117	-1.02295	0.457623	0.924259
ILMN_1216919	Sec24c	black	62.4506		1.02968	0.237294	0.674785	1.02081	0.598893	0.964008	1.02687	0.46558	0.926105
ILMN_1259148	Nudt2	black	58.2762		1.04302	0.0657777	0.426231	1.04215	0.244406	0.872241	1.02903	0.467917	0.926507
ILMN_2903889	BC066107	black	82.8537		-1.02239	0.442855	0.817337	-1.02635	0.418855	0.933956	-1.02146	0.467648	0.926507
ILMN_1223307	Pgs1	black	89.0815		1.02293	0.460029	0.825483	1.02238	0.601361	0.964397	-1.02509	0.466726	0.926507
ILMN_2556989	6430526N21Rik	black	75.1706		1.00208	0.932947	0.985814	1.01372	0.628499	0.968087	1.01996	0.467032	0.926507
ILMN_2734661	Hagh	black	34.8654		1.04187	0.174361	0.606053	-1.00057	0.987332	0.99845	-1.02922	0.466595	0.926507
ILMN_1229763	Dmkn	black	44.8793		-1.00071	0.976643	0.995379	1.05964	0.106541	0.785011	1.01925	0.469934	0.926533
ILMN_3161785	EG434280	black	38.5398	SINE B4	1.03979	0.106541	0.512866	1.0219	0.39106	0.928546	1.01759	0.47134	0.926533
ILMN_1249986	Gemin7	black	47.0951		1.01692	0.248889	0.682991	1.01	0.5536	0.956157	-1.01272	0.469245	0.926533
ILMN_2655869	Kctd15	black	37.2795		-1.03104	0.247659	0.682821	-1.00952	0.670892	0.975302	-1.01956	0.468949	0.926533
ILMN_1245809	1810043H04Rik	black	31.9061		-1.01264	0.6551	0.901944	-1.00897	0.704513	0.977501	1.01873	0.469628	0.926533
ILMN_3114365	Txnl4a	black	64.4419		1.01984	0.665522	0.906657	1.01093	0.826965	0.985866	-1.03456	0.471019	0.926533
ILMN_1216341	Dchs1	black	65.786		-1.00545	0.834663	0.958689	-1.00999	0.701365	0.977501	-1.02126	0.472604	0.926768
ILMN_2941280	Artn	black	43.2927		1.01181	0.194649	0.629148	1.02413	0.0432313	0.709834	1.00699	0.474704	0.926868
ILMN_2760116	LOC100048046	black	66.1192		1.09871	0.000476289	0.117858	1.05467	0.173576	0.839185	1.02807	0.473094	0.926868
ILMN_2753924	Mrpl35	black	91.5059		1.00911	0.570612	0.871228	1.02129	0.203714	0.850402	1.01414	0.475517	0.926868
ILMN_2656189	Nkiras1	black	40.7982		1.0201	0.126078	0.541015	1.01493	0.299058	0.90042	1.01152	0.474989	0.926868
ILMN_1258552	2610024G14Rik	black	58.025		-1.01013	0.671455	0.909859	1.0214	0.433807	0.935969	1.01511	0.473048	0.926868
ILMN_1254715	Mrpl37	black	46.6888		1.01122	0.685427	0.913629	1.00286	0.934619	0.99727	-1.0207	0.474324	0.926868
ILMN_2723576	Cldn10	black	63.2529		-1.01174	0.73922	0.93273	-1.00106	0.978163	0.99845	-1.03226	0.474174	0.926868
ILMN_1243602	Prkcdbp	black	72.2046		1.01928	0.165517	0.59574	1.0216	0.374872	0.928546	-1.01591	0.476633	0.926994
ILMN_1256103	Ccbl2	black	46.2336		-1.00706	0.606626	0.885597	1.00921	0.61042	0.965345	1.00934	0.476616	0.926994
ILMN_3005266	Chrac1	black	43.8487		1.03688	0.169684	0.600262	1.01029	0.641068	0.969537	1.02049	0.476207	0.926994
ILMN_2745540	Cnot7	black	95.8056		1.0169	0.598493	0.8822	1.01848	0.648175	0.972004	-1.02078	0.476801	0.927018
ILMN_2498539	1700054E11Rik	black	46.8466		-1.03482	0.249879	0.683214	-1.00476	0.875926	0.991928	-1.02153	0.478301	0.927795
ILMN_2729706	B3gat3	black	97.9884		1.02746	0.469766	0.830701	1.02207	0.672833	0.975717	-1.03011	0.479388	0.928445
ILMN_2968807	Rpain	black	58.874		1.05403	0.0305612	0.321657	1.03307	0.241035	0.871716	1.02486	0.479981	0.928504
ILMN_2633212	Cox10	black	107.716		1.03784	0.186566	0.618344	1.04161	0.322216	0.910092	1.02138	0.480006	0.928504
ILMN_2914880	Tmem9b	black	58.7824		1.04114	0.344952	0.755981	-1.02917	0.520405	0.950315	-1.03405	0.481504	0.928504
ILMN_3027761	Gpx4	black	46.758		1.01031	0.515092	0.85129	1.0063	0.664711	0.973918	1.01136	0.480787	0.928504
ILMN_1241142	Clmn	black	65.1619		1.02234	0.220119	0.657346	1.00544	0.783119	0.982992	1.01316	0.481239	0.928504
ILMN_3074279	C85492	black	81.6369		1.01885	0.608247	0.88627	1.03159	0.492858	0.947285	-1.02537	0.481879	0.928764
ILMN_2761046	Slc25a33	black	98.0249		1.03502	0.318389	0.73751	1.00611	0.898242	0.993408	1.02886	0.481885	0.928764
ILMN_2759108	Dcxr	black	79.6786		1.02032	0.312873	0.733424	1.01393	0.542626	0.954936	-1.01228	0.484841	0.929949
ILMN_1258594	Zfp560	black	56.6782		1.00217	0.940031	0.986893	1.01832	0.446172	0.937963	1.01743	0.487238	0.931123
ILMN_2792267	Tirap	black	50.5935		-1.01086	0.540793	0.860643	-1.00588	0.748741	0.979601	-1.01512	0.487385	0.931293
ILMN_1256420	Slc25a38	black	89.3084		1.04576	0.13046	0.546233	1.02425	0.566925	0.958815	1.02186	0.487736	0.931521
ILMN_2635240	Sh3glb2	black	46.7119		1.05072	0.192445	0.626792	1.0365	0.356133	0.920985	-1.02601	0.489882	0.931833
ILMN_2604097	Eftud2	black	78.5284		1.01981	0.552959	0.864267	1.0384	0.357212	0.920985	1.02382	0.49025	0.931833
ILMN_2651462	Mus81	black	93.3803		1.00025	0.988883	0.998746	-1.00142	0.94089	0.997309	-1.01413	0.490838	0.931833
ILMN_2764651	Mt3	black	70.3589		1.01408	0.7782	0.944355	1.07308	0.182381	0.845315	-1.04957	0.492655	0.931845
ILMN_1246873	Elp3	black	59.8255		1.02385	0.369223	0.769752	1.03147	0.42408	0.934213	1.01707	0.49366	0.931845
ILMN_2596259	2410001C21Rik	black	69.2646		1.01155	0.636409	0.896135	1.02903	0.501581	0.947486	-1.01777	0.492484	0.931845
ILMN_2454788	Wbp1	black	123.385		1.00705	0.800983	0.948328	1.02513	0.537872	0.954911	-1.02248	0.493132	0.931845
ILMN_2640883	Nde1	black	67.9881		1.00157	0.968943	0.993947	-1.01378	0.765444	0.982795	-1.03316	0.494663	0.932334
ILMN_2847285	2700062C07Rik	black	119.81		1.0212	0.413485	0.797952	-1.0162	0.659294	0.973439	-1.02054	0.496715	0.933528
ILMN_2429215	Tmem129	black	50.508		1.04165	0.0861179	0.473307	1.01764	0.410254	0.933956	1.0189	0.497341	0.934084
ILMN_2877280	Exosc5	black	53.1143		1.02309	0.290783	0.716052	1.01046	0.692046	0.977501	-1.02096	0.498184	0.934541
ILMN_2773113	Capg	black	45.7528		-1.00197	0.887691	0.973154	1.01237	0.483411	0.945908	-1.00925	0.498959	0.934725
ILMN_2719001	Ercc8	black	130.852		1.00094	0.958748	0.991999	1.00765	0.71177	0.978524	-1.01252	0.49876	0.934725
ILMN_2664779	Ppp1r16a	black	79.0667		1.02494	0.518901	0.852559	1.06143	0.124392	0.809495	-1.02228	0.499272	0.934844
ILMN_1240891	Trp53rk	black	63.0961	SINE B2	1.0199	0.164183	0.594024	1.01156	0.569926	0.959126	1.0115	0.499352	0.934844
ILMN_2593484	9130011J15Rik	black	46.2179		-1.07417	0.0822477	0.466072	-1.006	0.872171	0.991458	-1.03039	0.499503	0.934872
ILMN_1245003	Odf2	black	56.9376		1.03123	0.147094	0.568968	1.0186	0.540627	0.954911	1.01808	0.500919	0.93514
ILMN_1232024	Tomm40l	black	65.0539		-1.00213	0.938471	0.986391	1.0069	0.817978	0.98574	-1.02068	0.500706	0.93514
ILMN_1256695	Zfp641	black	30.0554		1.01739	0.399382	0.78809	-1.00455	0.830986	0.985922	1.01359	0.501075	0.93514
ILMN_1234461	Zbtb24	black	78.8646		1.0347	0.138657	0.558466	1.03468	0.216519	0.856564	1.01798	0.502267	0.935194
ILMN_2691536	Snx19	black	67.0788		-1.02263	0.280637	0.709241	-1.0053	0.845749	0.987542	-1.01466	0.501878	0.935194
ILMN_2824723	Fxc1	black	58.899		-1.01776	0.602795	0.883611	1.00271	0.938096	0.997309	1.0266	0.503478	0.935194
ILMN_2608133	Rhpn2	black	17.219		1.02957	0.0340296	0.336142	1.03355	0.0158232	0.645061	1.00945	0.506764	0.935292
ILMN_2757459	4930451G09Rik	black	62.9053		#N/A	#N/A	#N/A	1.01661	0.200955	0.85011	1.00799	0.508668	0.935292
ILMN_3002943	Tmed10	black	58.795		1.04418	0.271865	0.701442	1.05339	0.243425	0.872241	1.02417	0.508667	0.935292
ILMN_3139354	Sh2b1	black	65.3298		1.00095	0.965148	0.993115	1.032	0.248669	0.873596	-1.01636	0.50481	0.935292
ILMN_2734969	Eral1	black	113.323		1.03082	0.414123	0.79861	1.03636	0.390048	0.928546	1.02553	0.507791	0.935292
ILMN_2878060	Anxa6	black	114.294		-1.06004	0.235235	0.673612	1.04132	0.4857	0.946176	-1.03299	0.507562	0.935292
ILMN_2774049	Amotl2	black	68.5158		1.01254	0.288765	0.714995	1.00944	0.544368	0.955188	1.00807	0.50925	0.935292
ILMN_2461345	Zfp41	black	56.7806		-1.01523	0.514752	0.85114	1.01538	0.553224	0.956157	1.01648	0.506876	0.935292
ILMN_2584000	E130001F20Rik	black	44.0013		-1.00892	0.523406	0.854171	-1.00578	0.674903	0.976071	-1.00983	0.507348	0.935292
ILMN_3080371	Fert2	black	58.3088		-1.01086	0.684326	0.913419	-1.00865	0.710332	0.978524	-1.01643	0.505069	0.935292
ILMN_2745930	Tagln3	black	49.0157		1.06414	0.0161317	0.260288	1.00989	0.820444	0.985866	-1.03021	0.50879	0.935292
ILMN_2591777	Tmem49	black	39.0686		1.00355	0.872117	0.970008	1.00249	0.913256	0.995398	-1.01547	0.504933	0.935292
ILMN_2730498	Mbd3	black	79.5137		1.02632	0.328396	0.746291	1.03349	0.50709	0.947486	-1.02291	0.510856	0.935498
ILMN_1224876	Znhit1	black	79.2852		1.07576	0.03126	0.325012	1.05373	0.129145	0.813073	-1.02318	0.512071	0.936004
ILMN_2999447	1700123O20Rik	black	83.4147		1.04279	0.232602	0.670267	1.02812	0.442176	0.93689	1.02621	0.512894	0.936004
ILMN_1251853	LOC676724	black	45.4692		-1.00243	0.913132	0.979855	1.01425	0.668691	0.975116	-1.01373	0.514185	0.936004
ILMN_2741614	Smo	black	55.9601		1.00867	0.626884	0.892627	1.00363	0.8305	0.985922	1.01207	0.513039	0.936004
ILMN_1236100	Rwdd3	black	33.9604		-1.00375	0.770663	0.941617	1.00111	0.932342	0.997155	-1.00868	0.514136	0.936004
ILMN_2599615	Ergic3	black	69.2277		1.10691	0.0284684	0.313489	1.03574	0.449926	0.939449	-1.02387	0.518194	0.936784
ILMN_2527300	D2Bwg1423e	black	37.4163		1.04723	0.0430607	0.366164	1.01672	0.467386	0.944585	1.01621	0.517948	0.936784
ILMN_3131478	Bcat1	black	87.0504	LINE L2	1.06314	0.198181	0.632192	1.01752	0.773648	0.982992	-1.03516	0.518716	0.93691
ILMN_2736168	Ppt1	black	66.687		1.03606	0.235335	0.673612	1.00137	0.971063	0.99845	1.02188	0.520279	0.937612
ILMN_1225361	Snrpd1	black	64.7756		-1.0099	0.822195	0.954278	1.00535	0.909868	0.994566	-1.02539	0.522088	0.937831
ILMN_2684855	Gpx4	black	42.7624		1.0906	0.00598838	0.191628	-1.00298	0.950169	0.997864	-1.02108	0.52219	0.937858
ILMN_2874662	Dscr2	black	72.6162		1.05944	0.0186164	0.272497	1.04239	0.0909806	0.778254	1.01443	0.522266	0.937862
ILMN_1255510	Lmna	black	104.294		-1.00183	0.951662	0.990339	1.00043	0.989751	0.99845	-1.02083	0.522587	0.938145
ILMN_2512206	Wsb2	black	46.5034		1.00079	0.9792	0.996153	1.03912	0.121915	0.804454	1.01901	0.526505	0.938338
ILMN_2699700	Arpc1a	black	67.4957		1.03374	0.274898	0.703543	1.03367	0.429171	0.935915	-1.02318	0.528659	0.938338
ILMN_2918402	Agpat6	black	68.4478		-1.01064	0.517784	0.851908	1.00951	0.605727	0.964932	-1.0115	0.526941	0.938338
ILMN_3006534	BC003885	black	116.294		1.05463	0.132865	0.550497	1.02757	0.61036	0.965345	1.02638	0.528094	0.938338
ILMN_2674228	0610010K14Rik	black	97.789		1.02916	0.241053	0.67808	1.00816	0.769472	0.982977	1.01878	0.5246	0.938338
ILMN_2970672	AV249152	black	45.0568		-1.02416	0.363246	0.765644	-1.0067	0.772612	0.982992	1.01649	0.526661	0.938338
ILMN_2708357	Nt5c3l	black	70.8694		1.04251	0.123991	0.539218	1.01149	0.780988	0.982992	-1.01952	0.527961	0.938338
ILMN_2620122	P2rx4	black	45.5281		-1.01435	0.249639	0.682991	-1.00363	0.798258	0.982992	-1.00793	0.527259	0.938338
ILMN_2720770	Dcps	black	105.406		1.0134	0.697384	0.919197	1.0056	0.881706	0.992245	-1.01816	0.525185	0.938338
ILMN_1212797	Synj2	black	64.9838		1.00608	0.825792	0.955284	1.0071	0.826126	0.985866	-1.01969	0.529333	0.938411
ILMN_1223335	Ano10	black	63.4771		1.00088	0.960859	0.992053	1.03133	0.0921703	0.778254	1.00979	0.530048	0.938463
ILMN_2664950	Phf2	black	84.5501		1.0646	0.0303935	0.320509	1.02941	0.385123	0.928546	-1.01646	0.530135	0.938463
ILMN_1253191	E230024B12Rik	black	68.4185		-1.03254	0.356115	0.760665	1.00687	0.823802	0.985866	1.01698	0.530402	0.938463
ILMN_1249242	Dnajc2	black	79.5448		-1.01451	0.595014	0.881274	1.05843	0.113226	0.793601	1.01545	0.532007	0.938559
ILMN_2968907	Tipin	black	70.9266		-1.01112	0.693504	0.916955	1.00509	0.887703	0.992645	1.01503	0.533753	0.939229
ILMN_2756460	Frap1	black	112.339		1.02512	0.387459	0.781307	1.06603	0.151881	0.829706	-1.02224	0.535174	0.939283
ILMN_1242093	A230005G17Rik	black	38.9919		1.02846	0.281559	0.709714	1.01752	0.487132	0.946391	-1.01354	0.534567	0.939283
ILMN_2650868	Ino80c	black	52.1041		-1.0001	0.995547	0.999102	1.00225	0.914294	0.995474	-1.01237	0.535516	0.939283
ILMN_1221616	Mad2l1bp	black	82.0765		1.03303	0.133967	0.551018	1.06817	0.0433583	0.709834	1.01687	0.536324	0.939384
ILMN_2763867	Rab21	black	107.722		1.02659	0.485685	0.837313	1.02503	0.556474	0.956157	-1.01928	0.536534	0.939409
ILMN_2997998	Sar1b	black	61.8305		1.00878	0.757819	0.938316	-1.00116	0.960154	0.997922	1.01701	0.536936	0.939478
ILMN_2864497	Ncdn	black	70.2773		1.00747	0.822378	0.954345	1.06233	0.138833	0.817974	-1.03244	0.538778	0.939491
ILMN_1225201	Rpl21	black	53.9925		1.02323	0.348834	0.757131	1.01702	0.416285	0.933956	-1.01223	0.538292	0.939491
ILMN_2647435	Rassf1	black	53.4636		1.01543	0.662071	0.905034	1.05735	0.220723	0.857119	-1.02368	0.539872	0.939581
ILMN_2957862	Noc4l	black	79.1473	SINE B2	-1.00356	0.905972	0.978229	1.02374	0.40858	0.933956	1.0181	0.540348	0.939671
ILMN_2666118	Adcy3	black	47.4505		1.02787	0.265068	0.696018	1.0014	0.958181	0.997864	1.01655	0.54077	0.939671
ILMN_2629044	Ndufa7	black	37.0972		1.05659	0.0441781	0.371044	-1.00854	0.759525	0.981854	-1.01789	0.541177	0.939962
ILMN_2669789	BC057627	black	54.2625		1.02178	0.364862	0.76716	1.05785	0.0203182	0.653718	-1.01578	0.545073	0.940834
ILMN_1234425	Iscu	black	83.6682		1.04393	0.333319	0.749026	1.04771	0.300495	0.9007	1.02406	0.543801	0.940834
ILMN_2700848	Arrb2	black	39.9754		1.00106	0.976876	0.995379	1.00959	0.819229	0.985866	1.02573	0.543497	0.940834
ILMN_2987161	Cnot3	black	37.4554		1.02665	0.272936	0.70219	1.00655	0.821783	0.985866	1.01651	0.543305	0.940834
ILMN_1233001	Kctd17	black	69.1291		1.02648	0.51715	0.851902	-1.03346	0.403598	0.930736	-1.02784	0.545764	0.940963
ILMN_1244074	Ap3s2	black	51.4676		-1.00067	0.977639	0.995644	1.01178	0.598621	0.964008	1.01401	0.547469	0.941022
ILMN_2974601	2810432D09Rik	black	47.497		1.03576	0.248436	0.682991	1.01582	0.656172	0.973439	1.02058	0.547237	0.941022
ILMN_1232067	Ccdc124	black	39.8289		1.01925	0.578577	0.873756	-1.02532	0.570316	0.9594	-1.02687	0.548796	0.941803
ILMN_2466034	Ubl4	black	37.0939		1.0024	0.924212	0.983307	1.02535	0.372433	0.928546	-1.01571	0.553245	0.943685
ILMN_1252270	Rsbn1l	black	54.5825		1.00148	0.916904	0.980713	1.0037	0.772868	0.982992	1.00766	0.554098	0.943823
ILMN_2710312	LOC100046650	black	108.683		1.01099	0.736176	0.931114	-1.00288	0.941793	0.997309	-1.01923	0.555322	0.943823
ILMN_2543346	1110002D22Rik	black	67.4693		1.01007	0.757411	0.93813	1.03993	0.256971	0.880064	1.0187	0.556849	0.94398
ILMN_2670361	Setd4	black	58.3149		1.00422	0.778757	0.944378	1.02947	0.0541362	0.717008	1.00768	0.557257	0.944019
ILMN_1212648	4732496O08Rik	black	117.491		1.0337	0.066401	0.428471	1.03315	0.155749	0.831074	1.0109	0.557428	0.944019
ILMN_2776231	Sumo3	black	65.2875		1.06138	0.20773	0.64466	1.1235	0.0742343	0.75056	-1.0262	0.560099	0.944102
ILMN_2944272	5830404H04Rik	black	42.8468		-1.00055	0.969849	0.994229	-1.01582	0.317717	0.908506	-1.01004	0.562291	0.944102
ILMN_2590771	Unc119b	black	48.9471		1.00486	0.840106	0.960592	1.02126	0.392037	0.928546	-1.01206	0.561946	0.944102
ILMN_2742160	H13	black	73.1301		1.03477	0.30784	0.729964	1.02876	0.474298	0.945529	-1.02248	0.56025	0.944102
ILMN_1226152	Alkbh4	black	118.674		1.0128	0.647797	0.900085	1.02047	0.536658	0.954911	-1.01853	0.56232	0.944102
ILMN_1247245	BC003266	black	74.7567		-1.04358	0.201125	0.635408	-1.0118	0.782848	0.982992	-1.02421	0.56077	0.944102
ILMN_2758695	Nup93	black	42.1137		-1.00789	0.7724	0.942225	1.00503	0.86559	0.991186	-1.01572	0.561343	0.944102
ILMN_2619455	Mcat	black	118.009		-1.02246	0.223598	0.661815	-1.00502	0.882909	0.992245	-1.01451	0.559199	0.944102
ILMN_1215092	C4a	black	56.6931		1.04771	0.384742	0.779689	1.07916	0.228018	0.865879	-1.03554	0.562951	0.944236
ILMN_2824593	Kbtbd2	black	37.4309		-1.0164	0.587626	0.877327	1.01395	0.713589	0.978524	-1.0194	0.564875	0.944755
ILMN_1239041	Mtch1	black	84.4341		1.06087	0.0654605	0.425777	1.04445	0.248151	0.873596	1.01926	0.565455	0.944908
ILMN_1225358	A830019P03Rik	black	43.5827		1.00216	0.830922	0.956834	1.00486	0.681578	0.976572	-1.0065	0.565875	0.944928
ILMN_2859678	Elac2	black	88.4173		1.00829	0.710698	0.925469	1.01499	0.569827	0.959126	-1.01514	0.566241	0.944938
ILMN_2971946	Lsm5	black	55.4705		1.02175	0.631419	0.894125	1.02693	0.596279	0.964008	1.02283	0.56663	0.944957
ILMN_2949844	Acox3	black	44.7482		1.05101	0.0114948	0.228938	1.0224	0.380082	0.928546	1.00941	0.567746	0.945622
ILMN_3161639	Ssna1	black	71.4332		1.00683	0.801172	0.948328	1.00054	0.984307	0.99845	-1.0236	0.568294	0.946048
ILMN_2571469	4833431P07Rik	black	50.4118		-1.00317	0.862138	0.967236	1.02337	0.21668	0.856564	1.00997	0.569647	0.946386
ILMN_2800675	Zfand2b	black	70.2717		1.0469	0.0972177	0.49499	1.00092	0.980028	0.99845	1.01871	0.57032	0.946538
ILMN_2870549	Dnajc3	black	43.8825		1.00612	0.727085	0.929685	1.02951	0.169519	0.837333	-1.01046	0.571017	0.946765
ILMN_2666438	LOC100048301	black	90.6454		1.00796	0.762905	0.939363	1.0447	0.183908	0.845315	-1.01571	0.571838	0.946765
ILMN_3000759	Alg1	black	145.976		1.02899	0.481622	0.836061	1.04937	0.347893	0.918942	-1.02471	0.571267	0.946765
ILMN_2455178	Zfp212	black	83.6232		-1.02794	0.179778	0.610829	1.01977	0.417092	0.933956	-1.0124	0.572079	0.946765
ILMN_2968032	2010003J03Rik	black	95.3166		1.01305	0.662967	0.905422	1.01147	0.765977	0.982795	1.01733	0.571767	0.946765
ILMN_2672325	LOC100046163	black	52.9152		1.02141	0.255364	0.686835	1.02295	0.287635	0.897039	-1.01058	0.573727	0.947206
ILMN_2956881	Ppp2r5d	black	120.289		1.07051	0.111803	0.52026	1.08839	0.073051	0.748357	-1.02409	0.574065	0.9474
ILMN_1259610	Cd276	black	40.2204		1.01436	0.550907	0.863631	1.0161	0.562001	0.957807	1.01629	0.576144	0.947443
ILMN_2442075	Topors	black	109.979		1.03301	0.37123	0.771335	1.01854	0.665455	0.974019	1.02051	0.576637	0.947443
ILMN_1245469	Rabggta	black	71.0505		-1.0021	0.914686	0.980128	-1.00611	0.830979	0.985922	-1.0153	0.576324	0.947443
ILMN_1234172	LOC100044294	black	63.2905		1.02214	0.525703	0.855195	-1.00159	0.970627	0.99845	-1.02396	0.574345	0.947443
ILMN_2595383	Cog8	black	43.6365		1.01383	0.556634	0.865444	-1.01225	0.694771	0.977501	-1.01631	0.580021	0.947831
ILMN_3090793	Nfyc	black	43.0812		1.02354	0.469316	0.830503	1.00944	0.790105	0.982992	1.02193	0.578328	0.947831
ILMN_2705227	Dapk3	black	48.3619		-1.00676	0.765471	0.940164	1.00065	0.978207	0.99845	-1.01035	0.579968	0.947831
ILMN_2670508	H2-M3	black	71.395		1.02873	0.121548	0.537133	1.02724	0.167644	0.837333	1.00982	0.58334	0.947838
ILMN_2776603	Ccl9	black	40.0789		1.01312	0.558566	0.86606	1.0241	0.301431	0.901165	-1.01247	0.583606	0.947838
ILMN_1224927	Dirc2	black	56.9671		1.01523	0.38954	0.78306	1.02146	0.308339	0.904255	1.01049	0.58758	0.947838
ILMN_2606579	Gpsn2	black	43.0664		1.08181	0.0258145	0.301487	1.02938	0.41785	0.933956	-1.01881	0.587467	0.947838
ILMN_1219118	Mon1b	black	42.3156		-1.00392	0.87171	0.970008	1.0165	0.467007	0.944585	1.01334	0.587044	0.947838
ILMN_1229202	1700084C01Rik	black	70.1003		1.00818	0.744977	0.93421	1.01412	0.617452	0.96631	-1.01363	0.584864	0.947838
ILMN_2747687	Mpg	black	108.939		1.00999	0.688751	0.914689	1.011	0.686052	0.976772	1.01397	0.5831	0.947838
ILMN_2614825	Farsb	black	51.0023		1.03215	0.434679	0.812589	-1.01683	0.724607	0.978742	-1.0266	0.582812	0.947838
ILMN_1217444	Ppp2r5e	black	44.3133		1.01685	0.428668	0.80838	-1.00666	0.813661	0.984991	1.01233	0.587184	0.947838
ILMN_2697127	Zdhhc24	black	42.3715		1.01609	0.366679	0.768715	1.00205	0.916467	0.995969	-1.01157	0.586888	0.947838
ILMN_1244835	Gpr107	black	109.184		1.05479	0.107596	0.515001	1.07581	0.0375155	0.69348	1.01665	0.588984	0.947943
ILMN_1230668	Rsc1a1	black	47.2085		1.01355	0.395868	0.786593	1.04103	0.109336	0.790073	1.01149	0.589155	0.947943
ILMN_2588663	Txndc11	black	43.9156		1.00208	0.880454	0.971509	1.01993	0.195566	0.845773	-1.00857	0.589821	0.947943
ILMN_2776230	Sumo3	black	65.2852		1.03266	0.567334	0.869838	1.09336	0.213448	0.85594	1.02987	0.590629	0.947943
ILMN_1242694	Sgta	black	60.7258		1.01694	0.345575	0.756039	1.01412	0.573526	0.95985	-1.01342	0.589213	0.947943
ILMN_2737008	Ebna1bp2	black	80.0902		1.01922	0.557566	0.865507	-1.00254	0.941913	0.997309	-1.02104	0.591814	0.949014
ILMN_2715215	Eif2b5	black	99.0432		1.0353	0.0611693	0.415121	-1.00131	0.972723	0.99845	1.0146	0.592924	0.949599
ILMN_2968729	Nqo2	black	60.7342		-1.00262	0.853371	0.96427	1.01323	0.412569	0.933956	1.00923	0.594357	0.949771
ILMN_1238437	A230091B22Rik	black	58.7576	LINE L1	-1.00041	0.976007	0.995379	1.01966	0.257373	0.880271	1.00806	0.59671	0.949798
ILMN_2666487	Ruvbl1	black	63.4943		1.03064	0.118619	0.531713	1.0373	0.263895	0.881861	1.0166	0.596955	0.949798
ILMN_2528143	LOC381431	black	57.3995		-1.00218	0.882742	0.971899	-1.00573	0.744253	0.978857	-1.00877	0.596714	0.949798
ILMN_1238130	Rai12	black	47.8233		-1.00021	0.987965	0.998444	1.00576	0.712342	0.978524	1.00821	0.597735	0.949968
ILMN_1235234	Rce1	black	82.0758		1.02728	0.236959	0.674431	1.04091	0.24048	0.87139	-1.0132	0.599773	0.949976
ILMN_2689818	4732415M23Rik	black	42.6893		-1.00792	0.552183	0.864267	1.01439	0.268929	0.882944	-1.00793	0.599651	0.949976
ILMN_2970345	Slc35a2	black	79.6921		1.0147	0.627298	0.892627	1.03263	0.3746	0.928546	1.01892	0.598529	0.949976
ILMN_3136196	Fnta	black	31.9803		1.06675	0.183306	0.615115	1.05828	0.175418	0.841084	1.02131	0.61196	0.950617
ILMN_2426818	scl0003723.1_3	black	138.133		1.02666	0.342097	0.753938	1.03878	0.250272	0.87485	1.01305	0.605774	0.950617
ILMN_2888454	Abhd14a	black	74.4386		-1.0025	0.87936	0.97145	1.02116	0.33258	0.914618	-1.01072	0.611371	0.950617
ILMN_1249569	Rnf130	black	40.3005		1.07826	0.0407589	0.359774	1.04193	0.389489	0.928546	1.01615	0.60797	0.950617
ILMN_2727309	LOC100044204	black	88.0694		1.00239	0.893279	0.975117	1.02041	0.422347	0.933956	1.01189	0.611416	0.950617
ILMN_1218940	Loh12cr1	black	140.353		-1.00807	0.84584	0.962341	-1.0235	0.64552	0.970959	-1.024	0.61185	0.950617
ILMN_2768992	Hs1bp3	black	47.3339		1.00415	0.731945	0.930963	1.00401	0.775937	0.982992	-1.00719	0.607775	0.950617
ILMN_2857326	Pddc1	black	98.8609		1.0145	0.483008	0.836317	1.00918	0.79025	0.982992	1.01561	0.606562	0.950617
ILMN_2764549	BC031853	black	74.6339		-1.04931	0.189906	0.622723	-1.00921	0.808043	0.983859	-1.0202	0.608821	0.950617
ILMN_2630827	4930504E06Rik	black	92.9446		1.03186	0.272057	0.701558	1.00655	0.834082	0.986067	1.01521	0.605483	0.950617
ILMN_2675268	Agpat9	black	66.6362		1.02032	0.198197	0.632192	1.02171	0.132946	0.816471	1.00852	0.613339	0.95075
ILMN_1249301	Bckdk	black	61.4447		-1.02127	0.299557	0.722645	1.00001	0.999868	0.999991	-1.01288	0.615147	0.951394
ILMN_2611027	Pmm1	black	77.4317		1.01247	0.589592	0.87828	1.04895	0.281103	0.892933	1.01118	0.616204	0.951426
ILMN_1225723	Osgepl1	black	41.2114		-1.03834	0.166237	0.595949	-1.0237	0.397426	0.929386	1.0116	0.61582	0.951426
ILMN_1227035	B230322F03Rik	black	63.4546		-1.01705	0.444525	0.818436	-1.00096	0.962785	0.998189	-1.01126	0.61622	0.951426
ILMN_2742244	Elmod3	black	44.2518		1.02251	0.173869	0.605224	1.02536	0.212333	0.85594	1.00788	0.618361	0.951464
ILMN_2744280	Ard1	black	89.8827		-1.00053	0.98841	0.998631	-1.03414	0.488847	0.946391	-1.02358	0.617788	0.951464
ILMN_2608238	Dnaja3	black	65.9033		-1.00762	0.750661	0.936206	1.00819	0.773161	0.982992	1.01226	0.618321	0.951464
ILMN_2947369	Ppp2r3c	black	36.8713		-1.00485	0.866693	0.968395	-1.00293	0.92389	0.996577	1.01397	0.618323	0.951464
ILMN_2641013	Mynn	black	117.799		1.00054	0.982206	0.996476	1.00303	0.91997	0.99652	1.01303	0.619046	0.951486
ILMN_3096144	Stat3	black	66.2158		1.0274	0.293533	0.717822	1.02795	0.278157	0.89046	1.01222	0.621583	0.951554
ILMN_2759652	1110032A13Rik	black	63.7213		1.03244	0.256386	0.68782	1.02704	0.485278	0.946176	1.01678	0.62205	0.951554
ILMN_1250969	LOC100047016	black	66.2813		-1.01574	0.463674	0.827151	1.01831	0.490059	0.946927	-1.00961	0.620112	0.951554
ILMN_2790839	Jam2	black	42.9244		1.01476	0.351205	0.758375	1.00159	0.928042	0.996691	-1.00719	0.6212	0.951554
ILMN_1239645	Sf3b2	black	104.142		1.02888	0.368644	0.769577	1.04057	0.37467	0.928546	1.01637	0.627736	0.952407
ILMN_2839973	Kat5	black	91.3578		1.01935	0.509313	0.848582	1.0221	0.481298	0.945742	1.01589	0.629101	0.953059
ILMN_2672208	Med8	black	83.284		1.02671	0.299192	0.72223	1.01944	0.52401	0.95103	-1.01234	0.631333	0.953059
ILMN_2619718	Ccdc28a	black	93.9268		1.03604	0.0701822	0.43549	1.0107	0.72813	0.978742	-1.01144	0.631542	0.953059
ILMN_1256518	Akr7a5	black	75.5783		1.02486	0.434456	0.812589	-1.00803	0.859484	0.989811	-1.02049	0.630382	0.953059
ILMN_2880529	Uck2	black	37.505		-1.009	0.530524	0.856935	1.00199	0.903855	0.99423	-1.00709	0.632186	0.953059
ILMN_1225282	1700080P15Rik	black	43.0075		1.00419	0.679725	0.912321	1.00376	0.731016	0.978742	1.00554	0.633516	0.953322
ILMN_2627093	Cdk2ap2	black	91.0167		1.03284	0.362526	0.765088	1.00828	0.851426	0.988353	-1.01704	0.633695	0.953416
ILMN_1232000	Kat5	black	36.8376		1.00264	0.837645	0.959473	1.01244	0.404488	0.931065	1.00679	0.635494	0.954013
ILMN_2457326	Tssc1	black	67.9952		1.01047	0.702935	0.922103	1.01135	0.716569	0.97865	-1.01303	0.636725	0.95456
ILMN_2710112	Rabac1	black	64.2519		1.05323	0.201585	0.635848	1.06796	0.1286	0.813073	1.01958	0.640743	0.954576
ILMN_1221045	Prkcz	black	72.0759		1.05845	0.259202	0.689954	1.09528	0.155563	0.831074	-1.02367	0.638764	0.954576
ILMN_2774486	Bcdo2	black	47.2366		-1.00007	0.996896	0.999407	1.01944	0.161212	0.836252	1.00676	0.638143	0.954576
ILMN_2629718	2410166I05Rik	black	68.5037		1.02481	0.156971	0.583658	1.03025	0.232112	0.866333	-1.01054	0.638583	0.954576
ILMN_2864906	A030007L17Rik	black	60.813		1.01126	0.556627	0.865444	1.02138	0.362177	0.923691	-1.00865	0.638854	0.954576
ILMN_1244642	Ccdc53	black	39.7073		1.00139	0.956384	0.991284	1.01628	0.578787	0.959951	1.01402	0.639354	0.954576
ILMN_2991339	Zfp646	black	42.4896		1.01932	0.11651	0.527667	1.00876	0.600334	0.9643	-1.00606	0.6395	0.954576
ILMN_2799217	2810441K11Rik	black	41.7894		1.0351	0.161435	0.589733	1.01278	0.694698	0.977501	1.01421	0.639337	0.954576
ILMN_2417430	1810044D09Rik	black	58.033		-1.0103	0.431997	0.81049	1.00428	0.724911	0.978742	-1.00566	0.640865	0.954576
ILMN_2611931	Surf2	black	101.752		1.04675	0.0822499	0.466072	1.05927	0.0973966	0.778254	1.01367	0.641195	0.954821
ILMN_2692060	4732418C07Rik	black	63.0449		1.00852	0.624267	0.892202	1.00776	0.730363	0.978742	1.00953	0.641943	0.955031
ILMN_3031009	Capzb	black	80.6157		1.03557	0.1664	0.596129	1.01327	0.756073	0.98077	-1.0184	0.641988	0.955031
ILMN_2744204	Mrpl34	black	77.1082		1.02822	0.346233	0.756349	1.02839	0.495706	0.947486	-1.01676	0.643205	0.955332
ILMN_1246450	Zscan12	black	48.5812		1.00531	0.858973	0.965985	1.018	0.549378	0.956007	1.01198	0.642969	0.955332
ILMN_2651534	Rnf8	black	66.1945		1.02997	0.347239	0.756592	1.0733	0.055566	0.717287	1.01698	0.645134	0.956132
ILMN_1242264	Supt6h	black	71.3545		-1.01975	0.596676	0.881677	1.04167	0.259562	0.880454	-1.01655	0.645416	0.956132
ILMN_2978163	Nfs1	black	36.3359		-1.01873	0.387811	0.781553	-1.00668	0.7667	0.98291	-1.01082	0.644968	0.956132
ILMN_2967362	1110057K04Rik	black	91.8255		1.03045	0.391485	0.783903	1.0128	0.79692	0.982992	-1.01991	0.645177	0.956132
ILMN_1244864	Zfp169	black	36.9249		1.00298	0.829575	0.956568	-1.00211	0.876523	0.991928	1.00615	0.646553	0.956292
ILMN_2956381	Syf2	black	80.0145		1.02718	0.516946	0.851874	1.04659	0.230966	0.866333	-1.01492	0.647174	0.956802
ILMN_2602607	1810037I17Rik	black	96.2184		1.07799	0.066252	0.42807	1.03286	0.456906	0.94133	1.02209	0.647815	0.956903
ILMN_2641360	Ak2	black	70.667		1.00834	0.741462	0.933358	1.01404	0.658761	0.973439	1.01147	0.648097	0.957027
ILMN_1228479	Kremen	black	62.3022		1.01033	0.517991	0.851908	1.02663	0.267708	0.88291	1.00891	0.649125	0.957414
ILMN_1242178	Adh5	black	29.6654		1.02828	0.345524	0.756039	-1.0015	0.964366	0.998189	-1.01428	0.649843	0.957467
ILMN_2628745	Tmco3	black	123.026		1.01986	0.561212	0.867351	1.05203	0.186952	0.845315	-1.01552	0.651404	0.957616
ILMN_2733026	Ubox5	black	72.9317		-1.02337	0.260845	0.69172	1.02694	0.324513	0.911042	1.01044	0.652765	0.957616
ILMN_2817151	Chchd8	black	48.4785		1.01872	0.514715	0.85114	1.01609	0.61562	0.965929	-1.01144	0.653019	0.957621
ILMN_1259473	Fen1	black	52.2932		1.0348	0.191246	0.624844	1.03751	0.170685	0.83735	1.01101	0.653897	0.957624
ILMN_2719860	Gpc5	black	62.4072		1.01556	0.484138	0.836665	1.02041	0.421582	0.933956	1.00977	0.654316	0.957624
ILMN_1243875	Suv420h1	black	71.5538		-1.02983	0.250034	0.683214	1.01617	0.522819	0.950944	-1.01109	0.654037	0.957624
ILMN_2944576	Pex6	black	90.4448		-1.00725	0.785139	0.94525	1.01182	0.751399	0.980744	-1.01504	0.653698	0.957624
ILMN_2838871	Sidt2	black	81.4177		-1.05103	0.117958	0.530364	1.02853	0.446033	0.937961	-1.01554	0.655598	0.95775
ILMN_2684455	Tada3l	black	58.0344		1.01154	0.572454	0.871681	1.01118	0.676906	0.976071	-1.01252	0.655826	0.95775
ILMN_2617245	Thoc4	black	108.621		1.00989	0.776425	0.943944	1.05538	0.157147	0.83122	-1.01454	0.663128	0.957822
ILMN_2748742	Elmod3	black	72.1897		1.0104	0.497867	0.842869	1.02352	0.189567	0.845315	-1.00565	0.656025	0.957822
ILMN_2689119	Ralgds	black	67.0057		1.02969	0.230762	0.669004	1.02987	0.289471	0.897493	1.01221	0.656655	0.957822
ILMN_2670415	Snupn	black	61.7342		1.01767	0.486095	0.837313	1.02135	0.346767	0.918343	1.00984	0.659768	0.957822
ILMN_1220187	Ppp1cc	black	51.1761		-1.00358	0.82309	0.9546	-1.01557	0.34792	0.918942	-1.00678	0.659299	0.957822
ILMN_1230890	Fmo5	black	67.1659		-1.00064	0.963267	0.992557	1.01064	0.432263	0.935969	-1.00599	0.65993	0.957822
ILMN_1249644	Gpr1	black	58.0005		1.01228	0.563475	0.867783	1.01583	0.436311	0.935969	-1.00843	0.657492	0.957822
ILMN_1254374	Fzr1	black	93.7845		1.08319	0.0820525	0.466072	1.03577	0.476662	0.945529	-1.02026	0.656894	0.957822
ILMN_2603781	D17Wsu104e	black	84.6017		-1.01895	0.583377	0.875945	1.02476	0.525424	0.951184	1.01444	0.658933	0.957822
ILMN_1253503	1190028F09	black	40.9732		1.01061	0.625167	0.892202	1.01502	0.531608	0.952339	-1.00639	0.657889	0.957822
ILMN_1236683	Ptdss2	black	117.814		1.02031	0.583095	0.875945	1.02136	0.598182	0.964008	-1.01514	0.663523	0.957822
ILMN_1244330	Jtv1	black	97.4416		1.03466	0.412532	0.797118	1.0129	0.760688	0.981854	1.01806	0.66131	0.957822
ILMN_1221265	A330078B09Rik	black	50.0917		1.00591	0.797319	0.947027	-1.00518	0.774531	0.982992	-1.0092	0.663681	0.957822
ILMN_1220084	Cables2	black	29.0612		1.00892	0.547992	0.862693	-1.00263	0.862434	0.99054	-1.00667	0.662238	0.957822
ILMN_1255146	Dhrs7b	black	68.4534		-1.01147	0.613259	0.888632	-1.0033	0.929112	0.99675	-1.01458	0.656953	0.957822
ILMN_1218015	Zfp212	black	56.1319		-1.0033	0.777604	0.944151	-1.00486	0.74053	0.978742	-1.00647	0.663924	0.957825
ILMN_2657694	Ndufa9	black	93.8807		-1.03448	0.420023	0.803097	1.00073	0.988166	0.99845	-1.01886	0.663891	0.957825
ILMN_2617228	Aurka	black	59.0148		-1.00046	0.969266	0.994072	1.01047	0.527586	0.951184	1.00603	0.665301	0.958084
ILMN_1244768	Srprb	black	98.5937		1.03736	0.362946	0.765438	1.05616	0.290449	0.897493	-1.01679	0.665687	0.958111
ILMN_2618549	Rab7	black	86.4927		-1.001	0.981068	0.996404	1.02369	0.605627	0.964932	-1.01937	0.665693	0.958111
ILMN_2876560	Ino80e	black	72.6201		1.07029	0.00758617	0.203602	1.05312	0.103821	0.781609	1.01099	0.670493	0.958118
ILMN_2607609	Yif1b	black	112.259		1.07003	0.0228568	0.288618	1.04226	0.37498	0.928546	1.01427	0.667725	0.958118
ILMN_2721178	0610006I08Rik	black	54.8125		-1.00661	0.870928	0.969897	1.02669	0.569705	0.959126	1.02139	0.667575	0.958118
ILMN_2592095	Gtrgeo22	black	124.145		1.04614	0.146939	0.568912	1.01889	0.64244	0.969537	1.01431	0.670922	0.958118
ILMN_2635377	Ubox5	black	48.7782		1.03522	0.187536	0.619258	1.00944	0.731548	0.978742	-1.00986	0.670092	0.958118
ILMN_1232440	4930430F08Rik	black	50.6304		-1.01158	0.739405	0.932893	1.00979	0.790135	0.982992	-1.01505	0.67105	0.958118
ILMN_2589819	Rabggtb	black	103.299		1.03219	0.390432	0.783477	1.00966	0.799492	0.982992	1.01548	0.669076	0.958118
ILMN_3081260	4931433A01Rik	black	59.3963		1.01781	0.363508	0.765764	1.02471	0.272111	0.884388	1.00764	0.674527	0.958259
ILMN_2681622	Nit2	black	43.8836		1.02102	0.222468	0.660166	1.01718	0.310968	0.90523	1.00741	0.677519	0.958259
ILMN_2439632	Yars	black	38.1962		1.0038	0.738039	0.932071	1.00957	0.337184	0.914948	-1.0041	0.67358	0.958259
ILMN_1214859	BC027344	black	52.8256		1.02759	0.131374	0.547775	1.02722	0.346707	0.918343	-1.00882	0.671503	0.958259
ILMN_2638404	Dclre1b	black	48.3732		1.00931	0.560492	0.867065	1.0149	0.367353	0.926936	1.00495	0.67709	0.958259
ILMN_1251236	Fbxw8	black	111.387		1.01679	0.428991	0.808406	1.02637	0.411934	0.933956	-1.01168	0.676012	0.958259
ILMN_2895084	Zfp715	black	65.7466		1.01196	0.74708	0.935037	1.02733	0.482968	0.945908	-1.01575	0.675644	0.958259
ILMN_1237961	Gnb5	black	100.009		1.00586	0.884182	0.972312	1.03757	0.486644	0.946391	1.01645	0.672709	0.958259
ILMN_1232903	Acbd6	black	98.7777		1.00713	0.760171	0.938883	1.01439	0.618524	0.96631	-1.00953	0.678592	0.958259
ILMN_2850753	Mdm2	black	57.5042		1.01599	0.723642	0.928914	1.02502	0.628306	0.968087	1.0202	0.675936	0.958259
ILMN_2771396	Prkag1	black	101.25		1.02014	0.637334	0.896388	1.01537	0.748052	0.979304	-1.01665	0.672571	0.958259
ILMN_2776804	5430437P03Rik	black	50.5322		1.03992	0.0696218	0.434815	1.01005	0.754923	0.98077	-1.01042	0.672458	0.958259
ILMN_2611532	Slc25a19	black	83.1542		1.01233	0.435499	0.813029	1.00302	0.852824	0.988471	-1.00795	0.673785	0.958259
ILMN_2479024	Ubap2l	black	94.2181		-1.01417	0.650705	0.900949	1.00219	0.95644	0.997864	1.01281	0.678488	0.958259
ILMN_2839145	1810008A18Rik	black	56.9667		1.01924	0.448238	0.820087	1.00153	0.959238	0.997864	-1.01596	0.676843	0.958259
ILMN_3024099	Seh1l	black	40.802		1.02061	0.316721	0.736536	1.04796	0.0229722	0.659494	1.0115	0.680562	0.95833
ILMN_1237311	Tars2	black	58.9466		1.01831	0.407941	0.794258	1.04783	0.0950064	0.778254	1.01036	0.681966	0.958753
ILMN_2708906	Neu1	black	41.3408		1.05463	0.0370307	0.348246	1.02322	0.419965	0.933956	1.01038	0.683466	0.959036
ILMN_2633096	Gstm6	black	40.1822		1.04801	0.137345	0.556579	1.02773	0.449754	0.939449	1.01597	0.683916	0.959053
ILMN_2640140	Bola1	black	89.7853		-1.00105	0.957346	0.991659	1.02589	0.2791	0.891619	-1.0089	0.684278	0.959273
ILMN_3157568	Bcl2l11	black	74.2971		1.00255	0.929786	0.98507	1.00679	0.809995	0.984664	1.0104	0.685398	0.959433
ILMN_2639375	Map2k5	black	133.15		1.0091	0.756813	0.93813	1.03977	0.372257	0.928546	-1.01908	0.686853	0.959635
ILMN_2981818	Mrps7	black	43.5047		1.0088	0.782042	0.944378	-1.02171	0.597637	0.964008	-1.01216	0.68739	0.959656
ILMN_2683794	Oaz2	black	79.0695		1.01285	0.692247	0.916331	1.0388	0.305383	0.903194	1.01252	0.68824	0.959811
ILMN_1250076	Tbc1d10a	black	85.5367		-1.00126	0.913877	0.979934	1.02067	0.213729	0.85594	1.00462	0.688655	0.959846
ILMN_1228366	Cdkn2c	black	46.38		-1.00889	0.468857	0.830186	1.00668	0.630353	0.96811	-1.00471	0.689612	0.959937
ILMN_2908780	2410018G20Rik	black	48.207		-1.00618	0.825007	0.95505	1.01133	0.724501	0.978742	1.0114	0.689921	0.959937
ILMN_3105205	Pdxdc1	black	85.0815		1.0265	0.526475	0.855744	1.0234	0.635445	0.968464	-1.01782	0.690572	0.960154
ILMN_2972149	Mtx1	black	80.8352		1.00083	0.958493	0.991962	1.01672	0.533557	0.953479	-1.00958	0.691328	0.960199
ILMN_2618794	Ptcd2	black	87.6135		1.01225	0.554489	0.865129	1.02233	0.334981	0.914618	-1.00899	0.693037	0.960568
ILMN_2957665	Mus81	black	73.8938		1.03596	0.105826	0.51075	1.02193	0.374411	0.928546	-1.01016	0.694332	0.960568
ILMN_1239221	2310016C08Rik	black	58.6965		1.01005	0.415745	0.799893	1.01161	0.556339	0.956157	1.00682	0.693593	0.960568
ILMN_3160203	Zfp213	black	66.7178		1.01738	0.407839	0.794258	1.01532	0.513324	0.947486	1.00983	0.695209	0.960675
ILMN_2677531	Mospd3	black	64.3527		1.00991	0.550476	0.863543	1.01083	0.570399	0.9594	1.00818	0.695095	0.960675
ILMN_1220761	Mpv17l	black	79.2801	LTR MaLR	-1.09047	0.0954764	0.490939	1.00219	0.963205	0.998189	-1.01523	0.695412	0.960675
ILMN_1242233	Ndufb6	black	47.1168		-1.02737	0.336576	0.751613	-1.05189	0.0989865	0.778254	1.00891	0.696077	0.960969
ILMN_1249426	Socs4	black	36.527		-1.00312	0.811893	0.951072	1.01031	0.431496	0.935915	-1.00523	0.696416	0.960969
ILMN_2529678	Pex10	black	79.9669		-1.00939	0.648367	0.900143	1.00795	0.754468	0.98077	1.00859	0.696531	0.960969
ILMN_2855315	Hist1h1c	black	31.4316		-1.00366	0.944566	0.988669	1.06974	0.353548	0.920042	1.03029	0.698818	0.961955
ILMN_2664049	Mrpl38	black	58.9002		1.07411	0.00328639	0.166564	1.01398	0.686888	0.976889	-1.01502	0.699053	0.961955
ILMN_2766720	Coq6	black	66.7698		1.02996	0.199046	0.633594	-1.00076	0.981072	0.99845	1.00957	0.699025	0.961955
ILMN_1213745	Ints9	black	41.8812		1.01677	0.126324	0.54102	1.01293	0.326595	0.91355	1.00633	0.699646	0.962025
ILMN_2744459	Alg3	black	67.4054		1.01806	0.450207	0.820547	1.04293	0.184584	0.845315	-1.01083	0.70209	0.9623
ILMN_1247613	Pole3	black	52.515		1.01362	0.462611	0.826446	1.01913	0.417882	0.933956	-1.00827	0.702018	0.9623
ILMN_1256867	Slc25a26	black	84.3601		-1.01586	0.5177	0.851902	-1.00491	0.832443	0.985922	-1.00876	0.701376	0.9623
ILMN_1260593	1700052N19Rik	black	69.4677		1.02951	0.368697	0.769577	1.02858	0.379582	0.928546	-1.01106	0.704515	0.962324
ILMN_1226997	Rassf2	black	71.3172		1.04893	0.198211	0.632192	1.05908	0.176755	0.841084	-1.01305	0.70535	0.962367
ILMN_2501919	Ilf3	black	47.8656		1.02632	0.245405	0.681735	1.02747	0.309984	0.905048	1.00791	0.706189	0.962579
ILMN_2992836	Zfp87	black	49.9777	LTR MaLR	-1.03071	0.156323	0.582912	-1.00432	0.864259	0.990876	1.00709	0.705958	0.962579
ILMN_2734370	Mon1a	black	40.4028		1.03226	0.046212	0.375693	1.02768	0.102623	0.781609	1.00586	0.70728	0.96289
ILMN_1245658	Nxt2	black	41.5763		1.0388	0.383411	0.778962	-1.01833	0.715889	0.97865	1.01561	0.706998	0.96289
ILMN_2565419	B230343B06Rik	black	51.821		1.00647	0.584756	0.876197	-1.00303	0.792839	0.982992	1.00451	0.708148	0.963038
ILMN_1244649	Zfp688	black	93.3187		1.02067	0.459446	0.8253	1.03272	0.294162	0.898775	1.01003	0.708958	0.963412
ILMN_2691869	100041294	black	58.0701		1.06616	0.00473473	0.180643	1.04005	0.200945	0.85011	1.00816	0.709842	0.963663
ILMN_1230977	Pgm2	black	35.9435		1.00198	0.950878	0.990292	1.05985	0.0990738	0.778254	-1.01252	0.710418	0.963794
ILMN_1235047	3110009E18Rik	black	92.4442		-1.01569	0.657276	0.902382	1.0035	0.921453	0.996577	-1.01217	0.7107	0.963794
ILMN_1234412	LOC674427	black	56.737		-1.00142	0.959467	0.991999	-1.00535	0.843371	0.987117	-1.00959	0.715591	0.965043
ILMN_1250135	A930005H10Rik	black	44.2372		1.02716	0.445019	0.818888	1.06631	0.0617259	0.727885	1.01169	0.723165	0.96518
ILMN_2618329	March2	black	72.1635		1.03261	0.241121	0.67808	1.02229	0.392095	0.928546	1.00932	0.723425	0.96518
ILMN_2835461	2610024G14Rik	black	45.4586		1.02045	0.436094	0.813102	1.0156	0.505357	0.947486	1.00759	0.721184	0.96518
ILMN_1213872	Supt3h	black	74.6546		1.02738	0.249687	0.682991	1.01525	0.609799	0.965173	1.00791	0.718706	0.96518
ILMN_1222602	2410014A08Rik	black	79.4118		-1.03523	0.407506	0.794258	1.00633	0.880334	0.992245	1.01377	0.723578	0.96518
ILMN_2677357	Grpel1	black	54.8165		-1.00919	0.604796	0.884647	-1.00541	0.775131	0.982992	1.00641	0.72406	0.965413
ILMN_1259277	Ddx28	black	114.206		-1.01909	0.33551	0.751074	1.01601	0.579565	0.960596	-1.00749	0.724413	0.965728
ILMN_2621882	0910001L09Rik	black	94.9138		-1.00651	0.84767	0.96268	1.00269	0.950501	0.997864	-1.0137	0.724465	0.965728
ILMN_1236904	Mrpl23	black	87.3177		1.04075	0.2357	0.673612	1.04297	0.380226	0.928546	1.01594	0.725097	0.965733
ILMN_2683352	Oprl1	black	69.9918		1.13834	0.0024532	0.15689	1.07285	0.147779	0.825225	1.01475	0.727393	0.966173
ILMN_2672035	Ccdc115	black	55.2756		1.04491	0.0480138	0.381922	1.0282	0.182937	0.845315	-1.00914	0.728337	0.966173
ILMN_2626585	Jag2	black	39.5234		1.02316	0.160798	0.588176	1.01997	0.357577	0.920985	1.00666	0.727149	0.966173
ILMN_2601118	Atpaf2	black	96.3274		1.01708	0.556198	0.865444	-1.00261	0.93787	0.997309	1.01182	0.728413	0.966173
ILMN_2668706	Slc39a11	black	59.3932		-1.04006	0.405359	0.793326	-1.0025	0.9562	0.997864	-1.0168	0.728411	0.966173
ILMN_2611261	Atp5j	black	64.3874		-1.00415	0.894748	0.975237	-1.01668	0.600912	0.9643	-1.00852	0.729684	0.966432
ILMN_2715234	Rnmtl1	black	128.284		1.02584	0.326617	0.744836	1.03944	0.308023	0.904255	-1.01031	0.730188	0.966723
ILMN_1260144	Pusl1	black	34.8307		-1.00713	0.781124	0.944378	1.00073	0.982676	0.99845	1.00942	0.731052	0.96679
ILMN_2684279	Edem2	black	48.4431		1.00024	0.993735	0.999045	1.02754	0.348586	0.919047	-1.01099	0.733169	0.967134
ILMN_2451035	Ube2h	black	46.5123		1.0186	0.428231	0.808205	1.02111	0.451551	0.93967	-1.00679	0.735129	0.968089
ILMN_3139103	Adam15	black	62.7317		-1.00633	0.904459	0.977962	1.01163	0.848001	0.987908	-1.02545	0.735546	0.968205
ILMN_2498376	Haghl	black	71.0398		1.00794	0.472246	0.831604	1.0123	0.441273	0.93689	-1.00436	0.736082	0.968295
ILMN_2429808	Plod3	black	40.0343		1.00354	0.820961	0.953901	1.02369	0.188039	0.845315	1.00416	0.737051	0.968368
ILMN_2769136	Mthfd2	black	67.5663		-1.01532	0.569321	0.870473	-1.01143	0.68809	0.976889	-1.00835	0.737401	0.968368
ILMN_2662322	Ebi3	black	64.4146		1.01361	0.324371	0.743937	1.0016	0.907144	0.99425	1.00471	0.737412	0.968368
ILMN_2672997	Rabif	black	120.737		1.03645	0.228125	0.667056	1.04149	0.252431	0.876838	-1.0092	0.738304	0.968736
ILMN_2590908	Abcb8	black	99.325		1.01293	0.499848	0.843235	1.02439	0.37996	0.928546	1.00662	0.739522	0.969313
ILMN_2734624	Tdrkh	black	33.5183		1.00005	0.998513	0.999706	1.04824	0.1053	0.783034	1.00981	0.740488	0.969551
ILMN_2527760	Asxl1	black	85.3396		1.01038	0.67342	0.910216	1.01405	0.605746	0.964932	1.00868	0.740241	0.969551
ILMN_2519030	2610001J05Rik	black	53.2422		-1.02207	0.289446	0.715448	-1.01431	0.47638	0.945529	-1.00564	0.741413	0.969993
ILMN_2602581	Gmpr	black	62.8639		1.00152	0.979527	0.996184	1.0049	0.93984	0.997309	-1.01662	0.741533	0.970022
ILMN_1225033	Myg1	black	61.085		1.01849	0.538919	0.859445	-1.00145	0.966217	0.998297	-1.01363	0.741935	0.970163
ILMN_2837888	Nrbf2	black	85.2673		-1.00395	0.917971	0.98116	1.03368	0.435798	0.935969	1.01307	0.744078	0.970514
ILMN_2709456	Rbm42	black	163.317		1.0401	0.176411	0.60768	1.04594	0.357732	0.920985	-1.01371	0.744596	0.97055
ILMN_1255657	Yipf4	black	43.9044		-1.00188	0.941995	0.987698	-1.02484	0.428492	0.935609	-1.00936	0.745326	0.970748
ILMN_2759770	Nploc4	black	42.8095		1.0082	0.641903	0.897956	1.01164	0.588166	0.963049	1.00635	0.748872	0.97185
ILMN_2590054	Dpm1	black	86.3238		1.04415	0.15746	0.584325	1.02647	0.481111	0.945742	-1.00881	0.749191	0.971965
ILMN_2549494	Prep	black	83.7732		-1.03212	0.140689	0.561142	-1.00469	0.851567	0.988353	-1.00834	0.75082	0.972141
ILMN_2479786	Ubqln1	black	73.3107		1.00984	0.542465	0.861158	1.01808	0.319316	0.90968	-1.00619	0.751059	0.972166
ILMN_2684874	Fxc1	black	117.781		1.03206	0.337857	0.751738	1.03499	0.400996	0.930671	1.01244	0.753972	0.972183
ILMN_2451377	Zfp397	black	76.4563		-1.01299	0.49234	0.83998	1.00589	0.796218	0.982992	1.00608	0.753101	0.972183
ILMN_2932518	Ccdc56	black	53.6456		1.04889	0.155517	0.582162	1.00996	0.801653	0.983453	1.01007	0.753944	0.972183
ILMN_2670727	Gtf3a	black	66.0218		1.03527	0.124244	0.539822	1.03168	0.338183	0.915713	1.01023	0.754808	0.972349
ILMN_2661971	Gm2a	black	97.2133		-1.00321	0.926032	0.983673	1.03299	0.430768	0.935915	1.0086	0.756253	0.972367
ILMN_2421064	Gtf3c4	black	70.7063		-1.00544	0.84107	0.960665	-1.00667	0.837217	0.986552	-1.00977	0.756071	0.972367
ILMN_1255699	Tbl2	black	42.395		1.01492	0.325077	0.744223	1.00292	0.842731	0.987099	-1.00406	0.755168	0.972367
ILMN_1214593	Fahd2a	black	65.3203		1.02568	0.182513	0.614567	1.00185	0.9422	0.997309	-1.00864	0.756569	0.972367
ILMN_1227889	Pias3	black	53.4106		1.03001	0.543104	0.861417	-1.03073	0.556245	0.956157	-1.01498	0.757284	0.972444
ILMN_2894751	Statip1	black	50.7087		1.05922	0.0107474	0.224155	1.04662	0.136337	0.817974	1.00786	0.758555	0.972853
ILMN_1231518	Abhd10	black	55.8466		1.00533	0.801644	0.948442	-1.01348	0.592166	0.96359	-1.0065	0.758818	0.972856
ILMN_3162692	EG545253	black	31.0153	LINE L1	-1.00299	0.82932	0.956568	1.01026	0.493543	0.947285	-1.00399	0.759904	0.972993
ILMN_1219169	Gfer	black	72.4545		1.0333	0.161807	0.590624	1.01295	0.659876	0.973439	1.00701	0.760093	0.972993
ILMN_2768053	Supt16h	black	77.5982		1.06278	0.13529	0.5527	1.04815	0.276489	0.887994	1.0133	0.764815	0.973381
ILMN_1229193	Msn	black	32.6242		1.00778	0.576514	0.873263	1.01126	0.403704	0.930736	1.00408	0.764922	0.973381
ILMN_2714397	Ctdsp1	black	24.807		-1.00772	0.561803	0.867351	-1.00541	0.698983	0.977501	-1.00408	0.764158	0.973381
ILMN_2933618	Gemin7	black	103.493		1.03092	0.248197	0.682991	-1.00705	0.861515	0.99054	-1.00962	0.761164	0.973381
ILMN_1218154	Ercc3	black	72.1487		-1.00225	0.933996	0.985814	-1.00712	0.854926	0.989128	1.00977	0.766218	0.973487
ILMN_2924243	Itgb1bp1	black	104.697		1.03308	0.260959	0.691837	1.05723	0.252541	0.876838	1.01117	0.766428	0.973504
ILMN_2690077	Nde1	black	44.3105		-1.00788	0.65122	0.901027	1.00338	0.857784	0.989494	-1.00549	0.767432	0.973853
ILMN_1236308	LOC268730	black	31.1317	LTR ERVK	-1.00987	0.475964	0.833841	1.02453	0.209035	0.855704	-1.00435	0.769032	0.973949
ILMN_2845839	1700065O13Rik	black	79.1663	SINE Alu	1.03643	0.248733	0.682991	1.04297	0.374539	0.928546	1.01154	0.769331	0.973949
ILMN_1238928	Gbl	black	98.4648		-1.02305	0.316807	0.736536	1.02957	0.419593	0.933956	-1.0097	0.768165	0.973949
ILMN_3161066	Rnf5	black	91.2873		1.01189	0.637937	0.896739	-1.01686	0.558099	0.956245	-1.00767	0.769482	0.973949
ILMN_2655803	A730008L03Rik	black	93.196		1.03443	0.202329	0.637228	1.02348	0.575111	0.95985	1.0088	0.769468	0.973949
ILMN_2951691	Hist1h3e	black	49.7093		1.01593	0.30333	0.72626	-1.00033	0.987793	0.99845	1.00622	0.768574	0.973949
ILMN_2749847	Gtf2e2	black	59.5407		1.01365	0.659946	0.904151	1.03892	0.219635	0.857119	1.00896	0.770476	0.97443
ILMN_1247665	Fam100b	black	44.0307		1.00566	0.60936	0.88692	1.01285	0.26936	0.883078	1.00308	0.77179	0.974449
ILMN_3100688	Zfp2	black	100.549	LTR MaLR	1.01682	0.675555	0.91107	1.03361	0.448882	0.939449	-1.01287	0.771892	0.974449
ILMN_2972855	Slc25a12	black	93.0791		1.03936	0.352909	0.758976	-1.02666	0.672835	0.975717	1.01695	0.771917	0.974449
ILMN_1258372	Pex11b	black	95.0563		1.01034	0.717421	0.927391	-1.00812	0.789703	0.982992	-1.01038	0.773317	0.974449
ILMN_2427971	1110029I05Rik	black	62.7829		-1.00183	0.921147	0.982482	1.00249	0.877463	0.991928	1.00466	0.775425	0.974488
ILMN_2934028	Ttll11	black	75.0229		-1.03347	0.227131	0.665623	1.00201	0.947265	0.997531	-1.00661	0.775267	0.974488
ILMN_2604643	Tbl2	black	63.288		1.02255	0.30598	0.728363	1.02816	0.287883	0.897039	1.00673	0.776605	0.974875
ILMN_3153753	Cacnb3	black	61.343		-1.01097	0.727865	0.929897	1.04278	0.359791	0.92173	-1.01115	0.779235	0.974875
ILMN_1223363	Ppfia1	black	50.6372		1.01833	0.471997	0.831604	1.02331	0.387529	0.928546	1.00788	0.77681	0.974875
ILMN_1240038	BC046331	black	48.7386		1.01305	0.596862	0.881677	1.01872	0.468821	0.945365	-1.00746	0.778327	0.974875
ILMN_1231490	2410006H16Rik	black	106.125		1.044	0.131187	0.547653	1.0189	0.612666	0.965622	-1.00817	0.778851	0.974875
ILMN_1244995	C430015A10Rik	black	76.8262	LTR ERVK	-1.00512	0.850685	0.963457	1.01697	0.641725	0.969537	-1.00825	0.779017	0.974875
ILMN_2907473	Tbc1d10a	black	125.21		1.00021	0.991846	0.999045	1.00805	0.734613	0.978742	-1.00542	0.777548	0.974875
ILMN_1240868	Rftn1	black	39.6305		1.00685	0.84351	0.961635	1.01119	0.767385	0.98291	1.00989	0.778539	0.974875
ILMN_2747364	Zfp804a	black	31.317		1.0106	0.745223	0.93421	-1.00441	0.910873	0.994746	-1.01032	0.777558	0.974875
ILMN_3030148	Dnajc19	black	94.3441		1.01287	0.576966	0.873542	-1.00008	0.997533	0.999745	-1.00625	0.776693	0.974875
ILMN_2718612	Mto1	black	54.3296		-1.00588	0.795366	0.947003	1.02471	0.320506	0.90968	-1.00795	0.779808	0.974892
ILMN_2685806	Banf1	black	99.9138		1.03442	0.242188	0.678578	1.01909	0.653801	0.973318	-1.01139	0.78009	0.975027
ILMN_2676606	Optn	black	40.6941		1.00808	0.703379	0.922186	1.01389	0.560633	0.957738	1.00551	0.780437	0.975029
ILMN_3161878	Bid	black	59.2371		1.0098	0.700953	0.921268	-1.01008	0.710768	0.978524	1.00588	0.781071	0.975328
ILMN_1260512	Mif	black	36.5864		1.04852	0.343648	0.755069	1.06616	0.234448	0.867803	1.0137	0.782193	0.975564
ILMN_2644238	Dalrd3	black	50.1135		1.08569	0.0072499	0.20225	1.0534	0.196974	0.846766	1.01016	0.784974	0.975808
ILMN_2488405	1110029I05Rik	black	16.8131		1.00464	0.846279	0.962456	1.0129	0.642368	0.969537	1.00752	0.785778	0.975808
ILMN_1213750	Pcdhb10	black	74.0669		1.02101	0.294984	0.719238	1.00925	0.637569	0.969321	-1.00476	0.786675	0.975983
ILMN_1228544	B4galt3	black	82.7811		1.05026	0.199915	0.63414	1.04169	0.376379	0.928546	-1.00986	0.787755	0.976159
ILMN_2722938	Myd116	black	66.5845		1.02796	0.397898	0.787787	1.02009	0.573518	0.95985	-1.00897	0.787233	0.976159
ILMN_2757268	Tbc1d7	black	98.8534		-1.0094	0.847849	0.96271	-1.01765	0.748782	0.979601	-1.01284	0.787903	0.976159
ILMN_1213681	0610009O20Rik	black	94.7358		1.01475	0.498971	0.843218	1.00806	0.776033	0.982992	-1.00678	0.789006	0.976239
ILMN_1256971	Nedd8	black	108.792		1.05594	0.0458489	0.374628	1.0538	0.123019	0.806987	1.00834	0.789361	0.976312
ILMN_1223378	Ubap2l	black	105.187		1.02411	0.436129	0.813102	1.041	0.222075	0.859387	1.00849	0.789827	0.976446
ILMN_2774456	Coq9	black	101.744		1.02725	0.507657	0.847494	1.01117	0.833199	0.985922	1.01295	0.790452	0.976446
ILMN_2706567	Spop	black	36.1857		1.01484	0.43468	0.812589	1.01584	0.606796	0.964932	-1.00648	0.79134	0.976568
ILMN_2698652	Smyd5	black	101.296		1.0222	0.15315	0.580069	1.00463	0.829065	0.985922	-1.00504	0.793715	0.97692
ILMN_2794608	Bcat2	black	93.5892		-1.00245	0.912714	0.97972	1.04834	0.076491	0.752028	-1.00755	0.794529	0.976984
ILMN_3160517	Cox17	black	121.583		1.02182	0.62273	0.891493	1.07661	0.102966	0.781609	1.01003	0.794645	0.976984
ILMN_2735241	Ccdc87	black	56.6496		-1.00498	0.664439	0.906119	1.01073	0.379506	0.928546	-1.00339	0.794217	0.976984
ILMN_1236796	Smn1	black	89.2118		1.00539	0.785321	0.94525	1.0228	0.438521	0.936167	1.00581	0.796037	0.976984
ILMN_1219661	Cog6	black	77.5581		1.01165	0.684904	0.913574	1.02222	0.448877	0.939449	-1.00719	0.795685	0.976984
ILMN_2766616	Eif4e2	black	84.912		1.0285	0.253915	0.68602	1.03988	0.0430039	0.709834	1.00532	0.796397	0.977009
ILMN_2774537	Hist1h1c	black	30.884		-1.00909	0.875265	0.970118	1.0547	0.495505	0.947486	1.01946	0.796318	0.977009
ILMN_2696611	Nkd1	black	56.0033		1.03998	0.0538795	0.395526	1.02124	0.290566	0.897493	1.00519	0.797833	0.977018
ILMN_1231625	Cyp4f14	black	72.7237		1.00524	0.793267	0.946404	1.02591	0.414701	0.933956	-1.00594	0.797868	0.977018
ILMN_2617087	Egln1	black	63.8934		-1.01472	0.580231	0.874597	1.00724	0.794129	0.982992	-1.00714	0.800112	0.977018
ILMN_2683811	Gale	black	83.7237		-1.00501	0.789113	0.945655	1.00122	0.953582	0.997864	-1.00441	0.799723	0.977018
ILMN_1228475	Ulk1	black	62.2633		1.03025	0.291282	0.716567	1.03374	0.31347	0.90738	1.00644	0.801568	0.977512
ILMN_2704641	Dph3	black	127.315		1.01724	0.705885	0.923472	1.04648	0.376477	0.928546	1.01122	0.801785	0.977512
ILMN_2870883	Yrdc	black	138.025		-1.00157	0.937402	0.98625	1.02169	0.467651	0.944849	1.00565	0.801261	0.977512
ILMN_1254734	Mrps12	black	77.2835		1.05728	0.158645	0.586378	1.07305	0.0830719	0.765968	1.0094	0.803652	0.977568
ILMN_1217919	D11Wsu99e	black	77.2137		1.04286	0.0542511	0.396495	1.01353	0.660876	0.973439	-1.00545	0.802055	0.977568
ILMN_2670542	Asl	black	40.4502		1.00908	0.621736	0.890521	-1.00169	0.936187	0.997309	1.00479	0.803521	0.977568
ILMN_2907370	Optn	black	61.1098		1.03202	0.210504	0.647776	1.03868	0.233416	0.866333	1.00691	0.807288	0.978045
ILMN_2734789	Sh3bp5l	black	33.8092		1.03439	0.139853	0.560205	1.02781	0.321005	0.910092	1.00617	0.808758	0.978045
ILMN_3162184	AU014645	black	62.8962		1.00539	0.824472	0.954906	1.008	0.778731	0.982992	-1.00842	0.806944	0.978045
ILMN_2981821	Mrps7	black	100.447		1.0069	0.794209	0.946404	1.01074	0.788791	0.982992	1.00769	0.807978	0.978045
ILMN_2883147	Mrpl12	black	117.365		1.05515	0.109977	0.51762	1.03164	0.460166	0.941669	-1.00915	0.813899	0.979208
ILMN_1252649	Dguok	black	108.45		-1.01015	0.720679	0.928394	1.02381	0.523741	0.95103	1.00913	0.813823	0.979208
ILMN_1252850	Rbm8a	black	60.5615		-1.01874	0.682724	0.913366	1.01566	0.744341	0.978857	-1.01048	0.812399	0.979208
ILMN_2769133	Rbm4	black	59.5661		1.01167	0.742644	0.933868	1.01183	0.754375	0.98077	1.0086	0.813749	0.979208
ILMN_2692762	Ap4m1	black	46.9929		-1.01173	0.434286	0.812429	1.01188	0.440454	0.936854	1.00317	0.816137	0.980097
ILMN_3137980	Zfp41	black	49.0824		-1.00162	0.920929	0.982482	1.00193	0.908122	0.994432	-1.00417	0.816007	0.980097
ILMN_1259609	1110003F05Rik	black	38.3942		1.03327	0.246197	0.681735	-1.02678	0.367966	0.927007	-1.00534	0.817571	0.980154
ILMN_1225090	Gdf9	black	53.2317		1.00267	0.846039	0.962373	1.01466	0.385313	0.928546	1.00338	0.817517	0.980154
ILMN_3120827	Ctsa	black	53.5521		1.00624	0.730424	0.930827	1.00184	0.925198	0.996577	-1.00443	0.817093	0.980154
ILMN_2737658	Pdk2	black	62.7936		1.00928	0.723409	0.928908	1.02638	0.450356	0.939528	-1.00816	0.819082	0.98016
ILMN_2806700	Cyba	black	112.589		1.05957	0.0567174	0.403988	1.08482	0.0458105	0.712525	1.00697	0.821708	0.980837
ILMN_1232295	Sort1	black	52.0997		-1.00075	0.96122	0.992073	1.0096	0.634096	0.96811	-1.00385	0.822018	0.980844
ILMN_1221124	Rpl31	black	89.5427		1.01061	0.688869	0.914689	1.04274	0.273036	0.884718	1.00624	0.822519	0.981075
ILMN_2949869	Ift88	black	56.24		1.01652	0.496973	0.842445	1.03303	0.312007	0.905379	1.00776	0.823902	0.98111
ILMN_2605740	BC021438	black	46.8895		1.02961	0.195172	0.630179	1.05388	0.0208536	0.6543	-1.00517	0.830386	0.981315
ILMN_1226325	Cnnm2	black	67.9408		1.04453	0.284177	0.711918	1.06528	0.0921931	0.778254	-1.00791	0.825052	0.981315
ILMN_2679755	Thoc5	black	84.9139		1.03601	0.152426	0.579383	1.04798	0.0924329	0.778254	1.00511	0.825645	0.981315
ILMN_1246737	Katnb1	black	61.7203		1.05612	0.093009	0.486063	1.0656	0.107186	0.785636	-1.0074	0.825504	0.981315
ILMN_1221859	Jagn1	black	52.2755		1.01437	0.609626	0.886973	1.0231	0.446124	0.937961	-1.00748	0.827108	0.981315
ILMN_1251109	Slc25a45	black	89.9566		1.01163	0.487769	0.838304	1.0138	0.504876	0.947486	-1.00406	0.827395	0.981315
ILMN_1254257	Asl	black	47.9779		1.00968	0.459121	0.8252	1.00609	0.638134	0.969321	1.00333	0.830813	0.981315
ILMN_2605494	Tex261	black	36.1201		1.024	0.263511	0.694049	1.00624	0.84129	0.987099	1.00609	0.827857	0.981315
ILMN_2809202	Cdca4	black	46.0836		1.00668	0.532957	0.858249	1.00436	0.80508	0.983859	-1.00291	0.83209	0.981605
ILMN_2606015	2500002L14Rik	black	69.0261		1.08272	0.00523385	0.185262	1.05488	0.199852	0.849682	1.00904	0.835316	0.982729
ILMN_2607331	Cldn9	black	40.8487		1.02278	0.115752	0.527527	1.00683	0.638323	0.969321	-1.00282	0.834806	0.982729
ILMN_2689025	LOC100047707	black	83.0618		1.02675	0.317396	0.736707	1.00905	0.743232	0.978742	-1.00651	0.834826	0.982729
ILMN_1229435	Ints3	black	77.7552		1.02529	0.127811	0.542482	1.03877	0.116661	0.796536	-1.00353	0.836525	0.982833
ILMN_2613659	Ctdp1	black	52.9615		-1.00087	0.950135	0.990139	1.01524	0.386418	0.928546	-1.00357	0.836402	0.982833
ILMN_2531508	LOC381199	black	50.8385		-1.00427	0.851646	0.963469	1.01938	0.405037	0.931113	1.00514	0.836429	0.982833
ILMN_2960214	Nucks1	black	62.0951		-1.0071	0.769313	0.941186	1.01993	0.539393	0.954911	1.00586	0.837453	0.982833
ILMN_2611284	Dgcr6	black	69.2263		1.01297	0.714777	0.926893	1.02349	0.559571	0.956633	1.00842	0.836707	0.982833
ILMN_2659132	Sra1	black	95.5782		1.04434	0.16255	0.591623	1.01909	0.613748	0.965622	1.00748	0.838522	0.983061
ILMN_2738468	Lepre1	black	42.2067		1.01124	0.375899	0.774168	1.01453	0.227189	0.865189	-1.00206	0.839734	0.983375
ILMN_1237140	Sf3b3	black	79.7405		1.00215	0.946115	0.988937	1.0623	0.078089	0.752592	-1.00709	0.843116	0.983502
ILMN_2464381	Ttc1	black	83.861		1.05342	0.223002	0.661101	1.05526	0.222817	0.860929	1.00889	0.843963	0.983502
ILMN_1241845	Timm50	black	79.4549		1.02812	0.120182	0.53448	1.02448	0.302356	0.901602	1.00451	0.842835	0.983502
ILMN_1215893	Alg3	black	56.3865		-1.01988	0.344616	0.755661	1.02738	0.369223	0.927896	1.00367	0.843854	0.983502
ILMN_2599478	Nol8	black	42.6239		-1.02775	0.248459	0.682991	-1.0149	0.525723	0.951184	1.00496	0.840304	0.983502
ILMN_2769772	Pik3ip1	black	130.307		-1.00269	0.932784	0.985814	1.0294	0.553865	0.956157	1.00693	0.843379	0.983502
ILMN_1237265	Mrpl28	black	102.321		1.0635	0.0755716	0.449743	1.02211	0.587464	0.962748	-1.00731	0.844423	0.983502
ILMN_1256643	Wdr46	black	62.8582		1.01851	0.333332	0.749026	1.00899	0.690314	0.977359	1.00369	0.842995	0.983502
ILMN_2644606	Cox4nb	black	129.765		1.03028	0.411054	0.796595	1.00905	0.844029	0.987117	-1.00726	0.841577	0.983502
ILMN_3005211	Akap6	black	97.6284		-1.00037	0.992028	0.999045	1.01287	0.73878	0.978742	-1.00681	0.845641	0.983773
ILMN_1214053	Zfp64	black	78.4387		1.03791	0.101368	0.503308	1.01252	0.650264	0.972586	-1.00505	0.847668	0.9839
ILMN_2771374	BC023835	black	82.0747		1.03226	0.210262	0.647332	-1.0074	0.835863	0.986067	1.00632	0.847615	0.9839
ILMN_2612403	Mak10	black	90.1731		1.01469	0.583419	0.875945	1.01973	0.624617	0.96803	1.00664	0.848163	0.983931
ILMN_2635606	Atl3	black	47.6848		1.00048	0.969466	0.994213	1.00865	0.486689	0.946391	-1.0024	0.848613	0.984049
ILMN_1239494	Mbtps1	black	44.8657		1.01757	0.552768	0.864267	1.06017	0.0460356	0.712525	-1.00503	0.849794	0.984291
ILMN_2644480	Mfsd3	black	48.6427		1.01975	0.210997	0.64778	1.01614	0.287843	0.897039	1.00318	0.850224	0.984291
ILMN_2417863	Tnip1	black	122.115		1.00424	0.89485	0.975237	1.03307	0.396212	0.929386	-1.00638	0.852355	0.984291
ILMN_2746968	Carkd	black	134.583		1.02138	0.569861	0.87053	1.03841	0.433437	0.935969	1.00706	0.849706	0.984291
ILMN_2953411	Ppp3r1	black	68.6211		-1.07899	0.442941	0.817404	1.0673	0.499071	0.947486	1.01526	0.85001	0.984291
ILMN_2971767	Myd88	black	41.8033		1.00516	0.845345	0.962341	1.01934	0.520751	0.950315	-1.00526	0.850216	0.984291
ILMN_2620803	Iah1	black	94.1087		1.02024	0.182157	0.613785	1.02724	0.249775	0.874264	1.00337	0.855867	0.984621
ILMN_1222152	Yipf3	black	46.3985		-1.00464	0.842939	0.96161	-1.02302	0.442465	0.937084	-1.00447	0.854211	0.984621
ILMN_2985053	Ndufv2	black	42.5449		1.03458	0.190579	0.623999	1.01515	0.583738	0.962162	-1.00532	0.854726	0.984621
ILMN_2605307	BB128963	black	55.3803		1.02816	0.194056	0.62842	1.01021	0.650099	0.972586	1.00324	0.855322	0.984621
ILMN_3072117	Ric3	black	43.9813		-1.00989	0.756946	0.93813	-1.01437	0.705136	0.977914	1.00598	0.856516	0.984675
ILMN_2621761	Polm	black	41.4519		1.01622	0.212491	0.648747	1.01718	0.187041	0.845315	-1.00244	0.858707	0.984977
ILMN_2661576	Bicc1	black	15.9017		1.02138	0.491435	0.839758	1.02453	0.526793	0.951184	1.00533	0.859789	0.984977
ILMN_2435891	Zfp316	black	73.7392		-1.00777	0.673233	0.910146	-1.01084	0.638689	0.969321	-1.00364	0.858666	0.984977
ILMN_1232776	Mrpl11	black	105.172		1.07591	0.0749936	0.448595	1.00847	0.870458	0.991458	1.00865	0.859584	0.984977
ILMN_2914957	Znhit3	black	55.9725		-1.0027	0.921034	0.982482	-1.00057	0.987431	0.99845	-1.0052	0.858289	0.984977
ILMN_2747744	Thoc4	black	101.163		1.06522	0.0527372	0.392332	1.04244	0.237028	0.869877	1.00547	0.86013	0.984996
ILMN_1230557	D2Wsu81e	black	79.1449		1.03722	0.0220758	0.286472	1.04432	0.0672942	0.739735	1.00367	0.86128	0.985248
ILMN_2623735	Ccbl1	black	114.225		1.0159	0.708465	0.924751	1.02914	0.527393	0.951184	-1.00861	0.860704	0.985248
ILMN_2470799	LOC100047579	black	21.2352		-1.00207	0.887555	0.97314	1.01653	0.258021	0.880454	-1.00263	0.862703	0.985298
ILMN_2704360	Cnot2	black	49.5022		1.00391	0.889408	0.973878	1.02407	0.461237	0.942319	-1.00551	0.864513	0.985298
ILMN_3130768	Gcap14	black	117.418		1.01394	0.756757	0.93813	1.03356	0.541817	0.954911	1.00752	0.865132	0.985298
ILMN_2609087	Mrpl40	black	95.3091		1.05024	0.0522146	0.390515	1.02278	0.553432	0.956157	-1.00373	0.865705	0.985298
ILMN_2730535	Stx17	black	48.3875		-1.00012	0.992568	0.999045	-1.00266	0.868513	0.99135	1.0021	0.863416	0.985298
ILMN_2709355	Slc27a4	black	64.0061		-1.01254	0.429382	0.808912	1.00357	0.869425	0.991424	-1.00307	0.863077	0.985298
ILMN_2655694	Med9	black	92.8483		1.00857	0.638953	0.897263	1.02149	0.398119	0.929386	-1.00349	0.866138	0.985422
ILMN_2824954	OTTMUSG00000000421	black	91.9232		-1.01104	0.678267	0.911674	-1.01083	0.733672	0.978742	-1.00354	0.866633	0.985422
ILMN_2638977	Cog7	black	83.7373		1.02229	0.416529	0.80035	1.01936	0.609606	0.965042	1.00513	0.867577	0.985598
ILMN_2828492	Gm114	black	60.9623		1.02232	0.279369	0.70782	1.03021	0.291499	0.897493	1.00481	0.868551	0.985834
ILMN_1230252	Arfgef2	black	54.6391		-1.01048	0.699444	0.920312	1.01177	0.666738	0.974559	-1.00469	0.868242	0.985834
ILMN_2465589	Tsc1	black	37.9221		-1.00058	0.961954	0.992175	-1.00984	0.432406	0.935969	1.00169	0.869679	0.985942
ILMN_1256745	Mapkap1	black	42.7425		1.00159	0.93943	0.986523	1.01146	0.699888	0.977501	1.00337	0.870346	0.986047
ILMN_1254523	Gsto1	black	56.1849		1.0485	0.240273	0.677544	1.02469	0.556207	0.956157	1.0068	0.871252	0.986171
ILMN_2503728	Polr2l	black	66.5862		1.01844	0.413305	0.797755	1.04069	0.181248	0.84458	1.00546	0.873312	0.986564
ILMN_1242391	Tmem8	black	50.8535		-1.00027	0.991517	0.999045	-1.01983	0.455631	0.940704	-1.0046	0.873676	0.98672
ILMN_2682863	Plekhm3	black	36.0417		1.00689	0.609907	0.887159	1.01003	0.462998	0.943401	1.00184	0.873643	0.98672
ILMN_2674132	Fibp	black	90.3018		1.07691	0.00364729	0.17069	1.045	0.191345	0.845315	1.00619	0.87507	0.987028
ILMN_2599935	2610024G14Rik	black	51.7583		1.0099	0.610054	0.887159	-1.00908	0.723046	0.978742	1.00325	0.875582	0.987191
ILMN_2605694	Krtcap2	black	61.2782		1.00804	0.753088	0.936986	1.00742	0.826831	0.985866	1.00533	0.877555	0.987636
ILMN_2779703	Ercc1	black	43.2431		1.01667	0.397804	0.787765	1.01325	0.588545	0.963049	-1.00411	0.879554	0.987697
ILMN_2854878	Necap1	black	43.8647		1.05087	0.0308836	0.32268	1.00894	0.780742	0.982992	-1.00443	0.879498	0.987697
ILMN_1246724	Atg7	black	77.0274		1.01687	0.531784	0.858073	1.00831	0.78579	0.982992	-1.00543	0.879235	0.987697
ILMN_1233595	Mrpl15	black	78.9061		1.02573	0.454806	0.822292	1.00036	0.9919	0.998652	-1.00518	0.879333	0.987697
ILMN_1220132	A130042E20Rik	black	69.8387		-1.00404	0.789894	0.94579	1.00174	0.93053	0.99675	-1.00237	0.880301	0.987864
ILMN_2702286	Cacnb3	black	54.8752		-1.00022	0.991853	0.999045	1.04827	0.176686	0.841084	-1.0043	0.880902	0.987976
ILMN_3000008	Vps25	black	110.352		-1.01801	0.71329	0.926451	1.01852	0.77458	0.982992	1.00896	0.881139	0.988096
ILMN_3064056	Stx8	black	134.066		1.03571	0.367752	0.769577	1.03769	0.387403	0.928546	-1.00599	0.881646	0.988195
ILMN_1226334	Mrps18b	black	58.7647		-1.00774	0.789397	0.945744	1.00521	0.87289	0.991458	-1.00481	0.881821	0.988233
ILMN_2689083	Tmem111	black	88.6079		1.00366	0.879914	0.971484	1.00405	0.921314	0.996577	-1.00418	0.883581	0.98846
ILMN_1257434	2310057K05Rik	black	134.913		-1.0018	0.90763	0.978822	1.02411	0.28201	0.892933	1.00247	0.885123	0.988728
ILMN_1236958	Gabarapl1	black	62.2184		1.00291	0.935932	0.986058	1.04621	0.286518	0.896644	1.00584	0.884903	0.988728
ILMN_2791059	Cltb	black	91.199		1.00573	0.839756	0.960592	1.02105	0.590175	0.96359	-1.00427	0.885601	0.988728
ILMN_2801798	5430437P03Rik	black	83.2912		1.08248	0.0184699	0.272274	1.00818	0.796249	0.982992	-1.00547	0.886164	0.988835
ILMN_2772380	Mrto4	black	107.983		1.04607	0.0108459	0.225058	1.04834	0.149677	0.82588	-1.00357	0.886529	0.989048
ILMN_2707416	Actl6b	black	48.5448		1.02374	0.165225	0.595447	1.03406	0.224893	0.862158	1.00324	0.886721	0.989107
ILMN_2588254	Eif4a3	black	91.5382		1.03935	0.231264	0.669706	1.04614	0.253614	0.878749	1.00491	0.889431	0.989868
ILMN_2910596	Pold4	black	40.4097		1.01497	0.535612	0.858925	-1.01019	0.686883	0.976889	1.00306	0.889413	0.989868
ILMN_2534975	Mrpl9	black	70.3514		1.01145	0.670342	0.90906	1.00441	0.905178	0.99425	1.00445	0.891838	0.990039
ILMN_2612143	Sin3a	black	123.825		1.06959	0.0693058	0.434815	1.05008	0.23352	0.86648	1.00539	0.892506	0.990273
ILMN_2928320	Atp6v0d1	black	47.8916		1.01387	0.678349	0.911674	1.02676	0.478689	0.945702	-1.00432	0.892755	0.990401
ILMN_2525382	Cln6	black	51.5852		-1.01932	0.43388	0.812421	-1.0074	0.747733	0.979304	-1.00306	0.893985	0.990566
ILMN_1219896	LOC623121	black	77.1814	LTR ERVK	1.00327	0.916239	0.980404	1.00123	0.971654	0.99845	1.00401	0.894597	0.990603
ILMN_3114759	Pard6a	black	40.5124		1.04135	0.0349806	0.338619	1.0199	0.440256	0.936783	-1.00289	0.895841	0.990627
ILMN_2742867	Mtap	black	107.836		-1.00795	0.753091	0.936986	1.00779	0.803246	0.983647	1.00396	0.896664	0.990627
ILMN_1241657	Cnot2	black	87.4421		1.03598	0.138541	0.558132	1.00198	0.947684	0.997531	1.00436	0.895735	0.990627
ILMN_1249347	Uxt	black	102.339		-1.01948	0.5164	0.851817	1.00213	0.951465	0.997864	-1.00451	0.896693	0.990627
ILMN_1247133	Tns3	black	24.0128		1.05008	0.122877	0.538992	1.01828	0.450738	0.93954	-1.00437	0.897098	0.990806
ILMN_2828838	Isy1	black	93.6373		-1.00127	0.948164	0.989437	1.01231	0.672714	0.975717	-1.00295	0.897418	0.99085
ILMN_3153772	Mospd3	black	53.9846		1.02411	0.18304	0.614981	1.01906	0.384994	0.928546	-1.00267	0.898637	0.990932
ILMN_2939138	Bicc1	black	22.416		1.01429	0.491291	0.839716	1.02126	0.438216	0.936167	1.00281	0.89876	0.990932
ILMN_2602630	Flad1	black	76.0313		1.01677	0.463407	0.826972	1.02844	0.291514	0.897493	1.00399	0.89906	0.990957
ILMN_2703099	Ipo4	black	88.9821		1.07868	0.045745	0.374628	1.04582	0.298205	0.900166	-1.00521	0.900724	0.991066
ILMN_2556478	9030003C19Rik	black	48.7627		1.00275	0.816634	0.952796	1.00828	0.506496	0.947486	1.00145	0.900228	0.991066
ILMN_2917424	Napg	black	96.2166		-1.01133	0.725909	0.929587	1.0148	0.698821	0.977501	1.0041	0.900695	0.991066
ILMN_2769191	Tbxas1	black	41.0643		1.01725	0.149659	0.573045	-1.00166	0.897397	0.993408	1.00154	0.900841	0.991066
ILMN_2931384	Lrrc59	black	85.05		1.02014	0.419525	0.803097	1.04934	0.12117	0.803284	1.00393	0.901414	0.991155
ILMN_3010110	Slc25a11	black	83.318		1.05962	0.0245893	0.297718	1.05371	0.175039	0.84	1.00388	0.903241	0.991483
ILMN_2441482	8430429K09Rik	black	44.7512		-1.04001	0.148685	0.571305	1.02832	0.225594	0.862751	-1.00295	0.903108	0.991483
ILMN_2647156	Pet112l	black	95.4975		1.03361	0.116276	0.527527	-1.00298	0.887069	0.992645	-1.00308	0.903151	0.991483
ILMN_2713586	Haghl	black	79.5127		1.02662	0.404201	0.792155	1.0379	0.352124	0.919744	1.00402	0.903749	0.991608
ILMN_2752618	Slc35e1	black	106.119		-1.01124	0.716365	0.92701	1.04474	0.126099	0.810335	-1.00353	0.909313	0.991739
ILMN_2679532	Lage3	black	42.6306		1.02449	0.226492	0.664954	-1.03149	0.283169	0.893171	-1.00248	0.905418	0.991739
ILMN_1237621	E430028B21Rik	black	58.8615		-1.00001	0.99983	0.999893	1.03113	0.367089	0.926691	1.00357	0.906469	0.991739
ILMN_2850402	Brp16	black	43.0567		1.04847	0.103199	0.507963	1.02435	0.553181	0.956157	-1.0037	0.909612	0.991739
ILMN_2746704	1810013D10Rik	black	43.3143		-1.00791	0.751365	0.936533	-1.01921	0.608781	0.965009	-1.00319	0.906489	0.991739
ILMN_3076439	Slc1a2	black	45.54		-1.05946	0.0415941	0.361997	-1.00873	0.769836	0.982977	-1.00328	0.905407	0.991739
ILMN_2762255	Ap2s1	black	87.2675		1.02394	0.631737	0.894125	-1.00864	0.882436	0.992245	-1.00607	0.907901	0.991739
ILMN_3114114	Dhrs7b	black	98.5752		-1.00242	0.935919	0.986058	1.00311	0.922956	0.996577	-1.0041	0.908205	0.991739
ILMN_2997923	Apoa1bp	black	91.0164		1.11505	0.00106908	0.138089	1.04766	0.229405	0.866333	-1.00328	0.910035	0.991799
ILMN_1237671	Setmar	black	39.8568		1.01446	0.312012	0.733218	1.00784	0.575881	0.95985	1.00174	0.910515	0.991819
ILMN_2773699	Hgsnat	black	44.1104		-1.01871	0.538332	0.859421	-1.03197	0.28758	0.897039	-1.00303	0.9112	0.991996
ILMN_1222803	Hspa9	black	68.8251		1.01757	0.438304	0.814035	1.01126	0.657888	0.973439	1.00333	0.911897	0.992222
ILMN_2440803	Snd1	black	36.3302		1.00357	0.855659	0.96467	1.03513	0.112225	0.793601	-1.00333	0.912746	0.992312
ILMN_2544661	Mapbpip-pending	black	127.102	SINE Alu	-1.00105	0.97378	0.994632	1.02657	0.480493	0.945742	-1.00404	0.91338	0.992312
ILMN_2680665	1810049H13Rik	black	85.8311		1.00565	0.848255	0.962792	1.02274	0.586707	0.962748	1.00359	0.913494	0.992312
ILMN_1213334	Tmem88	black	94.5668		1.03867	0.123278	0.539017	1.01579	0.67684	0.976071	-1.00306	0.91297	0.992312
ILMN_2645275	Mvd	black	48.9953		-1.01771	0.467061	0.829566	1.0058	0.841109	0.987099	1.00296	0.914804	0.992355
ILMN_2438078	Zfp524	black	129.335		1.01651	0.441428	0.816759	1.02183	0.333654	0.914618	-1.00208	0.916399	0.992524
ILMN_2865939	Cep120	black	44.1116		1.01968	0.549813	0.863543	1.02647	0.487451	0.946391	-1.0034	0.915782	0.992524
ILMN_2757870	Psmb10	black	59.3614		1.08781	0.00241971	0.15689	1.03219	0.367164	0.926691	-1.00331	0.917621	0.992788
ILMN_2737090	Rps4y2	black	38.9849		1.09069	0.101127	0.502868	1.05391	0.419928	0.933956	-1.006	0.918806	0.993028
ILMN_2655944	Bub3	black	59.2707		1.01501	0.416352	0.800238	1.0353	0.206107	0.852937	1.00206	0.921363	0.993275
ILMN_2530434	LOC224532	black	72.2703		-1.00435	0.924969	0.983307	-1.03998	0.435818	0.935969	-1.0042	0.922047	0.993275
ILMN_2477729	2310040B03Rik	black	93.1402		1.00787	0.713022	0.926404	1.00249	0.905744	0.99425	1.0026	0.920783	0.993275
ILMN_1227033	Mrpl44	black	90.6763		1.03309	0.0945979	0.489073	1.0274	0.396548	0.929386	1.00323	0.923346	0.993439
ILMN_1219621	Mocs3	black	72.1082		-1.01532	0.34689	0.756592	-1.0131	0.419071	0.933956	1.00144	0.923634	0.993439
ILMN_1216788	Slc17a5	black	85.7695		1.02266	0.180053	0.610829	1.00442	0.836198	0.986112	1.00184	0.92334	0.993439
ILMN_2723438	Nubp2	black	132.073		1.01148	0.760334	0.938883	1.02212	0.575773	0.95985	1.00361	0.925759	0.993742
ILMN_2942011	Robo4	black	45.0667		1.03755	0.127134	0.541441	1.01318	0.589609	0.963301	-1.0021	0.925879	0.993742
ILMN_2592093	Ift20	black	61.0849		1.02987	0.538134	0.859421	1.02534	0.630791	0.96811	-1.0041	0.926304	0.993742
ILMN_2663872	Atp6v1e1	black	41.4225		1.01304	0.674566	0.910374	1.01075	0.698347	0.977501	1.00263	0.927486	0.993742
ILMN_2725617	Khk	black	43.7648		1.05431	0.050273	0.386529	1.03169	0.120723	0.802311	-1.00187	0.92956	0.993784
ILMN_1212646	Zkscan5	black	93.5558		1.0417	0.0571416	0.404153	1.02404	0.451831	0.93967	1.00281	0.929423	0.993784
ILMN_1249116	Cpsf3l	black	59.0681		1.05056	0.00570857	0.189944	1.01692	0.480826	0.945742	-1.00196	0.929318	0.993784
ILMN_3147331	Thnsl2	black	99.7295		-1.00756	0.67787	0.911674	1.01711	0.481591	0.945742	-1.00187	0.929698	0.993784
ILMN_1249783	Atp5c1	black	70.0916		1.01591	0.698847	0.919839	1.01251	0.77706	0.982992	-1.00402	0.928951	0.993784
ILMN_2714787	1110038B12Rik	black	100.215		-1.00703	0.77731	0.944126	1.00819	0.782323	0.982992	-1.00199	0.930599	0.993851
ILMN_3149112	Bpnt1	black	48.5918		-1.02112	0.612655	0.888327	1.06638	0.1252	0.809495	1.00329	0.931096	0.993919
ILMN_2724719	5930416I19Rik	black	41.1227		1.03059	0.205874	0.643022	1.05294	0.0476663	0.712525	-1.00203	0.934728	0.994152
ILMN_2590015	2700038C09Rik	black	111.676		1.00478	0.844024	0.961726	1.05094	0.158959	0.833386	1.00224	0.932517	0.994152
ILMN_2932964	Ctps	black	72.5222		1.00609	0.840807	0.960665	1.01326	0.674517	0.976071	1.0019	0.932028	0.994152
ILMN_1234318	Ubxn6	black	70.8526		1.07567	0.00328441	0.166564	1.0444	0.303276	0.902288	1.00314	0.935919	0.994251
ILMN_1223710	Pmm1	black	37.317		1.03163	0.279689	0.708231	1.0122	0.742913	0.978742	-1.0029	0.936115	0.994251
ILMN_2960714	Agpat4	black	50.8175		1.01974	0.660545	0.904673	1.00291	0.957594	0.997864	-1.00402	0.936266	0.994251
ILMN_2838645	Ssr3	black	53.0903		1.02562	0.130037	0.54573	1.075	0.0114383	0.636626	-1.00126	0.95125	0.994277
ILMN_2643723	Pef1	black	69.7742		1.07632	0.0351108	0.33877	1.09464	0.0241637	0.660218	-1.00202	0.948784	0.994277
ILMN_1229566	BC062185	black	56.8038		1.02796	0.230999	0.669134	1.05349	0.0469047	0.712525	1.0016	0.938916	0.994277
ILMN_2691613	Ppp1ca	black	94.4654		1.04409	0.0573956	0.404199	1.07758	0.0470588	0.712525	-1.00216	0.941362	0.994277
ILMN_2615547	Pofut2	black	56.1206		1.02512	0.104862	0.510209	1.04231	0.0815038	0.763662	-1.00103	0.954485	0.994277
ILMN_1222250	Rpl21	black	59.6297		1.01727	0.352048	0.758777	1.02969	0.106825	0.785011	1.0011	0.954044	0.994277
ILMN_1235494	Tmem9	black	77.1689		1.0733	0.0655344	0.425977	1.0698	0.132174	0.816471	-1.00222	0.95448	0.994277
ILMN_3143557	Adi1	black	68.5839		1.05885	0.263455	0.694049	1.07514	0.132697	0.816471	-1.00316	0.940921	0.994277
ILMN_1256117	Hrh3	black	62.6468		1.08027	0.0482281	0.382281	1.08074	0.147871	0.825225	-1.00274	0.945921	0.994277
ILMN_2622829	1110007L15Rik	black	94.9047		1.047	0.104921	0.510209	1.05266	0.161701	0.837333	-1.00213	0.938381	0.994277
ILMN_2493874	Zdhhc16	black	76.9651		1.02587	0.230921	0.669004	1.04392	0.171254	0.837707	1.0016	0.95494	0.994277
ILMN_1244857	Rabac1	black	111.661		1.04861	0.0621012	0.417689	1.05858	0.184676	0.845315	-1.00255	0.94507	0.994277
ILMN_1240590	Necap1	black	129.288		1.01552	0.57425	0.872129	1.04769	0.226907	0.865189	1.00164	0.956168	0.994277
ILMN_2617425	Clptm1	black	96.2372		1.05879	0.166164	0.595863	1.06201	0.2591	0.880454	1.00233	0.955139	0.994277
ILMN_2648746	Bckdk	black	100.596		1.00683	0.856014	0.96488	1.04913	0.280029	0.892772	1.00236	0.956249	0.994277
ILMN_2589615	Ptrh1	black	69.8567		1.02437	0.123696	0.539218	1.01611	0.29076	0.897493	1.00107	0.941625	0.994277
ILMN_1234555	Dph1	black	53.222		-1.02659	0.226913	0.665354	1.02853	0.298795	0.90042	-1.00185	0.940271	0.994277
ILMN_1250795	4933433P14Rik	black	99.5709		1.01395	0.262985	0.693677	1.01487	0.350342	0.919313	-1.00077	0.954177	0.994277
ILMN_2853409	Arfgap2	black	131.539		1.09949	0.0423054	0.363393	1.05058	0.398957	0.9294	-1.003	0.957933	0.994277
ILMN_2741950	EG432448	black	36.4429		1.02927	0.289866	0.715794	1.02748	0.402435	0.930718	-1.00217	0.945133	0.994277
ILMN_1214800	Rnf167	black	96.8946		1.01893	0.629325	0.893244	1.03841	0.414541	0.933956	-1.00208	0.957959	0.994277
ILMN_2599521	Cyhr1	black	40.3961		1.0182	0.460946	0.826156	1.01902	0.521468	0.950541	-1.00148	0.939121	0.994277
ILMN_2844370	Ilvbl	black	82.5392		1.00541	0.846861	0.962485	1.02092	0.523902	0.95103	-1.00252	0.942055	0.994277
ILMN_2820098	Med19	black	71.2963	SINE Alu	-1.00691	0.779865	0.944378	-1.02013	0.525584	0.951184	1.00173	0.950583	0.994277
ILMN_2847834	Unc119	black	47.0953		1.00733	0.644152	0.898762	1.00882	0.59512	0.96359	-1.00104	0.942806	0.994277
ILMN_2678724	Dusp10	black	86.6744		-1.00091	0.953578	0.99069	1.00846	0.604932	0.964932	1.00101	0.940536	0.994277
ILMN_2730478	Pik3c3	black	107.361		1.0124	0.655264	0.901944	1.01704	0.614698	0.965622	-1.00179	0.94281	0.994277
ILMN_1220769	Lman2l	black	40.6605		-1.03246	0.387095	0.781208	-1.01476	0.717864	0.978678	-1.00257	0.949774	0.994277
ILMN_2633942	Paox	black	60.1888		-1.00311	0.841863	0.961047	1.00619	0.719916	0.978742	-1.00119	0.944254	0.994277
ILMN_2837855	Cbfb	black	37.3081		-1.00009	0.997861	0.999644	1.00895	0.820945	0.985866	-1.00275	0.943647	0.994277
ILMN_2780420	Rnf26	black	55.4944		1.01465	0.369462	0.769882	1.0035	0.854308	0.988888	-1.00133	0.954212	0.994277
ILMN_2510714	Zhx1	black	45.9039		-1.01807	0.593741	0.880361	1.00615	0.864425	0.990876	1.00169	0.956781	0.994277
ILMN_2543314	1110014J17Rik	black	147.702		-1.00199	0.944918	0.988669	1	0.999991	0.999991	-1.00202	0.9471	0.994277
ILMN_2691706	Sac3d1	black	57.427		1.02236	0.189623	0.622247	1.00783	0.722606	0.978742	1.001	0.958184	0.99428
ILMN_2713130	Rae1	black	74.5073		1.00022	0.994675	0.999102	-1.01843	0.691659	0.977366	1.00219	0.960973	0.995321
ILMN_1221719	Bscl2	black	95.786		1.06625	0.0355205	0.34023	1.05531	0.117937	0.798171	-1.00132	0.965429	0.995469
ILMN_2491099	Xpot	black	43.9126		1.01012	0.646231	0.899444	1.02848	0.350891	0.919313	1.00126	0.962731	0.995469
ILMN_1245093	Nphp1	black	110.771		1.02752	0.361664	0.764658	1.05117	0.193945	0.845773	1.00157	0.967408	0.995523
ILMN_2701570	Zc3hc1	black	78.2158		1.03717	0.0832765	0.46687	1.03829	0.154243	0.831074	-1.00103	0.969732	0.995692
ILMN_2497349	Zkscan14	black	107.489		-1.02968	0.34727	0.756592	1.0381	0.355977	0.920985	-1.00113	0.968869	0.995692
ILMN_1247261	Galc	black	62.176		1.01602	0.275269	0.703543	1.00948	0.512649	0.947486	1.00052	0.969834	0.995692
ILMN_2609495	Alg9	black	87.1207		1.00603	0.817947	0.953144	1.01387	0.584274	0.962162	1.0009	0.969823	0.995692
ILMN_1215693	EG434078	black	52.216		-1.00692	0.685213	0.913629	-1.00867	0.620855	0.966739	-1.00071	0.969821	0.995692
ILMN_1238114	BC051227	black	128.115		1.02655	0.375658	0.773813	1.02666	0.511072	0.947486	1.00142	0.969955	0.995749
ILMN_2811018	Xylt2	black	97.2027		1.00245	0.922493	0.983018	-1.00526	0.849233	0.988057	-1.00093	0.970543	0.995749
ILMN_1233759	Asph	black	44.0583		-1.01393	0.577787	0.873654	1.00576	0.785567	0.982992	1.00085	0.971332	0.99582
ILMN_2600627	Noc4l	black	68.5082		1.01082	0.6878	0.914541	-1.00619	0.848348	0.987908	-1.00117	0.971279	0.99582
ILMN_2665797	Dym	black	63.2053		1.03068	0.159851	0.587218	1.06756	0.162784	0.837333	1.00101	0.972315	0.996127
ILMN_3124547	Rffl	black	49.8081		1.00406	0.799243	0.947654	1.02535	0.202225	0.85011	-1.00059	0.972406	0.996156
ILMN_2913206	BC031181	black	73.194		1.07251	0.0269672	0.305349	-1.01024	0.810235	0.984664	-1.00136	0.972655	0.996211
ILMN_2792268	Tirap	black	40.8597	SINE B2	1.00716	0.6186	0.88973	1.00294	0.862455	0.99054	1.00049	0.973818	0.996361
ILMN_2463447	Trappc3	black	50.5415		1.00007	0.996281	0.99916	1.03211	0.037268	0.69348	1.00049	0.974932	0.996515
ILMN_2462431	Wdr18	black	71.4034		1.03349	0.175035	0.606384	1.03641	0.206859	0.85401	1.00066	0.977026	0.996662
ILMN_2762301	Eif2b2	black	123.446		1.06782	0.04854	0.383142	1.03062	0.45523	0.940704	1.00101	0.977699	0.996662
ILMN_2628551	LOC100045782	black	82.8326		1.03467	0.0512529	0.388354	1.03903	0.227274	0.865193	1.00076	0.978164	0.996747
ILMN_2677046	Gstp1	black	65.0461		1.14279	0.00289293	0.162233	1.05423	0.349453	0.919163	-1.00155	0.978316	0.996783
ILMN_2628672	Mrpl49	black	36.0201		1.01599	0.398064	0.787787	1.00891	0.66073	0.973439	-1.00052	0.97835	0.996783
ILMN_1215903	Ap1s1	black	72.4348		1.07142	0.0302184	0.319895	1.04074	0.229713	0.866333	-1.00083	0.978774	0.99679
ILMN_1218901	Tbc1d13	black	86.0497		1.01881	0.529907	0.856935	1.05075	0.135068	0.817258	1.00072	0.98103	0.996931
ILMN_2709392	Zfp707	black	108.494		1.0128	0.568897	0.870316	1.03691	0.223677	0.861585	1.00066	0.980469	0.996931
ILMN_2894984	2700038C09Rik	black	38.1141		1.01907	0.477653	0.834182	1.03245	0.388496	0.928546	-1.00082	0.981324	0.996931
ILMN_1222215	Ext2	black	60.452		1.00772	0.457055	0.823468	1.0092	0.394182	0.928546	-1.0002	0.983511	0.996931
ILMN_1223695	5830415F09Rik	black	72.3534		-1.00451	0.759277	0.938781	1.01036	0.562425	0.957807	1.00039	0.979681	0.996931
ILMN_2685133	1700034H14Rik	black	50.7178		1.00853	0.712365	0.925967	1.01264	0.6146	0.965622	1.00054	0.983202	0.996931
ILMN_2637094	Pcsk6	black	43.2795		1.06999	0.0662411	0.42807	1.02488	0.649197	0.972259	-1.00102	0.984288	0.996931
ILMN_2623184	Nkiras2	black	71.135		-1.00617	0.779936	0.944378	1.00693	0.784846	0.982992	1.00049	0.983596	0.996931
ILMN_2967576	Guk1	black	107.572		1.05006	0.179445	0.610829	1.00001	0.999907	0.999991	1.00081	0.984217	0.996931
ILMN_2983587	Acot8	black	100.962		1.00279	0.944631	0.988669	1.04634	0.277885	0.890262	1.00073	0.984824	0.997066
ILMN_2864798	Zc3hc1	black	117.179		1.02209	0.404599	0.792592	1.05114	0.187265	0.845315	1.00043	0.985241	0.997159
ILMN_2737192	Eif3s4	black	106.316		1.04384	0.0649651	0.424158	1.02733	0.390072	0.928546	1.00054	0.985436	0.997175
ILMN_1218014	Tmem115	black	104.445		1.0341	0.371445	0.771573	-1.00085	0.985475	0.99845	-1.00082	0.985503	0.997192
ILMN_2619362	Pop7	black	76.3112		1.01921	0.373837	0.773483	1.03478	0.27355	0.885087	-1.00051	0.987378	0.997528
ILMN_2727068	Fgfr1	black	36.6665		1.00959	0.700957	0.921268	-1.00023	0.992998	0.99866	1.00049	0.986989	0.997528
ILMN_2543456	D2Bwg1335e	black	94.0522		1.03892	0.123599	0.539218	1.0581	0.154026	0.831074	1.00029	0.992046	0.998115
ILMN_1238081	Oprs1	black	61.1116		1.03846	0.253132	0.685665	1.01621	0.641462	0.969537	1.00035	0.992081	0.998115
ILMN_2460168	Wdr1	black	81.8907		1.03663	0.295512	0.719805	1.01619	0.754997	0.98077	1.00046	0.991512	0.998115
ILMN_2660233	Ngfb	black	36.7688		-1.00278	0.866184	0.968312	-1.00426	0.821315	0.985866	1.00019	0.992533	0.998115
ILMN_3075157	Tdrd3	black	52.4349		-1.00037	0.984456	0.997354	1.00135	0.946067	0.997324	1.00018	0.992446	0.998115
ILMN_2583228	Slc12a1	black	43.5929		-1.00137	0.893463	0.975117	1.00432	0.708544	0.978451	1.00003	0.997185	0.999205
ILMN_2445021	Zw10	black	72.5757		-1.01228	0.732235	0.930963	1.0206	0.53993	0.954911	1.00009	0.997961	0.999527
ILMN_1244936	Tmem186	black	59.6921	LINE L1	1.02261	0.437269	0.813496	1.03531	0.173694	0.839185	1.00004	0.998611	0.999773
ILMN_2754355	Rps19	black	30.6039		#N/A	#N/A	#N/A	1.0206	0.082432	0.765968	#N/A	#N/A	#N/A
ILMN_2993661	Trim59	blue	23.9279		-1.07984	0.00716348	0.20156	-1.02605	0.402051	0.930718	-1.09285	0.000721684	0.349383
ILMN_1222821	Rogdi	blue	44.4529		-1.09006	0.0407954	0.359774	-1.09852	0.0188478	0.649221	-1.11479	0.00193618	0.3676
ILMN_2672624	Hcn2	blue	24.5745		-1.11458	0.0596573	0.410917	-1.07721	0.236611	0.869872	-1.20616	0.00164914	0.3676
ILMN_1219941	Klhl22	blue	17.186		1.00388	0.755356	0.937556	1.01359	0.292144	0.898138	1.04246	0.00226218	0.369689
ILMN_2537477	LOC385679	blue	42.7978	LINE L1	-1.03589	0.252201	0.685605	-1.04862	0.141957	0.817974	-1.0909	0.00268434	0.380383
ILMN_2513041	Usf2	blue	34.9048		-1.04354	0.0054718	0.189702	-1.01743	0.297275	0.899127	-1.05367	0.00267655	0.380383
ILMN_2846297	3110035E14Rik	blue	25.5804		-1.47486	9.53322e-06	0.0357082	-1.19712	0.0156766	0.645061	-1.25986	0.00271295	0.380813
ILMN_2984153	Zfp667	blue	62.8286	LTR MaLR	-1.05267	0.0371528	0.348733	-1.05454	0.0835349	0.767044	-1.08765	0.00343175	0.414154
ILMN_1243596	Camkv	blue	33.6135		-1.09557	0.109616	0.51762	-1.02917	0.700059	0.977501	-1.17695	0.00354125	0.419691
ILMN_2624574	Cep135	blue	26.8087		-1.00166	0.921709	0.982635	1.00034	0.985319	0.99845	-1.04586	0.00520117	0.458942
ILMN_1253400	9630027A13Rik	blue	34.6504		-1.02171	0.229102	0.667229	1.00943	0.66191	0.973439	-1.05263	0.00546613	0.460365
ILMN_1257938	D17Wsu92e	blue	71.3677		-1.09323	0.00279886	0.160724	-1.05765	0.176686	0.841084	-1.09105	0.00634316	0.470201
ILMN_2709470	Degs1	blue	11.6419		1.02336	0.378994	0.776185	1.02261	0.416059	0.933956	1.0657	0.0077689	0.493821
ILMN_1228233	Gstm1	blue	73.3013		-1.11329	0.01346	0.24077	-1.02399	0.586225	0.962748	-1.11324	0.00792245	0.494883
ILMN_2728255	6430526O11Rik	blue	30.1799		-1.02825	0.092069	0.484249	-1.02831	0.0210204	0.6543	-1.03517	0.00805517	0.495338
ILMN_2524892	D030022P06Rik	blue	15.1762		-1.02647	0.0921178	0.484249	-1.03775	0.0186404	0.648803	-1.04798	0.0081954	0.496035
ILMN_1231996	Pip4k2b	blue	8.60452		-1.01665	0.374214	0.77363	-1.00085	0.967222	0.99845	-1.05793	0.00878415	0.510198
ILMN_2986172	Chd1l	blue	8.36135		-1.00057	0.958258	0.99193	1.01299	0.291173	0.897493	1.03196	0.00948998	0.513976
ILMN_2746425	Slc35b4	blue	11.4621		-1.04596	0.0909827	0.482803	-1.01373	0.631001	0.96811	-1.07407	0.00940248	0.513976
ILMN_2540464	LOC381904	blue	99.6614		-1.04341	0.233983	0.671828	-1.02807	0.447383	0.939114	-1.08407	0.0112149	0.524209
ILMN_1233733	Hsp90ab1	blue	39.4702		-1.06596	0.394596	0.785997	-1.17138	0.0085934	0.628809	-1.15546	0.011978	0.525348
ILMN_1257576	LOC382145	blue	16.1843		1.01907	0.0892144	0.480045	1.03517	0.0154129	0.645061	1.03685	0.0122686	0.530688
ILMN_1256849	St3gal2	blue	128.567		-1.10341	0.0694864	0.434815	-1.08315	0.210287	0.855785	-1.14171	0.0127455	0.534717
ILMN_2728516	Psmc4	blue	37.8426		-1.0273	0.152296	0.578999	-1.01484	0.522367	0.950848	-1.05523	0.0126847	0.534717
ILMN_2935462	Scn2b	blue	54.5556		-1.04785	0.386572	0.780955	-1.03236	0.577576	0.95985	-1.15763	0.012639	0.534717
ILMN_2772538	Tlk2	blue	46.7768		-1.00766	0.814775	0.952086	-1.00641	0.808639	0.984284	-1.06688	0.0137411	0.5504
ILMN_2451529	Scn2b	blue	37.0601		-1.00039	0.992022	0.999045	-1.03709	0.39756	0.929386	-1.13261	0.014115	0.555397
ILMN_2605423	Ccdc97	blue	46.98		-1.03116	0.195834	0.630877	-1.03371	0.144311	0.820322	-1.06444	0.0142135	0.555956
ILMN_1220374	0610030E20Rik	blue	64.3556		-1.0276	0.395354	0.786077	-1.05082	0.107104	0.785636	-1.07606	0.0144853	0.558776
ILMN_2662124	Cops5	blue	14.0739		1.0156	0.620448	0.890242	1.03251	0.291884	0.897893	1.06474	0.0185092	0.565588
ILMN_1238801	Arl3	blue	28.9395		1.03264	0.66136	0.904976	1.00556	0.946706	0.997436	1.23736	0.0182154	0.565588
ILMN_2665387	Coro1c	blue	50.9571		-1.02847	0.644115	0.898762	-1.04281	0.483019	0.945908	-1.14576	0.0186633	0.566336
ILMN_1213331	C330002I19Rik	blue	66.6012		1.01484	0.710053	0.925411	-1.03297	0.268865	0.882944	-1.07102	0.019025	0.567936
ILMN_1214975	Amigo1	blue	71.3909		-1.07067	0.0224291	0.287197	-1.01521	0.637308	0.969309	-1.07664	0.0193834	0.57259
ILMN_2908687	Rasgrp3	blue	60.7999		-1.03168	0.272469	0.701859	-1.03515	0.233113	0.866333	-1.06895	0.0196954	0.576459
ILMN_2785512	Inpp5f	blue	59.2885		-1.04571	0.467558	0.829669	-1.0548	0.337866	0.915663	-1.10808	0.0199979	0.580346
ILMN_1239087	Pex19	blue	43.9643		-1.09293	0.00465643	0.180643	-1.05577	0.108466	0.789216	-1.07274	0.0204661	0.58256
ILMN_2755544	1200003I07Rik	blue	89.6403		-1.0551	0.0321584	0.329678	-1.03563	0.293205	0.898775	-1.05998	0.020522	0.58256
ILMN_2774587	1810018F18Rik	blue	44.2048		-1.00712	0.561897	0.867383	-1.00761	0.571039	0.9594	-1.02926	0.0213992	0.590732
ILMN_3062860	Polr3a	blue	39.1896		-1.02625	0.225917	0.664275	-1.0455	0.0572186	0.722061	-1.06264	0.0222362	0.592328
ILMN_2554261	Epha7	blue	40.8257	LTR ERVL	-1.06102	0.0347787	0.337654	-1.08253	0.0599558	0.7236	-1.08387	0.0219568	0.592328
ILMN_2506727	9430052C07Rik	blue	16.0513		-1.03559	0.0198221	0.277578	-1.01439	0.292068	0.898089	-1.03474	0.0221825	0.592328
ILMN_2712740	Faim2	blue	24.7542		-1.0147	0.491259	0.839716	-1.03148	0.0988987	0.778254	-1.05638	0.0223373	0.594221
ILMN_2773464	Phc1	blue	21.5339		-1.01735	0.52258	0.85404	1.0299	0.227987	0.865879	-1.06119	0.024337	0.601445
ILMN_2655559	Gucy2g	blue	18.1236		-1.00765	0.722864	0.928908	-1.01053	0.609635	0.965042	1.05262	0.0237091	0.601445
ILMN_2745741	March6	blue	15.6647		1.028	0.162249	0.591073	1.01872	0.599379	0.964008	1.09311	0.0253644	0.610212
ILMN_2978570	Prpf38a	blue	96.8034		-1.03392	0.273379	0.702903	-1.02043	0.636475	0.968761	-1.0655	0.0264104	0.617478
ILMN_2771559	Osbpl5	blue	49.1674		-1.01444	0.599802	0.882779	-1.00525	0.857955	0.989494	-1.05884	0.0264517	0.617478
ILMN_2437797	scl0004025.1_69	blue	33.4491		-1.01998	0.138773	0.558636	-1.01732	0.226951	0.865189	-1.02998	0.0289737	0.623181
ILMN_2815024	Fut8	blue	57.9469		-1.11369	0.0200551	0.278019	-1.05162	0.259541	0.880454	-1.10512	0.0300237	0.623181
ILMN_1251616	Skp2	blue	12.2362		-1.04815	0.0200367	0.278019	-1.01873	0.384559	0.928546	-1.0435	0.0288959	0.623181
ILMN_2470277	mtDNA_ATP6	blue	70.3494		-1.03535	0.272711	0.701987	-1.0206	0.599341	0.964008	-1.0765	0.0277865	0.623181
ILMN_1249654	Sfrs16	blue	72.2692		-1.02822	0.656119	0.902107	-1.03388	0.645254	0.970874	-1.13459	0.027718	0.623181
ILMN_2919489	1110008F13Rik	blue	47.8566		-1.01443	0.613687	0.888743	1.01219	0.739561	0.978742	1.07579	0.0280386	0.623181
ILMN_1239765	Prdx5	blue	58.4532		-1.07546	0.0905981	0.48214	-1.10657	0.0732264	0.748383	-1.08728	0.0314784	0.624269
ILMN_1225225	1500032P08Rik	blue	82.2018		-1.04674	0.110777	0.518764	-1.02012	0.539024	0.954911	-1.06258	0.0318451	0.62652
ILMN_2765524	Swap70	blue	10.2614		-1.01081	0.642318	0.898229	1.0101	0.636392	0.968761	1.07927	0.034007	0.640882
ILMN_2507044	Hcfc2	blue	39.7942		-1.04776	0.109105	0.517287	-1.0102	0.69111	0.977359	-1.05434	0.034192	0.640882
ILMN_2716098	Hsp105	blue	36.7006		-1.16473	0.00148085	0.144462	-1.10349	0.0221213	0.6543	-1.08777	0.0350845	0.648341
ILMN_2644025	Hk1	blue	35.5137		-1.13571	0.0118199	0.229942	-1.03264	0.475293	0.945529	-1.11274	0.0366392	0.652145
ILMN_1251729	Nfe2l1	blue	83.1884		-1.02115	0.554992	0.865389	1.01075	0.758609	0.981683	-1.07433	0.0371358	0.652145
ILMN_1226834	Elavl1	blue	41.1501		-1.07653	0.011476	0.228938	-1.0585	0.041313	0.708267	-1.0587	0.0391244	0.660145
ILMN_1227592	2900097C17Rik	blue	94.8769		-1.03379	0.0861972	0.473307	-1.03237	0.20109	0.85011	-1.04224	0.0394435	0.661581
ILMN_3105499	Dlgap4	blue	65.4788		-1.0293	0.483867	0.836562	-1.03883	0.412987	0.933956	-1.08632	0.0394393	0.661581
ILMN_2733605	Dnajc6	blue	19.1096		-1.08221	0.0217892	0.286224	-1.05353	0.0503459	0.712633	-1.04692	0.0399113	0.665474
ILMN_3067259	Ppfia3	blue	9.99583		-1.00432	0.817484	0.953144	-1.02823	0.211163	0.855785	-1.07328	0.0401792	0.66603
ILMN_2589999	Arl10c	blue	68.9942		-1.02513	0.430482	0.809458	-1.04636	0.291702	0.897646	-1.0633	0.0403888	0.666593
ILMN_1241168	Dok4	blue	109.414		-1.03366	0.345866	0.75613	-1.03974	0.405585	0.931775	-1.08839	0.0414771	0.66741
ILMN_2639207	LOC100047870	blue	23.0717		-1.20058	0.000105285	0.0949272	-1.10185	0.0743994	0.750715	-1.08581	0.0419445	0.668437
ILMN_1243488	Abca3	blue	27.0119		-1.04537	0.0448656	0.371855	-1.02677	0.184461	0.845315	-1.03923	0.0424712	0.668437
ILMN_2730311	2610017I09Rik	blue	90.7232		-1.16338	0.0389095	0.354302	-1.09081	0.272734	0.884457	-1.16526	0.0422907	0.668437
ILMN_1250174	Ripply2	blue	32.1329		-1.02558	0.128391	0.543496	-1.02138	0.288899	0.897493	-1.03691	0.0431524	0.668437
ILMN_2764607	1810009N02Rik	blue	22.8384		-1.03564	0.226582	0.665098	-1.03186	0.300015	0.900583	-1.07011	0.0440807	0.668672
ILMN_2543974	LOC667251	blue	30.0411		-1.05209	0.212534	0.648776	-1.01959	0.661409	0.973439	-1.08483	0.0436917	0.668672
ILMN_2745841	Bxdc5	blue	8.71953		1.02663	0.113935	0.523671	1.03009	0.0846452	0.769796	1.03604	0.045314	0.672397
ILMN_2630362	2610002M06Rik	blue	7.18188		-1.05264	0.0247413	0.298282	1.00644	0.854419	0.988888	1.07681	0.0454271	0.672457
ILMN_2643115	Zc3h10	blue	52.4471		-1.05131	0.113765	0.523294	-1.07992	0.0298097	0.675596	-1.06007	0.0472015	0.67373
ILMN_2747480	Srpr	blue	86.0968		-1.05609	0.0457157	0.374628	-1.03127	0.452058	0.93967	-1.06359	0.0471378	0.67373
ILMN_1242144	LOC100046035	blue	22.6004		-1.01923	0.443453	0.817868	-1.00265	0.901389	0.99399	-1.04401	0.0470521	0.67373
ILMN_2687828	Arid3a	blue	82.9208		-1.03884	0.187239	0.618733	-1.04184	0.275734	0.887295	-1.0579	0.0487554	0.676221
ILMN_2611431	Ppp3ca	blue	77.8527		-1.12575	0.0585116	0.407806	-1.13199	0.193526	0.845773	-1.13988	0.0500023	0.681034
ILMN_2908547	Arfgap1	blue	36.2117		-1.02321	0.0586359	0.408142	-1.01477	0.341334	0.916257	-1.03513	0.0512783	0.682404
ILMN_2804037	Irgm1	blue	79.4892	SINE B2	-1.045	0.461107	0.826289	-1.06299	0.419196	0.933956	-1.11984	0.0518583	0.684692
ILMN_3094403	LOC544988	blue	14.1527		1.02335	0.227392	0.665842	1.00775	0.655819	0.973439	1.04065	0.0522991	0.685826
ILMN_2720718	Pramel4	blue	111.398	SINE B2	1.02704	0.798908	0.947558	-1.09848	0.449511	0.939449	-1.2078	0.0535182	0.68621
ILMN_2621596	LOC621823	blue	69.4588		-1.03367	0.331365	0.747348	-1.01674	0.69637	0.977501	-1.06739	0.0556836	0.68621
ILMN_1222626	Clip3	blue	72.315		-1.01324	0.328125	0.746179	1.00557	0.766097	0.982795	-1.0292	0.0559043	0.68621
ILMN_1258330	LOC384348	blue	23.7192	LTR ERVK	-1.00018	0.991936	0.999045	1.00487	0.782072	0.982992	-1.03707	0.0553282	0.68621
ILMN_2749791	6620401M08Rik	blue	82.1109		-1.01551	0.575417	0.872603	-1.0199	0.557651	0.956157	-1.05111	0.0560293	0.686645
ILMN_1241333	Tm7sf2	blue	22.6985		-1.03188	0.0344368	0.336906	-1.01488	0.346559	0.918343	-1.03079	0.0575179	0.687456
ILMN_1255728	LOC219049	blue	38.5893		-1.00927	0.727575	0.929897	1.02193	0.587873	0.963047	1.06287	0.0569441	0.687456
ILMN_2763588	Nell1	blue	47.4251		-1.00225	0.888984	0.973806	1.00682	0.643902	0.970232	-1.02694	0.0586053	0.687456
ILMN_2505668	Vps4a	blue	15.3565		-1.03103	0.199045	0.633594	1.00217	0.927842	0.996691	-1.0525	0.0585924	0.687456
ILMN_2688257	6530418L21Rik	blue	26.7231		-1.11849	0.00380746	0.171137	-1.03793	0.303999	0.90247	-1.08414	0.0597637	0.688128
ILMN_2505047	Pogk	blue	14.4582		1.0062	0.749278	0.935759	-1.01542	0.401813	0.930718	-1.03763	0.0597571	0.688128
ILMN_2753422	Gnao1	blue	58.2456		-1.08565	0.229388	0.667268	-1.04162	0.537269	0.954911	-1.12452	0.0590386	0.688128
ILMN_2819841	Rpl7a	blue	29.8032		1.03905	0.18391	0.615522	1.01079	0.724181	0.978742	1.07827	0.0594523	0.688128
ILMN_2762083	Syn1	blue	9.86124		-1.03644	0.0762545	0.452092	-1.02112	0.372934	0.928546	-1.04688	0.0603658	0.689443
ILMN_2776008	Gstk1	blue	46.5136		-1.03613	0.307577	0.729896	1.00219	0.951439	0.997864	-1.05299	0.0602595	0.689443
ILMN_2697571	A830016G23Rik	blue	11.8819		-1.02831	0.0722478	0.441609	-1.03727	0.0338652	0.68292	-1.03261	0.0613165	0.693216
ILMN_1239479	mt-Cytb	blue	17.3222		-1.05707	0.0263706	0.302654	-1.0432	0.0919994	0.778254	-1.04798	0.0612843	0.693216
ILMN_2748680	Fhit	blue	35.4637		1.02371	0.28237	0.710538	1.02603	0.28144	0.892933	1.05317	0.0616111	0.69333
ILMN_2726595	Zfp446	blue	19.9047	SINE Alu	-1.02432	0.172029	0.603275	-1.00237	0.888617	0.992645	-1.03326	0.0620401	0.694512
ILMN_2625114	Cdkal1	blue	71.6152		-1.03764	0.277783	0.706802	-1.02607	0.509107	0.947486	-1.06755	0.0626356	0.697627
ILMN_3097726	Gnl3	blue	64.4687		-1.00296	0.93989	0.986845	-1.04161	0.343939	0.917784	-1.06952	0.0632701	0.699652
ILMN_2833356	4933424B01Rik	blue	72.8085		-1.03831	0.170857	0.601983	-1.01549	0.719426	0.978742	-1.05013	0.0638037	0.700059
ILMN_3146196	Akap1	blue	35.9928		-1.04406	0.00935007	0.211545	-1.00349	0.884154	0.992639	-1.0365	0.0652703	0.705918
ILMN_1213070	1700037H04Rik	blue	19.5701		1.09555	0.143838	0.563618	1.13972	0.0368427	0.69348	1.11908	0.0680319	0.706698
ILMN_2948465	Dnajc8	blue	68.6588		-1.06177	0.0667809	0.429219	-1.0561	0.0538703	0.717008	-1.0586	0.0661945	0.706698
ILMN_2684759	Otud5	blue	43.3106		-1.07351	0.0210227	0.283291	-1.0595	0.070105	0.742632	-1.03911	0.0687687	0.706698
ILMN_1239445	3110006E14Rik	blue	70.7743		-1.06059	0.166166	0.595863	-1.08402	0.197108	0.846766	-1.0837	0.0667083	0.706698
ILMN_2743756	Wapal	blue	7.61924		-1.00216	0.911248	0.97932	1.02158	0.274366	0.886324	1.04555	0.0667078	0.706698
ILMN_2616000	5730449L18Rik	blue	9.41092		-1.03543	0.182873	0.614943	1.02322	0.326171	0.913082	1.05604	0.0671238	0.706698
ILMN_2666849	LOC381212	blue	46.6423		-1.06287	0.11044	0.518476	-1.04643	0.407339	0.933036	-1.09461	0.0681406	0.706698
ILMN_1227671	Crabp1	blue	72.1633		-1.00333	0.879756	0.971484	1.00306	0.925141	0.996577	-1.03848	0.0689979	0.706698
ILMN_2740764	Rps6ka4	blue	29.6795		-1.05797	0.0421646	0.363248	-1.00237	0.940046	0.997309	-1.05521	0.0687752	0.706698
ILMN_1222991	Ppap2a	blue	23.4575		1.01303	0.477404	0.834182	1.01465	0.4479	0.939185	1.04317	0.072003	0.711405
ILMN_2741899	Ascc3l1	blue	52.7705		-1.00074	0.981325	0.996404	1.02563	0.458194	0.941629	1.05132	0.072547	0.711405
ILMN_1244134	Lrp4	blue	30.7239		-1.12285	0.000137178	0.0949272	-1.05973	0.0745058	0.750715	-1.0484	0.0740015	0.71445
ILMN_1255453	Gcs1	blue	79.89		-1.0839	0.0225644	0.287603	-1.03361	0.470438	0.945529	-1.05419	0.0740368	0.71445
ILMN_2936517	Bcl2l2	blue	25.2656		-1.0338	0.215049	0.651745	-1.0377	0.241068	0.871716	1.05134	0.075898	0.716508
ILMN_1236703	Ffar3	blue	15.7571		-1.09264	0.0180697	0.270806	-1.01463	0.722107	0.978742	-1.06421	0.0755185	0.716508
ILMN_1217040	1300001I01Rik	blue	49.0417		-1.02787	0.494436	0.840312	-1.05462	0.15679	0.831074	-1.06639	0.0773172	0.718124
ILMN_3032778	Ensa	blue	57.1277		-1.07783	0.0199111	0.277578	-1.05099	0.169596	0.837333	-1.07613	0.0770598	0.718124
ILMN_2889376	Chrm1	blue	8.67684	LTR ERVL	-1.02313	0.118649	0.531713	-1.01555	0.252483	0.876838	-1.02535	0.0776412	0.718124
ILMN_2962364	Rufy3	blue	58.9427		-1.02377	0.591414	0.879654	-1.11387	0.0345629	0.685211	-1.10377	0.0787123	0.719562
ILMN_2962273	Fkbp2	blue	33.55		-1.04998	0.130452	0.546233	-1.0147	0.574568	0.95985	-1.04755	0.0786853	0.719562
ILMN_1246905	Rasgrp1	blue	30.1372		-1.03858	0.228702	0.667229	-1.0135	0.651981	0.973018	-1.05018	0.078481	0.719562
ILMN_2769065	Sdhb	blue	26.0724		1.0409	0.294071	0.718326	1.01021	0.814532	0.984991	1.07256	0.0792848	0.720666
ILMN_2597660	Pcdh1	blue	33.1172		-1.01207	0.393163	0.785127	1.00054	0.965913	0.998195	-1.02586	0.0795397	0.721061
ILMN_1223271	Apbb3	blue	32.1721		-1.05728	0.055376	0.399564	-1.01284	0.66734	0.974631	-1.05383	0.0819442	0.726631
ILMN_1216215	Nudt18	blue	30.7505		-1.0676	0.116322	0.527527	-1.04641	0.239326	0.869877	-1.08205	0.082466	0.726916
ILMN_3163221	5730494M16Rik	blue	20.8708		-1.05645	0.0144702	0.248226	-1.00865	0.720338	0.978742	1.06262	0.0833971	0.727853
ILMN_2801683	Dstn	blue	12.3894		-1.05198	0.267239	0.697805	-1.012	0.798145	0.982992	1.07596	0.0839341	0.72875
ILMN_2582856	D930002C22Rik	blue	32.6617		-1.00948	0.863805	0.967564	1.01856	0.758433	0.981683	-1.07413	0.0853518	0.730333
ILMN_2460043	Tssc4	blue	32.454		-1.04986	0.111826	0.52026	-1.03493	0.194589	0.845773	-1.0555	0.0865582	0.732332
ILMN_1225118	LOC100045280	blue	16.9409		-1.00732	0.78425	0.944918	1.03275	0.43452	0.935969	1.06759	0.0872729	0.732946
ILMN_2589583	Ubxn1	blue	92.0432		-1.06501	0.165152	0.595294	-1.03808	0.493191	0.947285	-1.09655	0.0882101	0.73386
ILMN_2650751	Pex14	blue	11.0619		-1.03347	0.259898	0.690295	1.01409	0.621813	0.967364	-1.06566	0.0883349	0.733868
ILMN_1214137	LOC229810	blue	11.0685		-1.08674	0.0684297	0.433344	-1.02403	0.638416	0.969321	-1.09147	0.0884154	0.733868
ILMN_1214422	2810408P10Rik	blue	100.422		-1.03299	0.315632	0.735388	-1.00593	0.87974	0.992245	-1.04943	0.0889654	0.7352
ILMN_2525152	E430012K20Rik	blue	32.7701		1.00672	0.724966	0.9292	1.00953	0.647799	0.971992	1.03075	0.0915211	0.739539
ILMN_2730463	Cdt1	blue	15.1731		1.00206	0.875637	0.97012	1.00139	0.915474	0.995882	-1.02316	0.0911544	0.739539
ILMN_2631771	Cenpb	blue	78.4862		-1.12161	0.030782	0.322072	-1.05974	0.256244	0.879101	-1.08725	0.0931027	0.740331
ILMN_2652181	Mast2	blue	79.1116		-1.101	0.12617	0.541015	-1.06493	0.318735	0.90968	-1.08251	0.0920585	0.740331
ILMN_2738156	BC039093	blue	18.1565		1.00331	0.898599	0.975816	1.01685	0.468303	0.945365	1.03714	0.0959184	0.741643
ILMN_1214488	Pebp1	blue	81.0379		-1.07742	0.158224	0.585733	-1.03846	0.531608	0.952339	-1.10681	0.0943283	0.741643
ILMN_2530330	LOC277231	blue	27.4693		-1.021	0.133663	0.550715	-1.00269	0.876543	0.991928	-1.02179	0.0957269	0.741643
ILMN_2743902	Matk	blue	23.3851		-1.03648	0.312751	0.733376	-1.04997	0.220578	0.857119	-1.08922	0.0966986	0.742805
ILMN_2707510	Arntl	blue	93.2613		-1.08902	0.0354823	0.340149	-1.06064	0.333424	0.914618	-1.08887	0.0963907	0.742805
ILMN_2449506	Eif4a2	blue	47.3312		1.00164	0.921614	0.982623	1.01408	0.473039	0.945529	-1.02635	0.0965446	0.742805
ILMN_2648170	Pdcd2	blue	41.0369		-1.00642	0.785851	0.945308	-1.04206	0.190289	0.845315	-1.04442	0.0971728	0.743298
ILMN_2685124	BC005682	blue	19.6456		-1.01403	0.36576	0.767824	-1.00283	0.86203	0.99054	-1.0287	0.0974417	0.743345
ILMN_2753687	Arhgap29	blue	32.0666		-1.05334	0.172207	0.603579	-1.03239	0.513127	0.947486	-1.07307	0.0978609	0.74366
ILMN_1240276	Apoa1bp	blue	39.4661		1.01053	0.651583	0.901039	1.01614	0.38075	0.928546	-1.03981	0.0984533	0.744594
ILMN_2550647	Rab3c	blue	23.7299		-1.01831	0.307715	0.729964	1.01588	0.403479	0.930718	-1.03233	0.0983371	0.744594
ILMN_2616877	Slc39a1	blue	62.0543		-1.02191	0.318311	0.73751	-1.01802	0.468723	0.945365	-1.03561	0.0997913	0.744594
ILMN_2916705	Tuba1a	blue	24.124		-1.00914	0.814187	0.951995	-1.01217	0.789657	0.982992	1.06769	0.0996234	0.744594
ILMN_2808946	Rps5	blue	82.1813		1.0134	0.837517	0.959473	-1.01006	0.879705	0.992245	-1.10275	0.0986957	0.744594
ILMN_2740115	St8sia3	blue	25.4149		-1.08169	0.0873616	0.476235	1.00271	0.955188	0.997864	-1.07318	0.0993411	0.744594
ILMN_2753515	1200015F23Rik	blue	87.2996		-1.05124	0.188725	0.621058	-1.00066	0.987824	0.99845	-1.06383	0.0998629	0.744594
ILMN_1224354	Prkwnk3	blue	13.8392		#N/A	#N/A	#N/A	1.01551	0.0966556	0.778254	1.01802	0.10124	0.747664
ILMN_1250569	Rapgefl1	blue	26.8571		-1.16399	0.00199003	0.156231	-1.07077	0.225397	0.862508	-1.07297	0.101866	0.748467
ILMN_1257962	Ddx1	blue	24.8183		-1.06116	0.138914	0.558636	-1.01479	0.681214	0.976572	-1.059	0.102652	0.749256
ILMN_2618696	Tmem106c	blue	40.81		-1.02578	0.466406	0.82911	-1.01494	0.648741	0.972132	-1.05377	0.103328	0.750611
ILMN_1230777	0610007C21Rik	blue	11.3065		1.04031	0.115912	0.527527	1.05349	0.0535418	0.717008	1.0481	0.103473	0.750988
ILMN_2781966	Bud31	blue	88.9686		-1.06055	0.23035	0.668422	-1.07472	0.209694	0.855785	-1.0706	0.103683	0.751197
ILMN_1247129	Zfp26	blue	19.2146		-1.02426	0.152254	0.578999	-1.00607	0.711197	0.978524	-1.02612	0.104048	0.752396
ILMN_2593134	Rnasek	blue	52.7716		1.02952	0.57406	0.872129	1.01054	0.833217	0.985922	-1.08584	0.105424	0.752968
ILMN_2835012	5730449L18Rik	blue	21.0667		1.00664	0.71392	0.926782	1.01974	0.437248	0.93598	1.03385	0.105883	0.753286
ILMN_1217043	LOC100047762	blue	72.3223		-1.04008	0.460333	0.825805	-1.10246	0.0570935	0.722049	-1.08468	0.106954	0.756831
ILMN_1226546	C79267	blue	49.4373		-1.05668	0.0535241	0.394435	-1.0076	0.830209	0.985922	-1.06031	0.107268	0.757036
ILMN_2469966	mt-Nd1	blue	92.9256		-1.0525	0.435435	0.813029	-1.09376	0.215801	0.856564	-1.09629	0.107559	0.757317
ILMN_3161021	Prkra	blue	28.5112		1.01706	0.567354	0.869838	1.04024	0.151964	0.829706	1.04945	0.107693	0.757677
ILMN_1222022	Kifap3	blue	63.38		-1.03711	0.248151	0.682991	-1.07292	0.0429859	0.709834	-1.03389	0.108668	0.757713
ILMN_2681321	Cntnap2	blue	13.5112		1.11224	0.0626333	0.418069	1.13353	0.0536858	0.717008	1.07862	0.108056	0.757713
ILMN_1227100	E130112E08Rik	blue	28.0268		1.00002	0.999749	0.999893	-1.03917	0.462862	0.943401	-1.0805	0.108734	0.757713
ILMN_1214402	Wnk2	blue	118.376		-1.08473	0.107219	0.514399	-1.04026	0.510768	0.947486	-1.09031	0.10845	0.757713
ILMN_2535779	LOC383706	blue	27.8265		-1.0157	0.169014	0.599935	-1.00476	0.636103	0.968726	-1.01978	0.110104	0.757713
ILMN_2765454	Svop	blue	42.5112		1.01538	0.574999	0.872302	-1.00768	0.852396	0.988471	-1.05428	0.107972	0.757713
ILMN_2609182	2900062L11Rik	blue	18.4174		1.11818	0.0316656	0.326315	1.07332	0.239636	0.870032	1.09828	0.110468	0.758386
ILMN_1223035	Slc22a4	blue	18.1152		1.03043	0.0358888	0.342467	1.03915	0.0711142	0.745739	1.02553	0.11472	0.766297
ILMN_2691261	Ndufb10	blue	129.418		-1.08589	0.22561	0.664115	-1.05741	0.505864	0.947486	-1.10786	0.115885	0.769034
ILMN_1218136	5031428M13Rik	blue	72.8575		-1.033	0.0738886	0.445461	-1.02018	0.387687	0.928546	-1.02823	0.118017	0.770597
ILMN_2604814	Fgf22	blue	22.7704		-1.00219	0.878251	0.971057	-1.02318	0.130615	0.813369	-1.0242	0.124495	0.771497
ILMN_2772515	Hpcal1	blue	18.4249		1.01235	0.894369	0.97521	1.11982	0.272841	0.884515	1.20317	0.124055	0.771497
ILMN_1217071	Mmp16	blue	17.1782		-1.03562	0.0696965	0.434815	-1.0297	0.0528846	0.715168	-1.0302	0.12462	0.771499
ILMN_2710484	Rufy3	blue	25.6379		-1.01978	0.477728	0.834182	-1.0408	0.241529	0.871716	-1.0585	0.125759	0.773228
ILMN_2436634	mtDNA_ATP8	blue	142.314		-1.09913	0.280159	0.708798	-1.03457	0.738587	0.978742	-1.14323	0.126111	0.773228
ILMN_1234427	Armc7	blue	63.0681		-1.00663	0.742275	0.933798	-1.00146	0.949132	0.997864	-1.03471	0.126006	0.773228
ILMN_2916116	Rps7	blue	13.3243		1.01059	0.689635	0.914769	1.02537	0.405097	0.931113	1.03804	0.126246	0.773577
ILMN_2612369	Prpf8	blue	49.2206		-1.02728	0.482807	0.836317	-1.03138	0.49432	0.94748	-1.06266	0.127252	0.774217
ILMN_1236517	Il18	blue	11.0228		-1.03975	0.153123	0.580069	-1.00416	0.900721	0.993745	1.05401	0.127306	0.774217
ILMN_1223321	Phyhip	blue	119.425		-1.18071	0.00226056	0.15689	-1.0383	0.587477	0.962748	-1.0964	0.129003	0.776606
ILMN_2915861	Psmd1	blue	96.8501		-1.00566	0.907836	0.978822	-1.01902	0.663624	0.973555	-1.06848	0.128474	0.776606
ILMN_2978574	Prpf38a	blue	127.564		-1.03613	0.218588	0.655902	-1.02571	0.508346	0.947486	-1.04717	0.129434	0.776762
ILMN_2434853	mtDNA_ND2	blue	144.307		-1.15571	0.182079	0.613785	-1.04162	0.766352	0.982892	-1.1773	0.131451	0.781988
ILMN_2719908	Cyp2j9	blue	30.2201		1.04965	0.230479	0.668506	1.07107	0.0965463	0.778254	1.04847	0.131839	0.782737
ILMN_2715198	Golga2	blue	119.684		-1.01781	0.748502	0.935606	-1.04789	0.488646	0.946391	-1.09071	0.132489	0.78392
ILMN_2873469	Armc6	blue	80.3073	SINE B4	-1.0013	0.968247	0.993777	-1.04592	0.228784	0.866311	-1.04137	0.133655	0.785654
ILMN_2739118	Pex7	blue	39.0739		-1.01791	0.607563	0.886044	-1.04147	0.1835	0.845315	-1.04708	0.133817	0.785989
ILMN_2720429	Pla2g6	blue	25.612		-1.01806	0.277851	0.706802	1.00874	0.633942	0.96811	-1.03184	0.13394	0.785989
ILMN_2491756	C130020C13Rik	blue	21.6477		-1.04996	0.0181623	0.270806	-1.03843	0.125082	0.809495	-1.04284	0.134202	0.786204
ILMN_1241564	Wdr17	blue	14.8264		-1.00231	0.946225	0.988937	1.07195	0.0637082	0.732177	1.06878	0.134653	0.786381
ILMN_2420119	2610103J23Rik	blue	16.8088		-1.02045	0.465574	0.828748	-1.00269	0.916677	0.996098	-1.04624	0.134969	0.786831
ILMN_2776413	Ptpn9	blue	17.2724		#N/A	#N/A	#N/A	-1.0073	0.580458	0.961197	-1.02235	0.13539	0.787004
ILMN_2722469	Herc4	blue	6.83928		1.02314	0.0424076	0.363393	1.02581	0.0483568	0.712525	1.02944	0.136204	0.7873
ILMN_3158937	Fam171a1	blue	52.5892		-1.10018	0.158018	0.585549	-1.08598	0.179176	0.843386	-1.12757	0.136862	0.787998
ILMN_1245259	BC024659	blue	35.2566		-1.11914	0.00181354	0.152109	-1.08859	0.0433224	0.709834	-1.05834	0.137868	0.789007
ILMN_1222261	5830417I10Rik	blue	81.004		-1.02871	0.476614	0.833841	-1.0446	0.256534	0.879393	-1.05092	0.139393	0.790011
ILMN_1214617	Plxna4	blue	9.22722		-1.05209	0.0573494	0.404153	-1.03111	0.284747	0.89419	-1.04382	0.139957	0.790011
ILMN_2595430	Kcnn2	blue	28.2288		-1.02365	0.271337	0.700951	-1.0207	0.368305	0.927007	-1.03327	0.139563	0.790011
ILMN_2592150	Cntnap2	blue	54.9977		1.01987	0.789725	0.945744	1.04913	0.44698	0.938873	-1.08272	0.140396	0.790011
ILMN_2811282	Txndc13	blue	21.0982		1.077	0.10939	0.517438	1.0447	0.388258	0.928546	1.08333	0.142998	0.790622
ILMN_2479848	Sif1	blue	60.3699		-1.00936	0.84983	0.963385	-1.05056	0.343908	0.917784	-1.07394	0.143974	0.791727
ILMN_2916437	Rell2	blue	101.966		-1.05227	0.495819	0.841499	-1.08294	0.418699	0.933956	-1.13075	0.143969	0.791727
ILMN_2673917	2810022L02Rik	blue	20.2995		1.05908	0.0866725	0.474625	-1.00496	0.904416	0.99423	1.05232	0.144106	0.791727
ILMN_2917270	Zfp446	blue	14.5655		-1.01571	0.55013	0.863543	1.0278	0.186736	0.845315	1.032	0.144955	0.792092
ILMN_1227653	Rpl27a	blue	70.6848		-1.01364	0.767635	0.940764	-1.01626	0.820856	0.985866	-1.06107	0.144944	0.792092
ILMN_1226636	scl00008.1_398	blue	87.1636		-1.05631	0.144001	0.563618	-1.0808	0.0364738	0.69348	-1.04864	0.145208	0.792128
ILMN_2856697	Calm2	blue	89.5051		-1.04191	0.632986	0.894659	-1.11044	0.261238	0.881268	-1.13539	0.147194	0.792254
ILMN_2991263	Ss18l1	blue	66.3607		-1.04238	0.0941204	0.487837	-1.0288	0.334265	0.914618	-1.04358	0.14692	0.792254
ILMN_2746107	Tmem127	blue	16.6902		-1.05963	0.0405457	0.359774	-1.01656	0.531968	0.952557	-1.05023	0.147787	0.792254
ILMN_2675078	Rnf14	blue	45.2165		1.06657	0.0444695	0.371215	1.02006	0.668287	0.97486	1.06006	0.146833	0.792254
ILMN_2922544	Ap3s2	blue	72.8006		1.00886	0.724167	0.929167	-1.00209	0.945555	0.997309	-1.03635	0.145781	0.792254
ILMN_2997379	Mterfd3	blue	87.4082		-1.03258	0.285908	0.713209	-1.00114	0.973086	0.99845	-1.04418	0.146746	0.792254
ILMN_1254302	Nsfl1c	blue	80.8903		-1.01966	0.738829	0.93248	-1.02896	0.585554	0.962682	-1.07527	0.152802	0.798376
ILMN_1258155	6330400D04	blue	110.434		-1.01807	0.414384	0.798769	-1.00475	0.855438	0.98914	-1.03359	0.154853	0.800248
ILMN_2808336	Aes	blue	86.2061		-1.03166	0.548071	0.862724	-1.06207	0.15894	0.833386	-1.06345	0.156646	0.801063
ILMN_1240938	AW212394	blue	26.0802		-1.06235	0.00802833	0.205062	-1.03947	0.20281	0.85011	-1.03089	0.157081	0.801063
ILMN_1242221	Ppp1r14b	blue	58.4345		-1.03168	0.148932	0.571664	-1.0299	0.239262	0.869877	-1.0321	0.156167	0.801063
ILMN_2599739	6030419C18Rik	blue	55.9618		-1.02201	0.586277	0.877131	-1.04252	0.472021	0.945529	1.04265	0.155826	0.801063
ILMN_2877253	Zfp760	blue	94.9673		-1.03087	0.165738	0.595758	-1.03754	0.160861	0.835967	-1.03033	0.15762	0.801385
ILMN_3160770	Cd200	blue	22.1892		1.09193	0.0707132	0.436494	1.07517	0.206465	0.85323	1.08855	0.157611	0.801385
ILMN_3066673	LOC329575	blue	7.97716		-1.01138	0.723667	0.928914	1.02655	0.50294	0.947486	1.05497	0.158322	0.801385
ILMN_1260436	9030203C11Rik	blue	60.915		-1.00277	0.845116	0.962325	-1.00533	0.713773	0.978524	-1.02195	0.157956	0.801385
ILMN_1243988	LOC269251	blue	156.331		-1.03491	0.609067	0.886821	1.00308	0.973415	0.99845	-1.09898	0.157879	0.801385
ILMN_1217102	Tpcn1	blue	8.90172		-1.02924	0.29421	0.718326	-1.00877	0.811498	0.984768	-1.04165	0.158546	0.801516
ILMN_2799368	Gtpbp8	blue	48.2402		-1.03417	0.0981902	0.497638	-1.04708	0.0209935	0.6543	-1.03048	0.159633	0.802709
ILMN_2764344	B230209C24Rik	blue	61.7039		1.04191	0.553997	0.864955	-1.04555	0.53557	0.954911	-1.09372	0.159681	0.802743
ILMN_1224609	Psmg2	blue	72.8962		-1.00597	0.8428	0.961563	1.0191	0.61332	0.965622	1.04204	0.160549	0.802748
ILMN_2798213	Zfp825	blue	83.5421		-1.01743	0.361433	0.764592	-1.00006	0.997834	0.999763	-1.0272	0.160351	0.802748
ILMN_2734234	Fam108b	blue	34.5975		-1.01621	0.33278	0.748779	-1.03496	0.151388	0.829706	-1.02815	0.161103	0.802755
ILMN_2612392	Chrnb2	blue	72.381		-1.05397	0.193092	0.627636	-1.04419	0.265296	0.882354	-1.05369	0.161572	0.803172
ILMN_2491186	Zic1	blue	15.6547		-1.00544	0.917567	0.980945	1.01872	0.771945	0.982992	1.09104	0.161475	0.803172
ILMN_2907331	Scarb2	blue	54.3017		-1.00078	0.978706	0.995936	-1.00141	0.956939	0.997864	-1.03766	0.161672	0.803172
ILMN_1237485	2310040A07Rik	blue	97.0928		-1.03276	0.448441	0.820087	-1.059	0.195631	0.845773	-1.05794	0.163942	0.804492
ILMN_2480957	Nrp2	blue	13.6495		#N/A	#N/A	#N/A	1.01306	0.263462	0.881861	1.02129	0.164181	0.804492
ILMN_2468982	3110053B16Rik	blue	17.305		1.00405	0.730991	0.930963	1.01464	0.292486	0.898265	1.02161	0.164128	0.804492
ILMN_2591411	Cno	blue	17.1535		-1.01596	0.60134	0.883215	-1.02642	0.483852	0.945908	1.04658	0.163712	0.804492
ILMN_2655677	Mdh1	blue	113.233		-1.00818	0.917289	0.980787	-1.07008	0.463804	0.943401	-1.10852	0.165185	0.804821
ILMN_2678400	C920006C10Rik	blue	48.2372		-1.16361	0.0159165	0.259114	-1.13674	0.0364371	0.69348	-1.08595	0.168214	0.805342
ILMN_2684667	1810035L17Rik	blue	18.5756		-1.03306	0.186973	0.618733	1.00427	0.886243	0.992645	-1.03213	0.167073	0.805342
ILMN_2714936	Mki67ip	blue	19.9717		-1.04	0.138278	0.557732	-1.03223	0.270487	0.883078	-1.03686	0.168966	0.806215
ILMN_1243370	Cyb5r1	blue	16.7839		-1.00999	0.68953	0.914769	-1.00973	0.712991	0.978524	1.04346	0.16894	0.806215
ILMN_2996561	Gpr177	blue	23.1394		1.03617	0.496583	0.842073	1.04979	0.37523	0.928546	1.0766	0.169283	0.80645
ILMN_1222968	Dsel	blue	89.9599		-1.03168	0.329508	0.746803	-1.00467	0.882564	0.992245	-1.04299	0.169137	0.80645
ILMN_2750042	Ppid	blue	9.31734		-1.0202	0.452401	0.821972	-1.03238	0.127022	0.810418	-1.02592	0.171137	0.808773
ILMN_2470238	Zfp128	blue	15.3068		-1.015	0.247773	0.682837	-1.0032	0.800279	0.983091	1.02262	0.171363	0.809455
ILMN_2920008	Akap8	blue	66.0984		-1.03705	0.573434	0.871933	-1.01211	0.825259	0.985866	-1.06435	0.171995	0.809733
ILMN_3131522	Fbxo3	blue	78.3786		-1.04639	0.10406	0.509631	-1.01021	0.712737	0.978524	-1.03721	0.17237	0.810406
ILMN_2696575	Ctnnb1	blue	100.032		-1.05283	0.385129	0.779876	1.05123	0.485151	0.946176	1.09302	0.173186	0.810412
ILMN_1233481	Actr10	blue	55.3957		-1.02838	0.450314	0.820547	1.02166	0.633623	0.96811	1.05741	0.173214	0.810412
ILMN_2647627	Ppp1cb	blue	53.3333		-1.08556	0.104312	0.510011	-1.05664	0.435399	0.935969	-1.06872	0.173873	0.811624
ILMN_1377918	LOC100048105	blue	96.3351		1.01983	0.726258	0.929642	-1.00682	0.902621	0.99423	-1.07092	0.174007	0.811624
ILMN_1229688	A730098D12Rik	blue	50.4026		-1.01077	0.760911	0.939221	-1.00064	0.985998	0.99845	-1.04061	0.17481	0.81255
ILMN_1222594	5730528L13Rik	blue	106.108		-1.03481	0.239287	0.676413	-1.03523	0.314971	0.907521	-1.03611	0.175262	0.813002
ILMN_1260088	LOC100043527	blue	136.184		-1.02155	0.767668	0.940764	-1.06278	0.425014	0.934213	-1.08608	0.175231	0.813002
ILMN_2759954	Ppp1r2	blue	20.8821		-1.03118	0.280047	0.708745	1.11244	0.000751994	0.47687	1.03786	0.175711	0.813395
ILMN_2801934	Pex3	blue	46.1464		-1.05646	0.146417	0.56777	-1.05578	0.175493	0.841084	-1.05059	0.17575	0.813395
ILMN_2477243	Zfp281	blue	68.1546		-1.05894	0.11244	0.520991	-1.04812	0.169979	0.837333	-1.04377	0.178331	0.817968
ILMN_2882059	Rpl27a	blue	13.4837		1.00402	0.827825	0.95572	-1.01688	0.571154	0.9594	-1.03444	0.180133	0.820008
ILMN_2946862	Cdc42	blue	72.4861		-1.01359	0.769369	0.941196	-1.02289	0.72455	0.978742	-1.08079	0.180268	0.820008
ILMN_2693151	4933428G09Rik	blue	45.4991		1.00433	0.79448	0.946472	1.01839	0.375634	0.928546	1.02773	0.180383	0.820343
ILMN_1242751	1700106N22Rik	blue	29.8346		-1.00151	0.89411	0.97521	1.00172	0.903379	0.99423	-1.01935	0.181152	0.821745
ILMN_1215212	Rhob	blue	152.81		-1.09443	0.184236	0.616357	-1.03781	0.684523	0.976572	-1.0984	0.181365	0.821978
ILMN_2949338	Trerf1	blue	98.6679		-1.00918	0.57696	0.873542	-1.00552	0.790521	0.982992	-1.02259	0.181721	0.822241
ILMN_2479359	Tmod3	blue	15.3595		-1.00211	0.887924	0.973154	-1.022	0.187765	0.845315	-1.02295	0.182161	0.822924
ILMN_1230048	Fxr2	blue	137.839		-1.06578	0.224938	0.663124	-1.03871	0.552856	0.956157	-1.06548	0.18237	0.823025
ILMN_1226323	Cul1	blue	119.766		-1.07017	0.30646	0.728731	-1.00852	0.907997	0.99435	-1.09227	0.183406	0.823667
ILMN_2696299	D5Ertd579e	blue	21.6477		-1.07983	0.00558045	0.18985	-1.07047	0.0182195	0.648505	-1.03731	0.184572	0.823692
ILMN_2862538	Col12a1	blue	12.954		1.02171	0.204827	0.641928	1.03715	0.0378367	0.69348	1.02513	0.184529	0.823692
ILMN_1235500	Nup62	blue	34.0084		-1.05033	0.142506	0.561721	-1.05114	0.192195	0.845315	-1.03866	0.185311	0.823692
ILMN_3137552	Mtap2	blue	52.9654		1.02558	0.597335	0.881793	-1.06934	0.311681	0.905379	-1.06309	0.185057	0.823692
ILMN_3123759	Gas2l1	blue	52.1314		1.01971	0.627978	0.892627	1.02685	0.556048	0.956157	-1.05451	0.184892	0.823692
ILMN_2707079	Sirt5	blue	59.5424		-1.06037	0.0088123	0.209407	-1.00342	0.884824	0.992639	-1.03152	0.183989	0.823692
ILMN_2878424	Rpl30	blue	47.3587		-1.01653	0.331391	0.747348	1.00147	0.947732	0.997531	-1.02594	0.185172	0.823692
ILMN_2836173	Arv1	blue	54.9685		-1.02782	0.144008	0.563618	-1.03084	0.147408	0.825225	-1.02571	0.189035	0.82411
ILMN_1245627	Ptprn	blue	11.864		-1.05709	0.00213999	0.15689	1.03162	0.230499	0.866333	1.02472	0.190358	0.82411
ILMN_2846904	Mest	blue	13.2225		-1.03619	0.14137	0.561286	1.03465	0.23857	0.869877	1.03834	0.190533	0.82411
ILMN_1257622	Tubgcp4	blue	30.4733		-1.03261	0.0978321	0.496474	-1.02055	0.388392	0.928546	-1.03005	0.187592	0.82411
ILMN_1230931	2410015M20Rik	blue	60.3642		1.02001	0.661969	0.905034	-1.01987	0.68203	0.976572	-1.06086	0.189616	0.82411
ILMN_1236221	Rev3l	blue	15.5107		1.00416	0.896138	0.975471	1.01129	0.767566	0.98291	1.06597	0.191617	0.824476
ILMN_2698958	Arpc2	blue	97.1371		-1.2162	0.0436792	0.368574	-1.23148	0.137527	0.817974	-1.13665	0.192535	0.824715
ILMN_1246650	Hsp90ab1	blue	76.7089		-1.05382	0.493011	0.840312	-1.05148	0.544894	0.955188	-1.09326	0.192775	0.824715
ILMN_1256309	Luzp2	blue	22.7209		-1.07809	0.108167	0.516456	1.02002	0.672496	0.975717	1.06343	0.192198	0.824715
ILMN_1229312	9430065L19Rik	blue	21.0568		1.06335	0.062653	0.418069	1.06338	0.114713	0.793601	1.0411	0.194914	0.826637
ILMN_1254630	Ptpre	blue	65.6196		-1.07349	0.242917	0.679433	-1.0671	0.319871	0.90968	-1.07424	0.194624	0.826637
ILMN_1223145	Rqcd1	blue	69.6963		-1.02045	0.370125	0.770512	-1.01939	0.52455	0.951184	-1.03278	0.194706	0.826637
ILMN_2615766	Irak1	blue	18.9005		-1.00623	0.68403	0.913393	1.00817	0.590718	0.96359	1.01739	0.195556	0.828225
ILMN_1223937	Pum1	blue	9.0596		-1.01109	0.546773	0.86201	1.01356	0.609327	0.965042	1.03014	0.195641	0.828264
ILMN_2650327	Hmg20a	blue	103.043		-1.04411	0.23378	0.671657	-1.03589	0.458461	0.941629	-1.05224	0.196065	0.828348
ILMN_2720620	2310001H12Rik	blue	50.464		-1.04675	0.0422465	0.363393	-1.04017	0.13041	0.813277	-1.0354	0.197054	0.828397
ILMN_2859960	Adcy1	blue	48.4203		-1.34	0.00735473	0.202496	-1.27774	0.0498665	0.712525	-1.13502	0.198116	0.828549
ILMN_1256157	2200002K05Rik	blue	27.2269		-1.00424	0.878602	0.971057	-1.0296	0.276979	0.8884	-1.03965	0.198083	0.828549
ILMN_2991912	Rab3a	blue	41.8349		1.02991	0.337789	0.751738	-1.03739	0.329256	0.914576	-1.05755	0.198267	0.828549
ILMN_2489167	Adar	blue	96.9893		-1.03256	0.586946	0.877137	1.00012	0.998569	0.999778	-1.07813	0.198548	0.828549
ILMN_3143116	Trmt2a	blue	34.2703		1.00304	0.925927	0.983667	-1.06095	0.102258	0.781609	-1.0428	0.199422	0.829141
ILMN_2508001	Cltc	blue	28.4188		-1.10503	0.00249187	0.15689	-1.0472	0.155317	0.831074	-1.03674	0.200679	0.829141
ILMN_2424983	C030014I23Rik	blue	12.4049		-1.04322	0.0485517	0.383142	-1.02448	0.263462	0.881861	-1.03613	0.20015	0.829141
ILMN_1249209	C530025M17Rik	blue	57.8111	SINE B4	1.00883	0.71133	0.925908	-1.02186	0.397963	0.929386	-1.02971	0.202793	0.829141
ILMN_2714918	Mef2d	blue	24.3251		-1.02743	0.0382048	0.352096	-1.00644	0.633134	0.96811	-1.01998	0.200776	0.829141
ILMN_1226688	Ephx2	blue	62.7513		-1.05142	0.0779998	0.455885	-1.0016	0.957694	0.997864	-1.03689	0.202196	0.829141
ILMN_2416641	Usp42	blue	18.5472		-1.05989	0.0255256	0.300019	-1.03359	0.179675	0.843835	-1.03114	0.203468	0.829977
ILMN_1252407	1110008F13Rik	blue	88.4724		-1.05509	0.270304	0.7006	-1.08228	0.258627	0.880454	-1.06632	0.203605	0.830055
ILMN_2632092	Ppp1r9a	blue	17.1857		-1.01607	0.627874	0.892627	1.03811	0.210369	0.855785	-1.03782	0.204853	0.830656
ILMN_2793522	Tnfrsf19	blue	36.6041		-1.13801	0.00171707	0.150386	-1.10816	0.0199809	0.653718	-1.05149	0.205085	0.83092
ILMN_1219016	Wwtr1	blue	132.843		-1.0686	0.0856951	0.473126	-1.03728	0.496473	0.947486	-1.05333	0.205052	0.83092
ILMN_2654896	LOC100047998	blue	122.745		-1.00166	0.979827	0.996265	1.00455	0.944466	0.997309	-1.06944	0.205294	0.831597
ILMN_2756686	1110057K04Rik	blue	44.2072		-1.06495	0.0947803	0.489323	-1.02578	0.563334	0.957807	-1.04693	0.205801	0.832119
ILMN_2727004	3300001P08Rik	blue	35.8323		-1.02857	0.530244	0.856935	1.02858	0.471134	0.945529	1.05058	0.206483	0.832428
ILMN_1257328	LOC667269	blue	43.4291		1.01648	0.308198	0.729964	1.02103	0.21268	0.85594	1.02094	0.207347	0.833311
ILMN_2663423	Gria4	blue	59.9224		-1.03493	0.211745	0.647807	-1.01223	0.675727	0.976071	-1.03966	0.208358	0.833433
ILMN_1242829	Prdx2	blue	86.1824		-1.05607	0.51328	0.850519	-1.0891	0.311172	0.90523	-1.10159	0.208669	0.833795
ILMN_2421275	Zfp317	blue	61.0744		-1.02579	0.440916	0.816422	-1.01105	0.723633	0.978742	-1.03692	0.209376	0.833795
ILMN_1242399	Hist1h2bc	blue	37.8133		-1.09372	0.0549702	0.398605	-1.11253	0.0901998	0.778254	-1.05836	0.210243	0.833814
ILMN_2735981	Emg1	blue	117.646		-1.05395	0.338289	0.751738	-1.05879	0.402451	0.930718	-1.07781	0.209881	0.833814
ILMN_2741746	Spire1	blue	40.0726		-1.00425	0.672482	0.910146	-1.01374	0.282869	0.892933	-1.01297	0.211218	0.834957
ILMN_1244096	Fam171a1	blue	42.1476		-1.03352	0.454239	0.822266	1.00651	0.885315	0.992645	-1.15241	0.214238	0.836697
ILMN_2520096	Zfp62	blue	29.0633		-1.01212	0.470363	0.830701	-1.00826	0.57492	0.95985	-1.02136	0.215738	0.838219
ILMN_2493338	C630022N07Rik	blue	63.304		-1.04038	0.179033	0.610818	-1.00462	0.903662	0.99423	-1.04025	0.215915	0.838742
ILMN_1251064	Nkain2	blue	46.3936		-1.01612	0.788901	0.945655	1.12747	0.0704685	0.744648	1.10085	0.216559	0.8388
ILMN_2961005	Ier5l	blue	26.3782		1.00653	0.878594	0.971057	1.02629	0.513676	0.947486	-1.05657	0.218309	0.838869
ILMN_2529252	LOC381501	blue	52.7097		-1.0049	0.890797	0.974179	1.01698	0.641862	0.969537	-1.04002	0.218496	0.838869
ILMN_2515022	Uba52	blue	117.571		-1.00196	0.972638	0.994585	-1.02535	0.650242	0.972586	-1.05991	0.219494	0.838869
ILMN_1260033	Map1lc3b	blue	143.524		-1.0798	0.368851	0.769577	-1.04861	0.687696	0.976889	-1.11635	0.218726	0.838869
ILMN_2646138	Tmem11	blue	65.494		1.00941	0.594592	0.880914	-1.00873	0.786916	0.982992	-1.02586	0.218765	0.838869
ILMN_1242107	Cox7a2l	blue	14.1359		-1.01072	0.665828	0.906673	1.01881	0.542328	0.954911	-1.03262	0.22003	0.838918
ILMN_1256291	Fry	blue	10.3449		-1.01277	0.262579	0.693385	-1.01471	0.18311	0.845315	-1.01416	0.221092	0.840226
ILMN_1222184	Tbc1d24	blue	5.60868		-1.00435	0.718642	0.927917	1.01553	0.174021	0.839401	1.01948	0.221478	0.840374
ILMN_1245383	LOC100048726	blue	34.8312		-1.01459	0.673861	0.910279	-1.01729	0.584446	0.96223	-1.0345	0.224179	0.840374
ILMN_2953596	E2f5	blue	25.5749		-1.02868	0.242435	0.678819	-1.04027	0.198586	0.849082	-1.03355	0.226689	0.841418
ILMN_1219981	LOC382735	blue	39.7284		-1.00521	0.725095	0.929301	-1.00692	0.638176	0.969321	-1.01614	0.227927	0.841418
ILMN_2585867	C130073O12Rik	blue	19.7758		-1.20719	0.0198931	0.277578	-1.19206	0.0241613	0.660218	-1.09644	0.228529	0.841418
ILMN_2636853	Enah	blue	52.4163		-1.00763	0.598588	0.882209	-1.01429	0.376123	0.928546	-1.01724	0.228745	0.841418
ILMN_2636303	Brcc3	blue	21.3041		1.02257	0.0592889	0.409891	1.02705	0.0521737	0.714814	1.01738	0.230839	0.842054
ILMN_3096267	Glrx2	blue	17.7037		-1.06298	0.173316	0.604994	1.02107	0.674635	0.976071	1.06177	0.230817	0.842054
ILMN_2417413	Lrrc40	blue	39.5628		-1.09205	0.00777249	0.203913	-1.07377	0.094431	0.778254	-1.04204	0.23321	0.843414
ILMN_2929791	Pfn2	blue	74.8892		-1.0796	0.143023	0.561731	-1.0677	0.195435	0.845773	-1.05392	0.232535	0.843414
ILMN_1242066	Abcf2	blue	88.0095		-1.09538	0.10323	0.507963	-1.0741	0.325009	0.911545	-1.0656	0.232312	0.843414
ILMN_1234988	Gad1	blue	71.0311		1.02536	0.605988	0.885259	1.0117	0.813472	0.984991	-1.05937	0.232725	0.843414
ILMN_1240898	Rps21	blue	71.3769		1.06692	0.108297	0.516456	1.02268	0.618603	0.96631	-1.04534	0.233829	0.844016
ILMN_2894961	Fgd6	blue	37.1933		-1.007	0.583542	0.875973	-1.00155	0.905049	0.99425	-1.01606	0.23376	0.844016
ILMN_2621743	Gad1	blue	85.6392		-1.01699	0.750527	0.936206	-1.00368	0.957754	0.997864	-1.06625	0.237005	0.847004
ILMN_3005828	Mrps26	blue	90.4639		1.00059	0.990956	0.999045	1.00193	0.972041	0.99845	1.05827	0.238219	0.847664
ILMN_2508410	Ubqln1	blue	78.2734		-1.05068	0.138945	0.558636	-1.04424	0.360086	0.921801	-1.04249	0.241488	0.848557
ILMN_2456278	AI551093	blue	24.4905		-1.01693	0.461599	0.826289	-1.01649	0.525611	0.951184	-1.02506	0.242339	0.848557
ILMN_2811263	Zxda	blue	97.928	SINE Alu	-1.03997	0.742815	0.933868	-1.07946	0.54182	0.954911	-1.13813	0.243221	0.848557
ILMN_2742807	Rpl23	blue	70.8793		1.00124	0.972464	0.994585	-1.01655	0.686557	0.976889	-1.03716	0.243566	0.848557
ILMN_1217761	Rab40b	blue	42.3377		-1.00544	0.733041	0.930963	1.00757	0.706801	0.977942	1.02211	0.24171	0.848557
ILMN_1246061	LOC239727	blue	34.2244	LTR ERVK	-1.01401	0.463026	0.826687	-1.009	0.70791	0.978451	-1.02336	0.242013	0.848557
ILMN_2940440	Ganab	blue	98.7331		-1.05496	0.306069	0.728363	-1.02471	0.574647	0.95985	-1.05314	0.244147	0.849128
ILMN_1245994	Flna	blue	25.7688		-1.03781	0.293124	0.717639	-1.00844	0.851419	0.988353	-1.04256	0.245407	0.849187
ILMN_2788673	Pgm2	blue	119.978		-1.00952	0.874262	0.970008	-1.01098	0.886195	0.992645	-1.07623	0.245281	0.849187
ILMN_1254240	Cep120	blue	37.5811		1.01622	0.488318	0.838304	1.00156	0.931751	0.996916	1.02416	0.245915	0.849187
ILMN_2931033	Nol3	blue	85.6577		-1.03145	0.218414	0.655707	-1.02258	0.439764	0.936636	-1.03105	0.246848	0.849671
ILMN_1227875	Fkbp7	blue	14.8335		-1.02488	0.087473	0.476506	-1.01865	0.210866	0.855785	-1.01912	0.248133	0.850893
ILMN_1243944	Abcd2	blue	33.9223		-1.03845	0.0796768	0.459046	-1.04293	0.0415022	0.708267	-1.02671	0.24894	0.851543
ILMN_2493030	2310043N10Rik	blue	40.3968		-1.09476	0.351346	0.758375	-1.104	0.322709	0.910092	-1.09827	0.250815	0.852289
ILMN_1242577	LOC671523	blue	28.498		-1.02304	0.219536	0.656983	-1.0168	0.477903	0.945679	-1.02117	0.250622	0.852289
ILMN_1238058	Mtap7d1	blue	79.6604		-1.0387	0.60199	0.883394	-1.03564	0.659958	0.973439	-1.0989	0.251152	0.852289
ILMN_1259379	Pdzd11	blue	24.6864		-1.03764	0.103597	0.509136	-1.02639	0.403469	0.930718	1.0278	0.252017	0.853019
ILMN_1229947	2900006K08Rik	blue	16.8871		-1.00963	0.329378	0.746766	-1.01279	0.300878	0.9007	-1.01245	0.254114	0.855146
ILMN_1235016	Klhl18	blue	56.889		-1.01934	0.337329	0.751738	-1.00504	0.818642	0.985866	-1.02466	0.25466	0.855332
ILMN_2600202	Dhx33	blue	20.5672		-1.12433	0.0140377	0.244485	-1.07613	0.135007	0.817258	-1.0522	0.25735	0.856323
ILMN_3070951	Atic	blue	33.9697		-1.05732	0.0336563	0.33529	-1.02646	0.416554	0.933956	-1.02895	0.258389	0.856323
ILMN_2519488	Tor2a	blue	51.4957		1.00237	0.903656	0.977743	1.01346	0.48854	0.946391	1.0219	0.255581	0.856323
ILMN_2428931	4631426J05Rik	blue	45.2198		-1.05941	0.0394845	0.355774	-1.0168	0.523989	0.95103	-1.03459	0.256066	0.856323
ILMN_1256708	LOC237459	blue	22.7612		-1.05562	0.0128793	0.237701	-1.00965	0.739797	0.978742	1.03351	0.257876	0.856323
ILMN_2753649	Arpc1a	blue	41.1814		1.00351	0.910126	0.979008	-1.00832	0.820614	0.985866	-1.04623	0.258178	0.856323
ILMN_1220743	Rnf112	blue	45.391		-1.01341	0.682058	0.913169	-1.00674	0.845686	0.987542	-1.04037	0.258336	0.856323
ILMN_2450506	Tln2	blue	94.0087		-1.06192	0.16028	0.587792	-1.00617	0.886372	0.992645	-1.0446	0.256534	0.856323
ILMN_1230916	LOC433955	blue	76.6665		1.06968	0.149196	0.571936	1.01398	0.780335	0.982992	1.04558	0.258578	0.856388
ILMN_1233271	Prdm15	blue	72.4771		-1.01221	0.641663	0.897956	-1.04061	0.125213	0.809495	-1.02666	0.259308	0.856973
ILMN_2752497	Nsmce2	blue	45.2937		-1.01633	0.238111	0.675793	-1.01297	0.381679	0.928546	-1.01574	0.259333	0.856973
ILMN_2694275	Lxn	blue	8.69895		1.00622	0.878603	0.971057	-1.04688	0.263964	0.881861	-1.05509	0.260508	0.857801
ILMN_1251808	Capn10	blue	16.2002		1.03316	0.379133	0.776185	1.06419	0.0969052	0.778254	1.03413	0.261714	0.858333
ILMN_1228913	Parp12	blue	22.0552		-1.00798	0.597393	0.881813	1.0193	0.295327	0.899127	1.02381	0.261848	0.858456
ILMN_2853619	Abhd6	blue	72.3118		-1.01261	0.636281	0.896135	1.02383	0.497943	0.947486	-1.03321	0.263233	0.859618
ILMN_1239008	A730027B03Rik	blue	97.1785	LTR ERVL	-1.03618	0.138834	0.558636	-1.03335	0.271508	0.883879	-1.02971	0.264711	0.86049
ILMN_1226261	Fam158a	blue	68.4975		1.03974	0.437754	0.813655	-1.0068	0.878877	0.992245	-1.05544	0.265673	0.86049
ILMN_2914418	Ncstn	blue	77.5841		-1.03779	0.0876356	0.476651	1.00331	0.90921	0.994466	-1.03115	0.264996	0.86049
ILMN_2679723	Tm2d2	blue	35.3228		1.00643	0.816625	0.952796	1.02818	0.427774	0.935269	1.04029	0.266786	0.861235
ILMN_2426691	mt-Co2	blue	111.309		-1.05644	0.565567	0.868915	-1.11915	0.293892	0.898775	-1.10188	0.267574	0.861443
ILMN_2672789	LOC100044842	blue	15.3971		-1.05033	0.218907	0.655972	1.03055	0.439011	0.936175	1.04092	0.267753	0.861443
ILMN_1225658	Ubl3	blue	33.7206		1.00376	0.934314	0.985814	-1.00491	0.914172	0.995474	-1.04949	0.267909	0.86158
ILMN_2618918	Slc2a6	blue	7.04034		-1.03824	0.24137	0.67808	-1.03387	0.340766	0.916257	-1.05092	0.26905	0.862495
ILMN_2618634	Spna2	blue	59.828		-1.08534	0.0923378	0.484859	-1.04928	0.382169	0.928546	-1.04896	0.270652	0.863154
ILMN_2730758	Ubr7	blue	26.3633		-1.0088	0.734788	0.930963	-1.04559	0.101867	0.78102	1.03059	0.27293	0.863489
ILMN_1227209	Ptcd2	blue	12.0539		-1.01025	0.680932	0.912766	-1.02797	0.348229	0.919047	1.02294	0.271728	0.863489
ILMN_2979449	Pcdhb20	blue	27.6136		1.05647	0.019982	0.277655	1.01277	0.617294	0.96631	1.02796	0.272642	0.863489
ILMN_2630018	Mkrn1	blue	77.343		1.01082	0.79678	0.947027	1.00991	0.82498	0.985866	-1.04009	0.271598	0.863489
ILMN_1223179	H2-T23	blue	14.3986		-1.00039	0.989021	0.99878	1.02429	0.437574	0.93598	1.03674	0.273653	0.864591
ILMN_1252531	4930429O20Rik	blue	65.1775		-1.0069	0.669753	0.908794	1.01278	0.558078	0.956245	-1.01551	0.273726	0.864591
ILMN_1254987	Mbnl2	blue	162.987		-1.17615	0.0268688	0.305161	-1.01241	0.903253	0.99423	-1.09017	0.27367	0.864591
ILMN_1217480	LOC100046080	blue	16.5955		-1.01811	0.0948855	0.489664	-1.02861	0.0763052	0.752028	-1.01548	0.275188	0.864801
ILMN_2935362	Ywhab	blue	90.42		-1.07172	0.163119	0.592545	-1.07015	0.290955	0.897493	-1.0619	0.275159	0.864801
ILMN_1227785	6030413G23Rik	blue	35.5022		-1.02588	0.0878817	0.476941	-1.00772	0.550987	0.956157	-1.0187	0.274851	0.864801
ILMN_2776095	Ttbk1	blue	131.075		-1.04208	0.509494	0.848628	-1.06104	0.453634	0.939842	-1.06864	0.276138	0.865405
ILMN_2602151	Rpap1	blue	39.5183		-1.01162	0.543502	0.861602	1.00619	0.804759	0.983859	-1.02525	0.277164	0.866153
ILMN_2663613	Itgb5	blue	102.476		-1.04517	0.274385	0.703543	-1.00104	0.982181	0.99845	-1.04406	0.277644	0.866328
ILMN_2656614	Parc	blue	84.0317		-1.02586	0.32549	0.744421	-1.00799	0.79684	0.982992	-1.03319	0.278357	0.866342
ILMN_2703621	Zfp593	blue	34.5019		-1.01472	0.412906	0.797453	-1.00276	0.873293	0.991458	1.02333	0.278576	0.866643
ILMN_1238237	Trim32	blue	127.854		-1.07056	0.241299	0.67808	-1.0037	0.9512	0.997864	-1.06471	0.279293	0.86778
ILMN_1249586	Hspa8	blue	191.95		-1.12284	0.309749	0.731065	-1.13096	0.388294	0.928546	-1.13083	0.282112	0.868691
ILMN_2486694	Mmp24	blue	133.344		-1.05182	0.380504	0.777438	-1.06156	0.418649	0.933956	-1.07417	0.281942	0.868691
ILMN_2577558	1110031I01Rik	blue	40.3327	LTR MaLR	-1.0059	0.696828	0.918957	-1.00573	0.719943	0.978742	-1.0154	0.28391	0.868825
ILMN_2620517	Mlx	blue	21.5789		-1.00842	0.696923	0.918957	1.01952	0.152205	0.829706	1.01647	0.284704	0.869578
ILMN_2576590	Ddx26	blue	62.475		-1.02225	0.7206	0.928394	-1.06562	0.342092	0.916493	-1.06961	0.285289	0.86982
ILMN_2771326	Atxn10	blue	131.775		-1.02096	0.811886	0.951072	-1.02379	0.801927	0.983453	-1.10108	0.285244	0.86982
ILMN_1249158	Nfs1	blue	9.75137		1.004	0.809756	0.950329	1.01957	0.169859	0.837333	1.0167	0.285703	0.869934
ILMN_2798255	Pigp	blue	43.041		-1.00588	0.847342	0.962542	-1.08734	0.0379976	0.69348	1.03745	0.286999	0.870711
ILMN_1253752	Bbs2	blue	84.6123		-1.01385	0.794079	0.946404	1.04722	0.327699	0.914517	-1.04631	0.287286	0.87098
ILMN_2747986	Sox17	blue	34.3106		-1.0319	0.19385	0.628402	-1.04519	0.0678019	0.739735	-1.0255	0.288367	0.871262
ILMN_2522145	C77604	blue	71.7937		-1.02069	0.671086	0.909607	-1.07019	0.247443	0.873596	-1.06108	0.287843	0.871262
ILMN_2933399	Ppp1r10	blue	64.4227		-1.01921	0.60399	0.884429	-1.05387	0.297223	0.899127	-1.04563	0.288793	0.871281
ILMN_1232146	1700021C14Rik	blue	36.68		-1.06871	0.000144278	0.0949272	-1.04229	0.0522351	0.714814	-1.02345	0.294627	0.873181
ILMN_1216035	St8sia5	blue	32.3001		-1.09012	0.0676562	0.43085	-1.06707	0.0956522	0.778254	-1.04023	0.294283	0.873181
ILMN_1224799	Tctn3	blue	36.4489		-1.00366	0.747165	0.935037	1.01675	0.225823	0.862897	-1.01226	0.294584	0.873181
ILMN_3141195	Zfp692	blue	119.167		-1.02528	0.604378	0.884604	-1.03362	0.459687	0.941629	-1.04646	0.294233	0.873181
ILMN_2619307	LOC100047052	blue	133.77		-1.02651	0.541696	0.86103	-1.0266	0.600982	0.9643	-1.04766	0.294818	0.873181
ILMN_1249790	4921511K06Rik	blue	98.5214		-1.0199	0.72678	0.929647	-1.01583	0.77389	0.982992	-1.05444	0.292581	0.873181
ILMN_2713879	Dennd1a	blue	27.0787		-1.07105	0.000980687	0.136716	-1.00449	0.858164	0.989494	-1.01672	0.293208	0.873181
ILMN_2650280	Sod2	blue	36.7673		-1.06476	0.0440389	0.370031	-1.00775	0.858678	0.989689	-1.03093	0.293785	0.873181
ILMN_1224516	Slmap	blue	16.2634		-1.06863	0.0222323	0.286544	1.00188	0.955521	0.997864	-1.0284	0.293891	0.873181
ILMN_2657751	Syngr1	blue	100.071		-1.02167	0.691164	0.915877	-1.01284	0.824924	0.985866	-1.05752	0.296112	0.873436
ILMN_2860479	Arpc1b	blue	76.8497		-1.06294	0.0578431	0.40567	-1.01249	0.753828	0.98077	-1.03665	0.299775	0.873935
ILMN_2609614	Snx10	blue	5.86561		-1.07809	0.00600845	0.191628	-1.00175	0.953883	0.997864	1.04053	0.300802	0.874837
ILMN_1238389	2310022M17Rik	blue	111.641		-1.07295	0.169882	0.600427	-1.03116	0.567899	0.958923	-1.04931	0.300894	0.874877
ILMN_2748897	LOC100046207	blue	13.7901		1.014	0.635561	0.896135	1.0395	0.272339	0.884388	1.05089	0.300982	0.87497
ILMN_2900216	Ndufb10	blue	154.562		-1.04987	0.557715	0.865507	-1.02011	0.832688	0.985922	-1.08211	0.301014	0.87497
ILMN_1252845	Polr1c	blue	89.0784		-1.0245	0.518744	0.852486	1.00681	0.894025	0.993408	-1.03423	0.301711	0.875196
ILMN_2839027	Tceal6	blue	70.4668		1.00268	0.924166	0.983307	1.00606	0.869956	0.991458	-1.03856	0.302244	0.875589
ILMN_3007428	Sox9	blue	13.0521		-1.04372	0.118047	0.530502	-1.04334	0.191202	0.845315	-1.02755	0.304768	0.876904
ILMN_1239024	LOC100044468	blue	52.0346		-1.12916	0.0605367	0.412865	-1.12542	0.230201	0.866333	-1.09132	0.304432	0.876904
ILMN_2628236	A330021E22Rik	blue	36.8144		1.00896	0.682012	0.913169	1.03102	0.287707	0.897039	1.02475	0.304522	0.876904
ILMN_1257184	Cpeb4	blue	65.1592		-1.06425	0.141985	0.56142	-1.04807	0.309595	0.904433	-1.04636	0.304425	0.876904
ILMN_1226069	Cmtm6	blue	26.2884		1.0036	0.880824	0.971509	1.01185	0.696441	0.977501	-1.024	0.303343	0.876904
ILMN_1215233	Tmem167b	blue	89.4157		-1.04182	0.246741	0.68219	1.01477	0.702417	0.977501	-1.03448	0.303465	0.876904
ILMN_1246471	Ctr9	blue	40.6939		-1.06251	0.00167605	0.148121	-1.02109	0.23543	0.868233	-1.01698	0.308207	0.877313
ILMN_2716358	Bms1	blue	12.8193		1.03317	0.0582877	0.407164	1.01285	0.371362	0.928546	1.01612	0.309099	0.877313
ILMN_1256328	Tjp2	blue	102.506		1.00331	0.943846	0.988539	-1.03181	0.54639	0.955538	-1.04499	0.306089	0.877313
ILMN_2456696	Polr2a	blue	107.903		-1.06843	0.0478103	0.380743	-1.00308	0.947651	0.997531	-1.0345	0.310268	0.877313
ILMN_2425691	A930009E05Rik	blue	89.0252		1.01249	0.834248	0.958615	-1.00358	0.958358	0.997864	1.0717	0.308302	0.877313
ILMN_2593104	Tmcc2	blue	85.8969		-1.10757	0.109767	0.51762	-1.02201	0.745734	0.97913	-1.06108	0.310385	0.877342
ILMN_1258341	Chpf	blue	84.0449		1.02415	0.620371	0.89024	-1.00697	0.897476	0.993408	-1.04305	0.310761	0.877634
ILMN_1248039	mtDNA_COXII	blue	131.045		-1.02626	0.715153	0.92701	-1.05069	0.599542	0.964008	-1.07545	0.311729	0.878234
ILMN_3006644	Abi2	blue	32.6646		-1.02842	0.263095	0.693782	-1.01493	0.630455	0.96811	-1.03016	0.312568	0.878357
ILMN_2715201	Golga2	blue	68.7078		-1.00029	0.995587	0.999102	-1.01569	0.753391	0.98077	-1.04242	0.313464	0.878956
ILMN_2721761	Nab1	blue	37.2481		-1.05632	0.0929953	0.486063	-1.03577	0.234361	0.867803	-1.03425	0.314357	0.879534
ILMN_1241236	Cs	blue	68.1418		-1.07418	0.14114	0.561142	-1.06067	0.257856	0.880454	-1.05001	0.317138	0.879636
ILMN_2770183	Ddah2	blue	86.1625		-1.02091	0.399265	0.78809	-1.02143	0.476546	0.945529	-1.0242	0.314952	0.879636
ILMN_2861123	Tmem150	blue	64.3894		1.00236	0.951231	0.990292	-1.01771	0.66933	0.975242	-1.03657	0.316859	0.879636
ILMN_2611676	Ogt	blue	72.3199		-1.10547	0.0512642	0.388354	1.02313	0.694884	0.977501	-1.04758	0.316121	0.879636
ILMN_2822131	Hmgcl	blue	36.8074		-1.01389	0.645204	0.899026	1.00755	0.811626	0.984854	-1.02788	0.316548	0.879636
ILMN_2542550	Ttc5	blue	39.8814		-1.00552	0.73589	0.931114	-1.00185	0.907816	0.994315	-1.01586	0.31712	0.879636
ILMN_2622605	Srr	blue	30.7552		-1.02563	0.609388	0.88692	-1.02094	0.784816	0.982992	1.05344	0.318553	0.879822
ILMN_2422239	Rnf121	blue	83.4054		-1.00975	0.751038	0.93642	1.00008	0.998157	0.999763	-1.0313	0.318431	0.879822
ILMN_2765593	Lrrc48	blue	15.7519		-1.05428	0.0161355	0.260288	1.00012	0.996585	0.999725	1.02116	0.320932	0.88051
ILMN_2772920	Fbxo4	blue	19.1162		1.01937	0.339539	0.752015	1.03713	0.0338479	0.68292	-1.01841	0.323206	0.880572
ILMN_1242465	LOC231368	blue	43.8793		1.01286	0.74015	0.932951	1.04214	0.406178	0.932344	1.03813	0.322982	0.880572
ILMN_2579533	A330094N15Rik	blue	70.5195	LINE L1	1.00486	0.829705	0.956568	1.01131	0.5949	0.96359	-1.0192	0.321065	0.880572
ILMN_2651781	Atg3	blue	103.248		-1.09531	0.131242	0.547655	-1.02064	0.743324	0.978742	-1.05673	0.323374	0.880572
ILMN_1219179	A830081L15Rik	blue	20.2481	SINE Alu	-1.00891	0.592911	0.880075	-1.00476	0.830397	0.985922	-1.01714	0.322895	0.880572
ILMN_2593859	Ppapdc1	blue	27.4842		-1.03421	0.183304	0.615115	-1.00501	0.851665	0.988353	1.02468	0.321405	0.880572
ILMN_2747006	Sytl5	blue	16.1603		#N/A	#N/A	#N/A	1.01404	0.268669	0.88291	1.01264	0.32551	0.880618
ILMN_2897858	Hus1	blue	29.7882		1.00136	0.950568	0.990139	-1.01864	0.30894	0.904338	1.02192	0.325484	0.880618
ILMN_2590950	Agtrap	blue	38.2271		-1.01578	0.606447	0.885573	1.02593	0.411899	0.933956	1.03048	0.325979	0.880618
ILMN_2536649	LOC665235	blue	154.686		-1.01387	0.905464	0.977962	-1.10157	0.423626	0.933956	-1.09524	0.324855	0.880618
ILMN_3160194	Pcf11	blue	37.4456		-1.04348	0.00274798	0.159997	-1.01562	0.54578	0.955538	-1.02139	0.325041	0.880618
ILMN_1216970	Cic	blue	69.9807		-1.09538	0.0566818	0.403988	-1.02186	0.67237	0.975717	-1.04613	0.324554	0.880618
ILMN_2712957	Prpf6	blue	92.5951		-1.01781	0.767963	0.94094	-1.01742	0.762081	0.981975	-1.0533	0.326166	0.880618
ILMN_2903972	Pdgfrb	blue	32.1374		-1.01205	0.618555	0.88973	-1.01444	0.421629	0.933956	-1.01559	0.327536	0.88072
ILMN_1249775	Lrp8	blue	109.51		-1.02123	0.12629	0.541015	-1.00691	0.717127	0.97865	-1.01705	0.327944	0.880887
ILMN_1253682	Ccdc25	blue	15.3127		1.00488	0.824339	0.954872	1.00233	0.898915	0.993408	1.02052	0.328248	0.881146
ILMN_2740628	Ndrg3	blue	40.7304		1.00874	0.834528	0.958665	-1.07322	0.17466	0.83967	-1.04833	0.328682	0.881531
ILMN_1213272	Pgbpll	blue	38.0836		-1.03167	0.213453	0.649737	1.01435	0.576474	0.95985	-1.0229	0.330418	0.88198
ILMN_2706803	Crlf3	blue	9.36771		-1.02047	0.428226	0.808205	-1.01246	0.618875	0.966474	1.02325	0.332829	0.88198
ILMN_1218494	Usp33	blue	100.727		-1.02217	0.732819	0.930963	-1.02364	0.706421	0.977942	-1.06227	0.331405	0.88198
ILMN_2548302	2210017A09Rik	blue	19.033		-1.16066	0.00478406	0.180643	-1.00333	0.954783	0.997864	1.06401	0.330542	0.88198
ILMN_1240472	Atg4b	blue	83.8679		-1.00258	0.937449	0.98625	-1.00201	0.957593	0.997864	-1.03133	0.331955	0.88198
ILMN_1224112	Vti1b	blue	108.686		-1.06458	0.38806	0.781727	-1.00825	0.932106	0.997046	-1.08171	0.333646	0.882358
ILMN_2857570	Rpl29	blue	64.8983		-1.02666	0.497318	0.842525	-1.03305	0.451174	0.93967	-1.03603	0.333994	0.882383
ILMN_2759884	Larp1	blue	12.3451		-1.03188	0.37684	0.774412	1.0135	0.742236	0.978742	-1.03785	0.335416	0.88335
ILMN_1236934	Ccdc6	blue	112.006		-1.02631	0.657523	0.902436	1.01543	0.818281	0.985791	1.05924	0.336242	0.883784
ILMN_2874104	Fasn	blue	12.5282		-1.0015	0.891546	0.974297	1.02292	0.0870097	0.774601	1.01249	0.337216	0.884091
ILMN_2610899	Krcc1	blue	51.0086		-1.03217	0.112827	0.521649	-1.03893	0.141949	0.817974	-1.02252	0.337778	0.884091
ILMN_2845391	N6amt1	blue	12.2071		-1.0112	0.584126	0.876003	-1.01815	0.316935	0.908313	1.02422	0.33879	0.884091
ILMN_1227540	Phf10	blue	26.6234		1.02567	0.497517	0.842573	1.03366	0.369374	0.928126	1.02561	0.337713	0.884091
ILMN_1257001	Ttc7	blue	11.0553		-1.01196	0.226835	0.665354	-1.00457	0.67297	0.975717	-1.01106	0.33735	0.884091
ILMN_1231567	LOC100046254	blue	5.87442		-1.01135	0.575899	0.873002	-1.00696	0.749028	0.979601	-1.02145	0.337952	0.884091
ILMN_3143227	Tmem183a	blue	61.8944		-1.04691	0.274274	0.703543	-1.05934	0.254975	0.879017	-1.04391	0.339618	0.884229
ILMN_2835686	Ywhaq	blue	130.727		-1.01774	0.835456	0.958952	-1.06033	0.618338	0.96631	-1.09298	0.340595	0.884537
ILMN_1259832	Lgtn	blue	19.2373		-1.03246	0.0590286	0.409816	-1.00077	0.964535	0.998189	-1.01886	0.340393	0.884537
ILMN_1227235	Timm10	blue	78.9236		-1.0431	0.34787	0.756592	-1.07521	0.105267	0.783034	-1.0316	0.34179	0.884924
ILMN_2750842	2610027L16Rik	blue	28.1617		-1.01735	0.305706	0.728163	-1.03376	0.119298	0.799953	-1.01805	0.341207	0.884924
ILMN_2437682	2810029C07Rik	blue	28.0174		-1.08656	0.00479608	0.180643	-1.02178	0.438058	0.936167	-1.03121	0.342693	0.885522
ILMN_2688135	Ddx19b	blue	84.0531		-1.03157	0.354258	0.760081	-1.03583	0.465672	0.94375	-1.03592	0.343361	0.885522
ILMN_1243926	EG226654	blue	32.4144		-1.01122	0.395562	0.786199	-1.00461	0.770119	0.982977	-1.0138	0.343312	0.885522
ILMN_2463583	C030009J22Rik	blue	12.3147		1.02271	0.525025	0.854756	1.11749	0.00480417	0.581536	1.04231	0.344014	0.885868
ILMN_2491419	Kif3b	blue	31.9148		-1.04382	0.0338028	0.335941	-1.00888	0.733213	0.978742	1.01982	0.344553	0.886408
ILMN_1251877	Psmc5	blue	31.0862		1.023	0.347609	0.756592	1.00067	0.982537	0.99845	1.02228	0.344809	0.886408
ILMN_2531281	LOC271490	blue	14.5031		-1.01136	0.410602	0.796289	1.01719	0.211433	0.855785	1.01437	0.346525	0.887214
ILMN_1232022	4921517B04Rik	blue	23.4313		-1.05297	0.123777	0.539218	-1.04845	0.328142	0.914517	-1.02653	0.346477	0.887214
ILMN_1233175	LOC632667	blue	54.2717		-1.02991	0.277183	0.705649	-1.02648	0.411585	0.933956	-1.02275	0.349382	0.887545
ILMN_1236822	Cuedc2	blue	15.5334		1.02386	0.590545	0.878847	1.02636	0.606277	0.964932	1.04664	0.351024	0.890088
ILMN_2426833	Wdr60	blue	27.4445		1.00248	0.927681	0.98421	1.04174	0.161586	0.837333	1.02323	0.351937	0.890848
ILMN_1259494	Sirt4	blue	79.4445		-1.05012	0.382459	0.778366	-1.05572	0.326734	0.913683	-1.053	0.353147	0.891537
ILMN_2694579	Sec63	blue	27.8986		-1.01801	0.418844	0.802579	1.04236	0.134096	0.817258	1.02326	0.35481	0.891949
ILMN_1220826	Ntn2l	blue	48.9071		-1.00109	0.955125	0.990967	1.01062	0.647496	0.971975	-1.01849	0.356527	0.892423
ILMN_2674668	2810021J22Rik	blue	16.9797		-1.01418	0.434741	0.812589	-1.00577	0.736435	0.978742	-1.01915	0.35892	0.894106
ILMN_2490479	Ywhab	blue	132.421		-1.08726	0.442251	0.81729	-1.08517	0.480104	0.945742	-1.08135	0.359452	0.894515
ILMN_1247814	Xrcc6	blue	12.2532		-1.05355	0.00456959	0.180643	-1.01415	0.450153	0.939528	1.01835	0.360339	0.894589
ILMN_1255832	Irgq	blue	78.3921		-1.05174	0.219764	0.657305	-1.03598	0.483349	0.945908	-1.0427	0.360964	0.894589
ILMN_1244584	Zfyve16	blue	5.09236		-1.00589	0.794084	0.946404	-1.01043	0.702158	0.977501	1.02385	0.359744	0.894589
ILMN_2633039	Cox18	blue	39.1562		-1.03843	0.131232	0.547655	1.00535	0.83747	0.98658	1.02397	0.360148	0.894589
ILMN_1253942	Bop1	blue	75.2019		-1.06132	0.169159	0.600108	-1.06521	0.165336	0.837333	-1.03813	0.362951	0.895026
ILMN_1216011	LOC383826	blue	18.7928		-1.00058	0.956367	0.991284	1.00989	0.352868	0.920042	1.01209	0.361791	0.895026
ILMN_1235819	LOC100045999	blue	59.0434		1.05168	0.169678	0.600262	-1.00974	0.83702	0.986552	1.03128	0.36295	0.895026
ILMN_1214602	Sfrp2	blue	21.9972		1.01791	0.166684	0.596578	1.0021	0.845974	0.987542	1.01133	0.363261	0.895026
ILMN_2534572	LOC272681	blue	32.1845		1.05967	0.101675	0.504196	-1.00091	0.975699	0.99845	1.02807	0.36372	0.895256
ILMN_2749471	Fut8	blue	43.5241		-1.048	0.236984	0.674431	-1.0832	0.0566385	0.720045	-1.03827	0.365674	0.896848
ILMN_3140071	Rtn4	blue	68.6667		-1.00899	0.875306	0.970118	1.02852	0.676645	0.976071	1.05471	0.366681	0.89763
ILMN_1250922	Pdxdc1	blue	22.0197		-1.0243	0.0604945	0.412865	-1.03827	0.0419588	0.708267	-1.01319	0.369579	0.898198
ILMN_2642681	Atf4	blue	129.17		-1.11058	0.127166	0.541441	-1.10244	0.297218	0.899127	-1.06176	0.373592	0.898198
ILMN_1213020	EG433865	blue	80.3164		-1.03328	0.308676	0.730306	-1.04073	0.338684	0.915893	-1.03253	0.369681	0.898198
ILMN_2701654	Lig4	blue	22.3423		-1.00375	0.744333	0.934062	-1.00971	0.351682	0.9195	-1.00877	0.375012	0.898198
ILMN_2589219	Epb4.1l2	blue	74.0299		1.00259	0.946323	0.988988	1.02638	0.578282	0.959899	1.0402	0.367428	0.898198
ILMN_2806029	Sfrs2	blue	86.3064		-1.0317	0.546096	0.861739	1.03086	0.660988	0.973439	-1.04522	0.372241	0.898198
ILMN_2595704	Adprh	blue	83.3895		-1.08488	0.0410878	0.360227	1.01761	0.721701	0.978742	-1.0323	0.374016	0.898198
ILMN_1243433	LOC100048037	blue	69.0479		-1.01268	0.786319	0.945308	1.01495	0.780628	0.982992	1.04306	0.369974	0.898198
ILMN_1249219	2310011G17Rik	blue	35.2804		1.0042	0.836788	0.95907	-1.00686	0.805936	0.983859	-1.01952	0.373106	0.898198
ILMN_1217225	Ccdc91	blue	26.7017		-1.00099	0.976026	0.995379	1.00543	0.863805	0.990669	-1.03246	0.369421	0.898198
ILMN_3021192	Znhit6	blue	7.77361		1.01332	0.395321	0.786077	1.02306	0.195652	0.845773	1.01749	0.376357	0.898752
ILMN_2843698	Smarcal1	blue	31.8611		1.01849	0.472105	0.831604	-1.03428	0.213455	0.85594	1.02554	0.376478	0.898824
ILMN_2494939	6530404N21Rik	blue	50.7029		-1.06608	0.0796724	0.459046	-1.0885	0.0166393	0.645956	-1.02657	0.378084	0.899125
ILMN_2654532	Kifap3	blue	111.853		-1.09637	0.132493	0.549514	-1.05166	0.415384	0.933956	-1.05492	0.377926	0.899125
ILMN_2987339	Mybbp1a	blue	91.1115		1.01897	0.676506	0.911152	-1.03822	0.423986	0.934213	-1.03941	0.378011	0.899125
ILMN_2848273	Mansc1	blue	11.896		-1.13628	0.00307579	0.166506	-1.08837	0.0697384	0.740936	-1.03922	0.379726	0.899239
ILMN_2671923	Ly86	blue	47.0697		1.01471	0.671256	0.909776	-1.02755	0.47862	0.945702	-1.03469	0.379252	0.899239
ILMN_2557201	Mtap4	blue	30.7513		-1.07568	0.0184898	0.272274	-1.08151	0.0325193	0.681853	-1.03124	0.382588	0.899465
ILMN_1222865	Atg10	blue	10.6551		-1.04741	0.0477254	0.380649	-1.01903	0.487542	0.946391	-1.0197	0.381516	0.899465
ILMN_2911760	Ubac1	blue	18.5205		1.01412	0.649741	0.900658	1.01612	0.599099	0.964008	-1.02201	0.383436	0.899465
ILMN_2693230	Gmeb1	blue	10.7616		-1.00444	0.709643	0.925411	-1.00441	0.684075	0.976572	-1.01293	0.382275	0.899465
ILMN_1236376	Asb3	blue	10.3365		-1.02348	0.318506	0.73751	1.00415	0.871133	0.991458	-1.02122	0.382752	0.899465
ILMN_1227803	LOC674707	blue	103.31		1.00574	0.857351	0.965532	-1.00591	0.879028	0.992245	-1.03075	0.383397	0.899465
ILMN_2592881	Jam2	blue	5.68872		-1.01625	0.232217	0.669964	-1.01353	0.387447	0.928546	1.02247	0.385301	0.899681
ILMN_2539109	LOC383308	blue	148.333		-1.05259	0.552975	0.864267	-1.08943	0.478164	0.945679	-1.06967	0.385005	0.899681
ILMN_2975455	Il22ra1	blue	41.1867		-1.01949	0.315042	0.735377	1.01572	0.616364	0.966054	-1.01626	0.386013	0.899681
ILMN_2609568	Pygo2	blue	51.2835		1.0186	0.640288	0.897634	1.00275	0.95527	0.997864	1.03926	0.386252	0.899681
ILMN_2702444	Csgalnact1	blue	21.2862		1.00285	0.958988	0.991999	1.07572	0.243106	0.872241	1.05444	0.387064	0.899784
ILMN_3156633	Kbtbd7	blue	26.5153		-1.06512	0.0177063	0.270806	-1.02568	0.354367	0.920042	-1.02377	0.38753	0.899985
ILMN_2698689	Herc4	blue	8.68032		1.00468	0.673109	0.910146	1.01795	0.184829	0.845315	1.01121	0.387651	0.89999
ILMN_2663895	Dtwd2	blue	15.7894		-1.0233	0.0963115	0.492784	-1.0137	0.390624	0.928546	-1.0117	0.39017	0.901468
ILMN_3162793	Fastkd1	blue	17.0641		-1.03249	0.16595	0.595758	-1.02058	0.40749	0.933171	1.02064	0.390297	0.901468
ILMN_2424895	Csnk1g1	blue	109.878		-1.03277	0.316359	0.736262	-1.00414	0.918281	0.996098	-1.02718	0.38991	0.901468
ILMN_2474887	Whsc2	blue	116.328		-1.00144	0.974564	0.994962	1.00442	0.932092	0.997046	-1.03922	0.390873	0.901521
ILMN_1235982	Rai12	blue	123.826		-1.04197	0.301344	0.724398	-1.03975	0.420638	0.933956	-1.03156	0.391433	0.9021
ILMN_2662709	Dscam	blue	31.8497		-1.00705	0.723115	0.928908	-1.02412	0.176058	0.841084	-1.01519	0.395709	0.903221
ILMN_2595359	Slc3a2	blue	9.90639		-1.004	0.65719	0.902382	1.0148	0.211122	0.855785	1.01218	0.396846	0.903221
ILMN_2714796	Coro1a	blue	27.3745		-1.06814	0.133146	0.550497	-1.04772	0.273228	0.884763	-1.04247	0.394881	0.903221
ILMN_2974021	Rpl3	blue	8.56305		1.04	0.197839	0.632107	1.026	0.417318	0.933956	1.02773	0.395499	0.903221
ILMN_1231794	Odz3	blue	30.8991		-1.00815	0.509702	0.848689	-1.01179	0.472009	0.945529	-1.01616	0.393684	0.903221
ILMN_1235337	Ipo9	blue	79.8654		1.01166	0.84916	0.963385	-1.03117	0.606776	0.964932	-1.04354	0.395658	0.903221
ILMN_2729985	Cops4	blue	25.6383		-1.01083	0.761017	0.939221	1.01848	0.666389	0.974502	-1.02895	0.394261	0.903221
ILMN_1216662	Kif5c	blue	25.5549		-1.05518	0.125727	0.540934	-1.01538	0.683889	0.976572	-1.03218	0.394039	0.903221
ILMN_2608622	B3gnt9	blue	19.6884		-1.01521	0.294199	0.718326	-1.00627	0.684062	0.976572	-1.01493	0.393433	0.903221
ILMN_1249378	Bhlhb2	blue	12.5762		1.03082	0.56235	0.86753	1.01765	0.79697	0.982992	1.05233	0.397051	0.903221
ILMN_2755803	Yipf1	blue	89.4925		-1.03049	0.396383	0.786869	1.00079	0.984741	0.99845	-1.02948	0.394188	0.903221
ILMN_2903379	Memo1	blue	84.8291		-1.07825	0.00179098	0.152109	-1.02147	0.58383	0.962162	-1.01651	0.398173	0.904365
ILMN_1222071	C920004C08Rik	blue	27.9165	LTR ERV1	-1.02238	0.532005	0.858073	1.0295	0.455055	0.940704	-1.02694	0.398633	0.9047
ILMN_1238908	LOC385461	blue	10.5469		-1.00235	0.841754	0.960978	1.00017	0.988155	0.99845	1.01183	0.399086	0.90508
ILMN_2731940	Sui1-rs1	blue	106.523		-1.05499	0.426805	0.807824	-1.00836	0.916205	0.995969	-1.06244	0.400407	0.906527
ILMN_1247543	LOC100044692	blue	81.2142		-1.04009	0.262783	0.693517	-1.05581	0.259798	0.880454	-1.04026	0.40137	0.906991
ILMN_1249164	Dffa	blue	119.566		-1.03007	0.240419	0.677774	-1.01951	0.454968	0.940704	-1.02255	0.40167	0.907165
ILMN_1220793	Rbm4b	blue	29.051		1.07975	0.0880286	0.476965	1.00099	0.983649	0.99845	-1.03643	0.402581	0.907329
ILMN_2594450	Pten	blue	25.9799		-1.06526	0.0166677	0.264175	-1.04098	0.133519	0.816471	-1.01988	0.404285	0.908223
ILMN_1241638	Wnk1	blue	23.9093		-1.01578	0.760501	0.938994	-1.04394	0.339935	0.916061	-1.03182	0.403964	0.908223
ILMN_1257268	Krit1	blue	4.1696		1.00588	0.72335	0.928908	-1.00829	0.551212	0.956157	1.01468	0.405557	0.909036
ILMN_1221822	Rbm12	blue	43.2441		-1.01683	0.387536	0.781307	-1.02319	0.300744	0.9007	-1.0138	0.4077	0.910223
ILMN_1248521	Pik3r3	blue	15.212		-1.0301	0.140497	0.561142	1.01665	0.410761	0.933956	1.02031	0.406982	0.910223
ILMN_1259680	LOC382050	blue	30.2806		-1.00914	0.688144	0.914595	1.01086	0.65336	0.973306	-1.01703	0.406653	0.910223
ILMN_2494061	LOC100044170	blue	12.0235		1.00491	0.795867	0.947003	-1.00093	0.96828	0.99845	1.01855	0.409728	0.911067
ILMN_2606136	AA691260	blue	13.7223		1.00286	0.821176	0.953903	-1.00053	0.969294	0.99845	1.01448	0.409638	0.911067
ILMN_1254390	1200003I07Rik	blue	53.8062		-1.00226	0.893327	0.975117	1.01373	0.576362	0.95985	-1.01615	0.411222	0.911821
ILMN_2749972	Phax	blue	95.0492		-1.03432	0.471441	0.831193	1.03465	0.544976	0.955188	-1.04285	0.411835	0.911954
ILMN_2918114	Apex1	blue	47.2209		1.02782	0.30756	0.729896	1.02027	0.557188	0.956157	1.0221	0.411402	0.911954
ILMN_2852067	Ccdc53	blue	68.2033		-1.04781	0.213704	0.649833	-1.01064	0.814371	0.984991	-1.02865	0.411616	0.911954
ILMN_2716838	Hspa4	blue	30.5298		-1.04653	0.014806	0.249447	-1.0196	0.154277	0.831074	-1.01621	0.413138	0.912212
ILMN_2899022	A930025D01Rik	blue	55.6741		-1.04738	0.0287119	0.314893	-1.01005	0.652777	0.973018	-1.01694	0.412787	0.912212
ILMN_2681516	Slc39a6	blue	7.06742		-1.03561	0.213867	0.649941	1.03186	0.369882	0.928521	1.03643	0.41408	0.912434
ILMN_2913590	Lonp2	blue	50.2153		-1.00241	0.933955	0.985814	-1.02046	0.518083	0.949168	1.02363	0.416486	0.912519
ILMN_1254253	Aof2	blue	6.80623		1.00355	0.871441	0.970008	-1.01584	0.602903	0.964413	1.02145	0.415238	0.912519
ILMN_2851429	Snx25	blue	36.4812		-1.01337	0.50171	0.843691	1.00046	0.983845	0.99845	1.01795	0.415508	0.912519
ILMN_2856570	Gpbp1	blue	16.3922		-1.05715	0.0270713	0.305463	1.02257	0.402115	0.930718	-1.02111	0.417001	0.91257
ILMN_2748708	Papd1	blue	103.444		-1.04664	0.169487	0.600262	-1.04409	0.343048	0.917001	-1.03326	0.417172	0.912748
ILMN_1257575	Cst3	blue	22.0641		-1.00153	0.948301	0.989488	-1.02131	0.413145	0.933956	-1.0233	0.417939	0.912757
ILMN_2510694	Nme7	blue	94.1061		-1.05499	0.401743	0.789919	-1.07129	0.417998	0.933956	-1.0513	0.419976	0.913059
ILMN_2660803	Bckdhb	blue	121.704		1.00897	0.898613	0.975816	1.00394	0.962526	0.998189	-1.05716	0.420029	0.913059
ILMN_2476948	Gabrb3	blue	9.05056		-1.04707	0.0650926	0.424395	1.00087	0.96383	0.998189	1.02199	0.420097	0.913059
ILMN_2800297	Sart3	blue	17.7166		-1.03922	0.200816	0.63494	-1.01529	0.617627	0.96631	-1.02471	0.420645	0.913061
ILMN_2446880	B930095G15Rik	blue	76.3355		-1.0405	0.607347	0.8859	1.03004	0.725251	0.978742	1.07845	0.4227	0.914159
ILMN_2507473	Hs6st2	blue	62.7511		1.05048	0.613815	0.888743	-1.03578	0.704536	0.977501	1.07997	0.423239	0.914498
ILMN_1226606	Tmem132a	blue	56.3351		-1.0862	0.363995	0.76615	-1.02203	0.815616	0.985299	-1.07326	0.423237	0.914498
ILMN_2907351	Uty	blue	36.2904		-1.02282	0.0827584	0.466072	-1.02054	0.14948	0.82588	-1.01229	0.424306	0.915064
ILMN_1244773	2700094K13Rik	blue	35.0564		1.02084	0.644197	0.898762	1.0084	0.839617	0.987007	1.0394	0.424216	0.915064
ILMN_2692421	Ciz1	blue	101.176		-1.05663	0.389202	0.782794	-1.00868	0.900098	0.993408	-1.04667	0.424343	0.915064
ILMN_2934457	Ran	blue	59.1722		1.03526	0.493269	0.840312	1.02472	0.62737	0.968087	-1.0456	0.424801	0.915073
ILMN_2491824	A430107N12Rik	blue	9.88223		-1.03518	0.143753	0.563618	-1.02288	0.506749	0.947486	-1.02102	0.425319	0.915311
ILMN_1240610	Noxo1	blue	30.5237		#N/A	#N/A	#N/A	1.00774	0.61559	0.965929	1.01192	0.425333	0.915311
ILMN_2824167	Ecsit	blue	63.7123		-1.03645	0.15422	0.581333	-1.0376	0.331744	0.914576	-1.0221	0.42757	0.915337
ILMN_2637398	Rabl5	blue	46.3997		1.03769	0.407142	0.794224	-1.01364	0.771614	0.982992	-1.04418	0.427201	0.915337
ILMN_2599008	Kirrel3	blue	95.9576		-1.0582	0.287966	0.714269	-1.00849	0.893634	0.993402	1.04875	0.428974	0.915337
ILMN_1246256	6330575B07Rik	blue	25.2368	LINE L1	1.00108	0.952867	0.990682	-1.00141	0.925339	0.996577	-1.01371	0.427078	0.915337
ILMN_1259632	Col20a1	blue	25.0068		-1.02415	0.119425	0.53325	1.00093	0.954692	0.997864	-1.01208	0.426002	0.915337
ILMN_2546842	2700017A04Rik	blue	26.1855		1.02146	0.480863	0.83585	1.03081	0.354755	0.920042	1.02313	0.429651	0.915474
ILMN_1245081	Otud4	blue	52.3152		1.01072	0.707127	0.923979	1.05362	0.114118	0.793601	1.02146	0.430192	0.915654
ILMN_2679157	4833424O15Rik	blue	90.4245		-1.002	0.965196	0.993115	-1.02933	0.557301	0.956157	-1.04075	0.430769	0.91587
ILMN_1228717	LOC225134	blue	178.764		-1.04625	0.663618	0.905709	-1.09064	0.513505	0.947486	-1.08018	0.430939	0.916126
ILMN_2998335	Abca5	blue	29.6793		-1.01894	0.224582	0.662996	-1.01382	0.355063	0.920089	1.01533	0.432709	0.916217
ILMN_3114518	Ids	blue	21.9477		-1.04615	0.198141	0.632192	-1.02625	0.396274	0.929386	1.03106	0.436219	0.916217
ILMN_2807572	Oprl1	blue	35.0901		1.10098	0.108282	0.516456	1.04035	0.463638	0.943401	1.04487	0.434209	0.916217
ILMN_2731629	Eif1b	blue	38.0412		1.00321	0.934338	0.985814	-1.03191	0.481734	0.945742	-1.0282	0.435103	0.916217
ILMN_1246408	LOC100042427	blue	122.416		-1.01284	0.759316	0.938781	-1.02293	0.635165	0.968439	-1.02956	0.435946	0.916217
ILMN_1251524	Them4	blue	15.7026		-1.00233	0.889576	0.9739	1.00765	0.652357	0.973018	1.01303	0.433234	0.916217
ILMN_2618745	Supv3l1	blue	84.2327		-1.03339	0.182768	0.614943	-1.0129	0.677817	0.976197	-1.01904	0.431935	0.916217
ILMN_2954858	Kifap3	blue	65.7028		-1.03607	0.40002	0.788108	-1.01317	0.799171	0.982992	-1.03738	0.436162	0.916217
ILMN_1246340	9330185J12Rik	blue	103.9		-1.03772	0.211945	0.647909	1.0054	0.874118	0.991469	-1.02366	0.435611	0.916217
ILMN_2710185	Mylc2b	blue	97.3519		1.02093	0.736692	0.931504	-1.00844	0.891455	0.993195	-1.04558	0.432639	0.916217
ILMN_2955104	Naca	blue	127.24		1.00527	0.937829	0.986391	1.00027	0.997018	0.999725	-1.05499	0.434708	0.916217
ILMN_2930933	Zfml	blue	141.865		-1.12204	0.112532	0.521031	-1.07608	0.34929	0.919163	-1.04789	0.438078	0.917258
ILMN_2641304	Rpl27a	blue	93.0256		1.00206	0.957568	0.991659	1.00222	0.9607	0.997986	-1.02924	0.438374	0.917258
ILMN_1221470	Tnks2	blue	13.2251		-1.01077	0.676252	0.911152	-1.00151	0.962031	0.998189	-1.01945	0.438943	0.91728
ILMN_2632416	Nef3	blue	105.01		-1.0669	0.221192	0.658851	-1.04698	0.509694	0.947486	-1.04342	0.440596	0.917469
ILMN_2892904	2310007F21Rik	blue	79.453		-1.07864	0.223589	0.661815	-1.09518	0.16271	0.837333	-1.04268	0.443617	0.918849
ILMN_1227677	Kelchl	blue	50.5915		1.03482	0.3382	0.751738	1.03432	0.320497	0.90968	-1.02309	0.443756	0.918897
ILMN_3096701	Hnrpa1	blue	33.6631		-1.01689	0.683343	0.913393	-1.02217	0.595642	0.963902	-1.0344	0.444797	0.919546
ILMN_1233531	2610528E23Rik	blue	77.438		1.00122	0.970259	0.994229	-1.00386	0.92354	0.996577	-1.02602	0.44593	0.919771
ILMN_2707503	Psmc1	blue	21.5837		-1.00015	0.996104	0.999102	-1.05976	0.130956	0.814655	1.02905	0.448401	0.920644
ILMN_2769762	Ctnna2	blue	92.6742		1.01461	0.814878	0.95215	1.06179	0.389135	0.928546	1.04752	0.44796	0.920644
ILMN_2594394	Nicn1	blue	49.1771		1.02895	0.108164	0.516456	-1.01863	0.48533	0.946176	-1.01402	0.447586	0.920644
ILMN_1234703	F730031O20Rik	blue	23.7067		-1.01124	0.315445	0.735388	-1.00531	0.675833	0.976071	-1.00967	0.448374	0.920644
ILMN_2802601	Mrpl24	blue	60.7127		1.06648	0.126025	0.541015	1.05833	0.175943	0.841084	1.03032	0.448596	0.920687
ILMN_1225770	Epn2	blue	40.0637		-1.00454	0.673223	0.910146	1.01502	0.286084	0.896011	1.0102	0.449941	0.921547
ILMN_1229682	Commd7	blue	33.5212		-1.00279	0.908901	0.978944	-1.00052	0.984696	0.99845	1.02279	0.450523	0.921818
ILMN_1245034	LOC382061	blue	121.048		-1.03097	0.584744	0.876197	-1.03844	0.552885	0.956157	-1.04321	0.451098	0.922183
ILMN_2824760	LOC241593	blue	25.9227		-1.00572	0.752703	0.936986	-1.00841	0.583659	0.962162	-1.014	0.453232	0.922273
ILMN_2427467	Ppapdc2	blue	34.6895		-1.06164	0.0342352	0.336794	-1.00761	0.794414	0.982992	1.02736	0.453985	0.922273
ILMN_1229253	1700013A01Rik	blue	26.5788		-1.03433	0.0828267	0.466072	-1.05017	0.0394487	0.698662	-1.01708	0.454215	0.922285
ILMN_2752275	Gja7	blue	10.9259		-1.00122	0.927234	0.984099	1.02099	0.0730778	0.748357	1.00931	0.460592	0.924259
ILMN_1246458	Hspa8	blue	48.698		-1.00965	0.768664	0.941029	-1.0468	0.196087	0.846117	-1.02278	0.460133	0.924259
ILMN_2604028	Elavl2	blue	47.359		-1.02539	0.743694	0.933978	-1.0586	0.482763	0.945908	-1.04081	0.458199	0.924259
ILMN_2717150	D6Ertd349e	blue	35.2412		-1.02249	0.351267	0.758375	-1.01323	0.572855	0.959843	-1.01744	0.458571	0.924259
ILMN_3153080	Pacsin1	blue	57.9906		-1.04172	0.380726	0.777481	-1.02399	0.667142	0.974631	-1.03619	0.458658	0.924259
ILMN_2942353	Ccl25	blue	59.1941	LINE L1	-1.00969	0.822127	0.954263	-1.01364	0.778172	0.982992	1.03197	0.463246	0.924259
ILMN_2754636	LOC639931	blue	76.8939		1.05336	0.395381	0.786077	1.0182	0.818874	0.985866	1.0486	0.463459	0.924259
ILMN_2638333	Sbno2	blue	21.4801		-1.01846	0.159306	0.586855	-1.00251	0.843136	0.987117	-1.01097	0.462252	0.924259
ILMN_1247384	Mrpl50	blue	18.4664		-1.06938	0.0050639	0.184085	-1.03284	0.296813	0.899127	1.01894	0.464051	0.92463
ILMN_2918440	Aarsd1	blue	115.961		1.01771	0.770668	0.941617	-1.01499	0.803028	0.983638	-1.03658	0.464584	0.925147
ILMN_1212633	LOC231444	blue	23.6426		-1.02531	0.142	0.56142	-1.01917	0.190007	0.845315	-1.01258	0.464975	0.925445
ILMN_1254814	Clk1	blue	48.4228		1.03767	0.330575	0.747004	1.05475	0.278259	0.890501	1.03075	0.467731	0.926507
ILMN_2473090	Uqcrfs1	blue	12.1483		-1.00718	0.55059	0.863543	-1.00861	0.492627	0.947285	-1.00845	0.46793	0.926507
ILMN_2918663	Rmnd5b	blue	50.1582		-1.03659	0.157681	0.584762	-1.01577	0.584993	0.962428	-1.02023	0.468207	0.926507
ILMN_2712316	D3Bwg0562e	blue	84.2682		-1.10668	0.0491966	0.383757	-1.03689	0.609322	0.965042	1.03717	0.46707	0.926507
ILMN_2895213	Lrrc8a	blue	74.2025		1.02179	0.578668	0.873756	1.01569	0.704319	0.977501	-1.02567	0.471396	0.926533
ILMN_1220799	Tank	blue	131.2		-1.03018	0.270322	0.7006	-1.01077	0.729233	0.978742	-1.0208	0.470506	0.926533
ILMN_2733542	LOC100044862	blue	125.507		-1.04981	0.433847	0.812421	-1.01979	0.782008	0.982992	-1.03869	0.470378	0.926533
ILMN_1215703	Eif3h	blue	84.484		-1.01169	0.48306	0.836317	1.00749	0.711267	0.978524	-1.01108	0.475263	0.926868
ILMN_2987984	S100a13	blue	65.2843		-1.00976	0.864426	0.967633	-1.022	0.730858	0.978742	-1.04624	0.475456	0.926868
ILMN_2746234	EG626175	blue	54.8874		1.01388	0.603927	0.884401	-1.0037	0.92872	0.996691	1.02444	0.473766	0.926868
ILMN_1244799	Usp39	blue	27.2178		1.01089	0.598822	0.882277	-1.01584	0.557014	0.956157	1.01937	0.47625	0.926994
ILMN_1259484	Fip1l1	blue	31.9578		-1.01903	0.229983	0.668048	1.0006	0.964943	0.998189	-1.01186	0.476516	0.926994
ILMN_2986605	Pdss1	blue	47.0451		1.00536	0.79226	0.946404	-1.00054	0.981828	0.99845	-1.01817	0.476697	0.926994
ILMN_2537068	LOC384104	blue	59.1422		-1.10573	0.0203961	0.279555	-1.05618	0.278232	0.890501	-1.02642	0.476982	0.927027
ILMN_1235741	Adra2c	blue	78.1416		-1.03184	0.158282	0.585733	-1.00067	0.983629	0.99845	-1.01442	0.477403	0.927166
ILMN_2713060	Fam131a	blue	63.37		-1.32832	0.00304135	0.165535	-1.25125	0.0147892	0.636626	-1.05053	0.478143	0.927784
ILMN_1224658	Spast	blue	11.1845		-1.09073	0.00903789	0.210787	1.03097	0.253246	0.87839	-1.02278	0.47846	0.927795
ILMN_2527650	LOC268700	blue	178.381		-1.07435	0.498968	0.843218	-1.05241	0.682753	0.976572	-1.07548	0.478757	0.927795
ILMN_2461154	Usp47	blue	71.3471		1.05118	0.186425	0.618344	-1.00452	0.893091	0.993262	-1.02404	0.479435	0.928445
ILMN_2628488	Pick1	blue	12.5652		1.01415	0.567912	0.870138	1.02678	0.433877	0.935969	-1.01739	0.480585	0.928504
ILMN_2686994	Jmjd2c	blue	91.3972		-1.01278	0.622419	0.891177	1.0166	0.59695	0.964008	1.0218	0.480979	0.928504
ILMN_2536116	LOC382885	blue	29.1805		1.02797	0.448844	0.820087	1.02269	0.599967	0.964008	-1.02977	0.479913	0.928504
ILMN_2499944	Tomm7	blue	35.9744		1.04244	0.235845	0.673612	1.0123	0.747317	0.979304	-1.02529	0.48256	0.929101
ILMN_2805631	1600027N09Rik	blue	29.1198		-1.00288	0.837672	0.959473	-1.00102	0.944476	0.997309	-1.01012	0.482607	0.929101
ILMN_2753058	Dtd1	blue	59.299		-1.09551	0.0915534	0.483477	1.04681	0.393215	0.928546	-1.03818	0.483188	0.92935
ILMN_1253316	Polr3f	blue	48.0348		-1.03605	0.0346523	0.337271	-1.01915	0.148049	0.825697	-1.00908	0.483653	0.929546
ILMN_2498813	Nufip2	blue	29.0931		-1.00904	0.563426	0.867783	1.01173	0.461577	0.942624	1.01234	0.484279	0.929756
ILMN_1224614	Ddx50	blue	42.4949		1.00142	0.92857	0.984731	-1.03248	0.103762	0.781609	1.01427	0.484329	0.929761
ILMN_1237017	Usp4	blue	68.2498		-1.05702	0.0554688	0.399564	1.00906	0.764691	0.982795	-1.01739	0.48549	0.930605
ILMN_2784019	Ggta1	blue	43.7451		1.00343	0.819049	0.953149	1.01561	0.317533	0.908506	1.01183	0.486041	0.930785
ILMN_2649961	Slc35a3	blue	7.46331		-1.00606	0.607978	0.88616	-1.00746	0.536512	0.954911	1.00872	0.48605	0.930785
ILMN_2619079	Fyttd1	blue	9.07382		1.00536	0.676033	0.911152	1.01501	0.303736	0.902386	1.01039	0.486602	0.931024
ILMN_1249817	Atp5f1	blue	27.897		-1.02105	0.542037	0.86103	-1.03398	0.388759	0.928546	-1.02427	0.48668	0.931024
ILMN_1240149	Vps36	blue	9.24276		-1.08183	0.00915187	0.210955	-1.05269	0.0887917	0.775458	-1.02522	0.48719	0.931123
ILMN_2540489	EG667190	blue	15.743		-1.0538	0.0597089	0.410987	-1.03175	0.190367	0.845315	-1.01713	0.490493	0.931833
ILMN_2526042	LOC217372	blue	20.8579		-1.01853	0.123288	0.539017	-1.01368	0.264242	0.881896	-1.00876	0.491942	0.931833
ILMN_2777217	Cog3	blue	12.846		-1.01125	0.490673	0.839458	-1.02477	0.277791	0.890145	-1.01354	0.491014	0.931833
ILMN_1213947	Slc25a24	blue	33.5921		-1.00696	0.596164	0.881498	-1.01426	0.322955	0.910092	-1.01046	0.492047	0.931833
ILMN_1238074	LOC100047402	blue	41.2955		-1.00459	0.771426	0.941617	1.01498	0.354796	0.920042	-1.01012	0.491614	0.931833
ILMN_2526174	LOC380756	blue	44.0395		-1.00024	0.986218	0.998142	1.00078	0.958786	0.997864	-1.01074	0.490528	0.931833
ILMN_2879517	Ube1c	blue	55.3333		-1.05416	0.136925	0.555445	-1.05343	0.233316	0.866333	-1.02626	0.493069	0.931845
ILMN_2841043	Maml1	blue	10.223		-1.01722	0.255797	0.686835	-1.01551	0.378196	0.928546	-1.01147	0.493472	0.931845
ILMN_2431218	Zranb2	blue	22.4375		-1.00812	0.759504	0.938781	-1.022	0.402923	0.930718	-1.02035	0.493429	0.931845
ILMN_2887619	Rps25	blue	55.0981		1.00938	0.824107	0.954872	-1.04637	0.443572	0.937238	1.02801	0.494808	0.932334
ILMN_2521686	2210018M11Rik	blue	41.5891		1.01489	0.523697	0.854171	1.00716	0.720939	0.978742	-1.01298	0.494713	0.932334
ILMN_2726905	Gnb4	blue	8.48768		1.01873	0.322137	0.741515	1.01275	0.538008	0.954911	1.01545	0.495927	0.932962
ILMN_2993267	Keap1	blue	91.9027		-1.01393	0.761833	0.939363	-1.02295	0.652099	0.973018	-1.02659	0.496136	0.933238
ILMN_2893999	Lass2	blue	56.8613		-1.00206	0.960498	0.992053	-1.0016	0.968777	0.99845	-1.02331	0.49769	0.934179
ILMN_2595091	Nhlrc1	blue	22.2721		1.0111	0.809142	0.950287	1.00681	0.887407	0.992645	1.03268	0.500451	0.935135
ILMN_1254540	Crbn	blue	116.784		-1.10563	0.0254367	0.300019	-1.0565	0.328021	0.914517	-1.02535	0.503972	0.935194
ILMN_2516565	Kbtbd7	blue	112.754		-1.06896	0.140404	0.561103	-1.02927	0.577936	0.95985	-1.03502	0.502879	0.935194
ILMN_2987685	Ctsd	blue	69.2562		-1.00678	0.757432	0.93813	-1.01018	0.597007	0.964008	-1.01225	0.503237	0.935194
ILMN_2646341	C530043K16Rik	blue	34.1421		-1.00868	0.632642	0.894428	-1.0074	0.642414	0.969537	-1.01169	0.501587	0.935194
ILMN_1217804	Ptpn5	blue	78.8512		-1.01498	0.781888	0.944378	-1.02073	0.712524	0.978524	-1.03811	0.501758	0.935194
ILMN_1214926	D030019N20Rik	blue	17.5315	SINE Alu	-1.02059	0.113109	0.521938	-1.00525	0.718106	0.978742	-1.00942	0.502047	0.935194
ILMN_1220235	B4galt5	blue	40.7775		-1.01863	0.163207	0.592545	-1.00405	0.797482	0.982992	-1.01193	0.501533	0.935194
ILMN_2674032	Tmem128	blue	7.34928		-1.00628	0.771404	0.941617	-1.04356	0.136514	0.817974	1.01843	0.506312	0.935292
ILMN_1254553	Pole3	blue	43.8928		-1.04106	0.134166	0.551204	-1.02211	0.468187	0.945365	-1.01796	0.505718	0.935292
ILMN_1219670	Gpatch4	blue	54.5365		-1.01513	0.619971	0.89004	1.0162	0.599698	0.964008	-1.01957	0.506955	0.935292
ILMN_3005546	Gle1	blue	107.103		-1.01609	0.609979	0.887159	-1.01799	0.651098	0.973018	-1.02	0.507853	0.935292
ILMN_2656924	Tsc2	blue	65.7496		-1.0004	0.980781	0.996404	1.01157	0.654891	0.973439	-1.01251	0.506629	0.935292
ILMN_2775016	Fzd6	blue	8.87641		-1.03757	0.123601	0.539218	-1.00976	0.672111	0.975717	1.01592	0.50808	0.935292
ILMN_1240350	LOC380692	blue	78.6705		1.03268	0.472176	0.831604	1.01712	0.773298	0.982992	-1.026	0.507701	0.935292
ILMN_2540574	LOC100039751	blue	159.407		1.03018	0.771402	0.941617	-1.0243	0.828397	0.985922	-1.06669	0.509451	0.935292
ILMN_1252524	Zfp295	blue	10.7543		1.00061	0.953724	0.99069	1.01343	0.291416	0.897493	1.00891	0.510791	0.935498
ILMN_2676434	Rnf38	blue	6.80108		1.0059	0.640709	0.897741	1.01529	0.195837	0.845773	1.00859	0.5126	0.936004
ILMN_2833248	C330023M02Rik	blue	8.3411		-1.0483	0.0173851	0.268453	-1.01007	0.648681	0.972132	-1.01372	0.513038	0.936004
ILMN_1233665	2610019N19Rik	blue	97.442		-1.04234	0.236176	0.673777	-1.02106	0.659795	0.973439	-1.02574	0.513685	0.936004
ILMN_3051392	Sf3b4	blue	32.0984		-1.01614	0.30393	0.72686	1.00027	0.986976	0.99845	-1.00899	0.513693	0.936004
ILMN_2488192	LOC634171	blue	25.7002		-1.00184	0.854824	0.964328	1.0001	0.991311	0.998652	-1.0063	0.516459	0.93619
ILMN_2645563	Krtap16-4	blue	39.5559		-1.00302	0.87869	0.971057	1.00495	0.807799	0.983859	-1.0134	0.517748	0.936784
ILMN_1217403	Zfp687	blue	54.6652		1.00137	0.89966	0.976159	-1.00157	0.901746	0.994164	-1.00843	0.518407	0.936863
ILMN_1224653	LOC432730	blue	17.748		-1.018	0.437768	0.813655	1.00743	0.779412	0.982992	-1.01646	0.518486	0.936901
ILMN_2611648	Mrpl16	blue	135.524		-1.04462	0.489756	0.839146	-1.09462	0.214698	0.85594	-1.03906	0.520413	0.937612
ILMN_2691509	Rnf24	blue	10.683		-1.00754	0.642844	0.89849	1.00892	0.479813	0.945742	1.01229	0.521037	0.937612
ILMN_2881263	Aifm1	blue	54.3689		-1.02969	0.264487	0.695416	-1.01941	0.485147	0.946176	-1.01496	0.520763	0.937612
ILMN_1235366	LOC100045628	blue	26.523		-1.02071	0.099688	0.501034	-1.00669	0.611013	0.965584	-1.00682	0.520959	0.937612
ILMN_2774764	Cntnap4	blue	69.7373		-1.04735	0.424981	0.806221	-1.03456	0.628446	0.968087	-1.0364	0.519931	0.937612
ILMN_1232668	Mad	blue	17.5467		-1.01562	0.52728	0.856135	1.00942	0.666927	0.974559	1.01568	0.520099	0.937612
ILMN_2503655	D2Bwg1423e	blue	27.4204		1.02584	0.173712	0.60505	1.00274	0.888486	0.992645	1.01673	0.520911	0.937612
ILMN_2809571	Tmem136	blue	74.9232		-1.0857	0.101363	0.503308	-1.0037	0.941288	0.997309	1.02894	0.52207	0.937831
ILMN_2546272	Gng12	blue	13.955		-1.03709	0.0714583	0.438496	-1.01946	0.337233	0.914948	1.01107	0.526784	0.938338
ILMN_1229981	1700073K01Rik	blue	32.7072		-1.00552	0.845169	0.962325	1.02349	0.383358	0.928546	1.0174	0.526965	0.938338
ILMN_2834370	Cutc	blue	6.88913		1.00443	0.876913	0.970448	1.02001	0.460034	0.941669	1.02558	0.528124	0.938338
ILMN_2993944	EG623661	blue	21.8882	LTR ERVK	1.00436	0.718323	0.92789	-1.00776	0.557373	0.956157	-1.00864	0.526558	0.938338
ILMN_2816315	Erlin2	blue	26.7627		-1.00573	0.716403	0.92701	1.00832	0.642291	0.969537	1.00837	0.528666	0.938338
ILMN_2711551	Rpl39	blue	118.035		-1.02698	0.600068	0.882841	-1.02735	0.652265	0.973018	-1.03226	0.528896	0.938338
ILMN_1235179	Golph3l	blue	57.3677		-1.02458	0.511372	0.850065	1.02001	0.657111	0.973439	-1.01913	0.527963	0.938338
ILMN_2786125	Zfp758	blue	7.89531	LTR ERVL	-1.04557	0.16056	0.587947	-1.00786	0.805057	0.983859	1.02374	0.527228	0.938338
ILMN_2715216	5033403J15Rik	blue	67.3125		-1.02393	0.504643	0.845845	-1.00627	0.853142	0.988471	1.01821	0.528724	0.938338
ILMN_3153940	Unc45b	blue	40.5259		-1.01944	0.246845	0.682192	-1.00233	0.890679	0.99283	-1.00979	0.527165	0.938338
ILMN_3135473	Rap2c	blue	119.298		-1.09328	0.00589906	0.191488	-1.00602	0.890766	0.99283	-1.02224	0.528695	0.938338
ILMN_2746210	Coil	blue	11.5491		1.01054	0.682815	0.913366	-1.00275	0.921394	0.996577	1.01933	0.526414	0.938338
ILMN_1256844	EG668850	blue	142.022	LINE L1	-1.0144	0.824647	0.95505	1.0084	0.928478	0.996691	-1.0438	0.524254	0.938338
ILMN_2658130	Hkdc1	blue	9.5687		1.00704	0.725784	0.929559	1.00202	0.947614	0.997531	-1.01627	0.524336	0.938338
ILMN_1221403	Rpl27a	blue	21.4545		-1.01209	0.262182	0.692964	-1.00031	0.980818	0.99845	-1.00885	0.528243	0.938338
ILMN_1260441	2610044O15Rik	blue	119.309		-1.04599	0.179662	0.610829	1.00163	0.9686	0.99845	-1.02227	0.529338	0.938411
ILMN_3096012	Ssbp1	blue	87.1825		-1.02935	0.57431	0.872129	-1.06406	0.334156	0.914618	-1.02977	0.530369	0.938463
ILMN_2769672	D330038O06Rik	blue	5.87906		1.00111	0.937947	0.986391	1.00613	0.63144	0.96811	1.01345	0.530199	0.938463
ILMN_1253545	Minpp1	blue	83.9841		-1.00462	0.9152	0.980238	1.00551	0.912092	0.994912	1.03361	0.530494	0.938463
ILMN_2463137	6330418B08Rik	blue	32.4531		-1.09009	0.0385464	0.352729	-1.04343	0.309147	0.904338	-1.02852	0.531616	0.938549
ILMN_2595857	Ankrd37	blue	14.3266		1.04131	0.293431	0.717798	1.05545	0.201717	0.85011	1.02303	0.533711	0.939229
ILMN_1258671	Fbxw2	blue	123.143		-1.02908	0.197435	0.631736	-1.01647	0.64895	0.972164	1.01757	0.535409	0.939283
[truncated: 18,228 more rows]

## Sheet: PFC
Table S2: PFC top table
Illumina ID	Gene Symbol	Module	Kwithin	TE	Feno FC	Feno P-Value	Feno adj. P-Value	Tesa FC	Tesa P-Value	Tesa adj. P-Value	Beza FC	Beza P-Value	Beza adj. P-Value
ILMN_1245850	4933427D14Rik	brown	3.61878		1.13773	2.25e-06	0.00258249	1.03519	0.114907	0.632032	1.10371	2.3706e-05	0.101244
ILMN_1214408	LOC666403	brown	1.63334		1.12665	5.5e-06	0.00319177	-1.00244	0.917891	0.98474	1.02806	0.226935	0.936483
ILMN_2819380	BC030476	brown	4.9385	SINE Alu	1.49934	9.68e-06	0.00446498	1.04484	0.512143	0.872444	1.18798	0.011361	0.683314
ILMN_2744217	Spag5	brown	3.77165		1.16207	2.18e-05	0.00595757	1.09387	0.00316012	0.290631	1.08539	0.00210594	0.499082
ILMN_1260219	Adipor2	brown	2.52488		1.16396	2.38e-05	0.0060816	1.12634	0.000253991	0.141748	1.11102	0.000412361	0.323421
ILMN_2674275	5830406C17Rik	brown	5.50081		1.06254	3.72e-05	0.00692028	1.00806	0.535633	0.879418	1.02519	0.100514	0.881081
ILMN_1214060	B930076A02	brown	1.99998		1.16736	5.5e-05	0.00788124	1.06799	0.0257868	0.468219	1.04912	0.141726	0.910432
ILMN_2463583	C030009J22Rik	brown	2.49355		1.18406	7.23e-05	0.00910841	1.07512	0.0406334	0.509839	1.06618	0.0433848	0.833216
ILMN_2641915	5330408N05Rik	brown	1.21419		1.05438	0.00011968	0.0113669	-1.00654	0.552308	0.887477	1.02886	0.0164935	0.712186
ILMN_3150811	Tsc22d3	brown	4.07612		1.19696	0.000313326	0.0173964	1.23644	3.47569e-07	0.00662015	1.16373	0.000694685	0.339434
ILMN_1229518	B230340J04Rik	brown	4.83068	SINE B4	1.12585	0.000314772	0.0174262	1.04738	0.0302236	0.483691	1.04815	0.0174866	0.712404
ILMN_2976120	2400003C14Rik	brown	2.53014		1.18392	0.000575855	0.0225162	1.08164	0.0122572	0.396295	1.11575	0.0016475	0.497864
ILMN_2874739	Morc3	brown	1.26373		1.07765	0.000638275	0.0239259	1.03682	0.0563004	0.551055	1.01835	0.417748	0.971746
ILMN_2597909	Ppfia1	brown	2.62418		1.11649	0.000652958	0.0241433	1.02145	0.431349	0.84343	1.05925	0.0370166	0.805521
ILMN_2709787	D130059P03Rik	brown	10.637		1.08347	0.000684127	0.0249609	1.05376	0.0282695	0.477155	1.03341	0.218673	0.934565
ILMN_1259355	Ccdc117	brown	1.36201		1.11234	0.000791007	0.0266287	1.06038	0.0230463	0.460128	1.05664	0.0320044	0.790281
ILMN_1217446	5830467E07Rik	brown	1.63238		1.04677	0.000804337	0.0268416	#N/A	#N/A	#N/A	1.02484	0.0358694	0.802996
ILMN_2899599	Ddx3y	brown	1.09158	SINE Alu	1.17262	0.00091062	0.0290232	-1.02123	0.620295	0.912071	1.06715	0.0229536	0.751592
ILMN_2566674	Nfib	brown	4.23675		1.06274	0.000921361	0.0292197	1.01052	0.522906	0.873077	1.03689	0.0680208	0.867554
ILMN_2548458	4932441P04Rik	brown	3.6463		1.08296	0.000972755	0.0297824	1.02616	0.169549	0.69061	1.01312	0.543844	0.985368
ILMN_1223544	Copz1	brown	2.68425		1.03846	0.00114749	0.032173	1.02102	0.0584185	0.556767	1.01754	0.074154	0.867554
ILMN_1253677	Eml4	brown	1.98794		1.06046	0.00120895	0.0322833	1.01178	0.412944	0.833988	1.03543	0.106528	0.881294
ILMN_2591502	A130052D22	brown	1.0945		1.06944	0.00156432	0.036542	1.04458	0.0285618	0.478069	1.03596	0.0517792	0.845597
ILMN_1224487	Ddx26b	brown	2.17016		1.13138	0.00182221	0.0394967	1.07608	0.0418659	0.514086	1.08755	0.0111329	0.680334
ILMN_2560197	9530014D17Rik	brown	3.93185		1.05689	0.00182921	0.0395468	1.0236	0.0336343	0.497008	1.02302	0.0452629	0.833216
ILMN_2523012	Gtl2	brown	4.07493		1.242	0.00214741	0.0421451	1.02407	0.639156	0.918182	1.08007	0.156678	0.914354
ILMN_1254555	Smcx	brown	4.97207		1.09645	0.00268551	0.0468202	1.0183	0.277819	0.768686	1.04645	0.026045	0.755034
ILMN_3018017	Cxadr	brown	2.62372		1.11062	0.00332297	0.0518289	1.07981	0.00578958	0.334958	1.05695	0.0537683	0.845597
ILMN_2432550	Trib2	brown	2.07612		1.12087	0.00341841	0.0525519	1.04019	0.242229	0.748861	1.0401	0.235689	0.936695
ILMN_2621544	2700060E02Rik	brown	1.17944		1.04588	0.00348953	0.0529152	#N/A	#N/A	#N/A	1.00468	0.663981	0.993559
ILMN_2936517	Bcl2l2	brown	12.3585		-1.11982	0.00359992	0.0536916	1.03435	0.37664	0.817144	-1.06415	0.187449	0.923672
ILMN_2765524	Swap70	brown	1.82882		1.06453	0.00368677	0.0545328	-1.00009	0.996167	0.998501	1.01959	0.429049	0.972182
ILMN_1234234	Csmd3	brown	2.54879		1.1041	0.00378656	0.055377	1.02069	0.470647	0.858599	1.07348	0.0419252	0.833216
ILMN_1234445	E430003J01Rik	brown	6.72067		1.08099	0.00391201	0.0564266	1.03917	0.0207133	0.447433	1.024	0.0997228	0.881081
ILMN_1218264	Vldlr	brown	1.80151		1.07778	0.00394083	0.0566291	1.004	0.822239	0.964428	1.06016	0.00870544	0.656966
ILMN_2908981	Armc8	brown	2.63637		1.11572	0.00502297	0.0635502	1.01221	0.721297	0.941221	1.05697	0.075852	0.867554
ILMN_2649671	Ipas	brown	2.2609		1.06723	0.00504454	0.0636643	1.11826	0.00710721	0.348575	1.08	0.00166187	0.497864
ILMN_2714209	A330021E22Rik	brown	1.32728		1.07341	0.00578291	0.0684641	1.02432	0.204699	0.721324	1.01888	0.379181	0.969769
ILMN_1253294	Ikbkap	brown	3.28017		1.10378	0.00608273	0.0703166	1.06361	0.0285883	0.478069	1.07107	0.0616144	0.858317
ILMN_2993804	Ift81	brown	1.75348		1.11226	0.00632966	0.0714886	1.07559	0.0427514	0.514186	1.05952	0.0791362	0.873445
ILMN_1230266	A830006J06Rik	brown	2.50936		1.05157	0.00649672	0.072478	1.00427	0.779093	0.954639	1.03269	0.0256395	0.755034
ILMN_1246957	Braf	brown	5.85004		1.09683	0.00665475	0.0732175	1.03934	0.0581003	0.556767	1.03323	0.146662	0.913788
ILMN_2673894	Cdv3	brown	16.0528		1.09586	0.00718607	0.0762177	1.04859	0.104877	0.621531	1.03264	0.258975	0.943327
ILMN_1227814	Srr	brown	6.416		1.19261	0.00746597	0.0776187	1.09021	0.0581542	0.556767	1.11292	0.0106549	0.676654
ILMN_1252593	D930007N19Rik	brown	2.76159		1.05791	0.00862567	0.0839569	1.02367	0.113446	0.630555	1.01682	0.265245	0.943667
ILMN_2924391	Pcsk2	brown	2.84897		1.10015	0.00913835	0.086656	1.04004	0.235175	0.743913	1.02881	0.363679	0.969769
ILMN_2950683	2310035C23Rik	brown	1.32524		1.0258	0.00931108	0.0872572	1.00289	0.752201	0.948503	1.00853	0.342807	0.968747
ILMN_2860964	Med23	brown	18.8217		1.10925	0.00934368	0.087388	1.11906	0.00128239	0.25259	1.10784	0.00611575	0.629687
ILMN_1220664	Nckap1	brown	9.38478		-1.07832	0.0109997	0.095555	1.00323	0.907128	0.983047	-1.01075	0.656799	0.992761
ILMN_1230777	0610007C21Rik	brown	1.81102		1.08087	0.0117024	0.098181	1.07186	0.00169675	0.253269	1.05117	0.0663954	0.865744
ILMN_1214951	Rai12	brown	1.41356		-1.08834	0.0119421	0.0994137	-1.02399	0.355071	0.807037	-1.07077	0.00934215	0.656966
ILMN_2506162	2810436B12Rik	brown	2.39943		1.05047	0.0133966	0.106478	1.0089	0.599845	0.903579	1.00831	0.575961	0.985621
ILMN_1256360	2810428J06Rik	brown	2.2838		1.03599	0.0138761	0.108666	1.00612	0.601063	0.903708	1.01346	0.365825	0.969769
ILMN_2784272	Ifngr2	brown	2.71309	SINE Alu	1.10554	0.0140544	0.109292	1.0187	0.411468	0.833988	1.05864	0.0445564	0.833216
ILMN_2686187	Mettl6	brown	2.11411		1.05308	0.0142599	0.110315	1.07432	0.0041259	0.312232	1.03079	0.151709	0.914354
ILMN_2848548	Pts	brown	1.09514	SINE B2	1.07358	0.014696	0.111787	1.06152	0.0160333	0.425921	1.0553	0.0350131	0.795801
ILMN_2899788	Rgl2	brown	1.24075		1.08617	0.0147526	0.112034	1.01024	0.63336	0.916347	1.02063	0.400149	0.971746
ILMN_2671878	Dem1	brown	11.5012		-1.05635	0.0154987	0.114783	1.03402	0.139474	0.660343	-1.02449	0.291967	0.954273
ILMN_1223035	Slc22a4	brown	3.90353		1.04723	0.0158076	0.115764	1.04294	0.0336129	0.497008	1.02244	0.16143	0.917032
ILMN_2595857	Ankrd37	brown	4.24217		1.0568	0.0175186	0.122619	1.09079	0.002846	0.279992	1.03763	0.0542544	0.845597
ILMN_3071876	Lrrc48	brown	1.61967		1.0642	0.0175934	0.122949	1.02495	0.193425	0.712886	1.03296	0.0394252	0.820928
ILMN_2492377	Ube2v1	brown	1.41604		-1.10022	0.0180606	0.124712	1.00101	0.971968	0.994151	-1.05682	0.0298054	0.786989
ILMN_1258213	A930010D23Rik	brown	1.83782		1.0351	0.0191584	0.127979	-1.00928	0.467888	0.858221	1.00145	0.906528	0.99718
ILMN_1251912	Trim39	brown	4.51331		1.09756	0.0209897	0.134475	1.03242	0.210384	0.725808	1.01196	0.646791	0.992471
ILMN_1217879	LOC100042777	brown	1.83948		1.10376	0.0224415	0.139341	1.04935	0.224186	0.735331	1.02957	0.457202	0.976111
ILMN_2733073	Ryr1	brown	3.06746		1.06474	0.0226395	0.13989	1.03846	0.0984568	0.61087	1.02933	0.212638	0.929606
ILMN_2626453	Amy1	brown	16.5843		1.05239	0.0228679	0.140402	1.04611	0.0558056	0.54875	1.03658	0.178223	0.920512
ILMN_2692262	Fvt1	brown	3.06559		1.07673	0.0234374	0.142368	1.05832	0.098331	0.61087	1.04635	0.112973	0.884723
ILMN_2498478	Ttc3	brown	1.28931		1.05985	0.0249899	0.147035	1.0239	0.338265	0.800365	1.06022	0.0431663	0.833216
ILMN_1257594	9330197B14Rik	brown	1.16678		1.02546	0.025102	0.14737	1.00673	0.476166	0.860814	1.0168	0.151716	0.914354
ILMN_3146018	Ccl27	brown	1.63598		1.09208	0.0268771	0.152814	1.00037	0.992164	0.997803	1.0501	0.188884	0.923672
ILMN_1237371	LOC100046891	brown	1.34743		1.06516	0.0283508	0.157546	1.07942	0.000807069	0.222786	1.01287	0.619893	0.990028
ILMN_2600585	A830027B17Rik	brown	2.24608		1.03766	0.0291923	0.160054	#N/A	#N/A	#N/A	1.01028	0.476749	0.97811
ILMN_2553612	Cacnb2	brown	2.83407		1.02365	0.0294056	0.160474	1.0089	0.34378	0.802822	1.01745	0.0955462	0.881081
ILMN_2996561	Gpr177	brown	1.75655		1.07158	0.0295151	0.16088	1.03553	0.209676	0.725808	1.05679	0.101515	0.881081
ILMN_2655386	Kcnab3	brown	1.81545		1.09002	0.0301734	0.16261	1.05623	0.130353	0.648712	1.03083	0.426853	0.971893
ILMN_1253028	LOC634327	brown	2.80654		1.04623	0.0302304	0.162823	1.01157	0.598477	0.90262	1.02023	0.316933	0.959835
ILMN_2488000	5730601F06Rik	brown	1.85159		1.0618	0.0330929	0.170678	1	0.999826	0.999879	1.02248	0.317047	0.959835
ILMN_2992239	Amd2	brown	1.5702		1.03805	0.0376164	0.181588	1.03413	0.128382	0.645027	1.02633	0.132453	0.898996
ILMN_1219179	A830081L15Rik	brown	1.9703	SINE Alu	1.03009	0.0378972	0.182293	-1.00341	0.765772	0.952173	-1.00443	0.753154	0.994678
ILMN_1257007	B230325I23Rik	brown	1.42997		1.03942	0.0398479	0.186879	1.01687	0.25383	0.756666	1.0408	0.0364043	0.803697
ILMN_2696299	D5Ertd579e	brown	1.18172		1.0579	0.0401253	0.187692	1.00428	0.872719	0.976766	-1.01609	0.473402	0.977555
ILMN_2798993	Nr1d2	brown	24.3334		1.17575	0.0401781	0.187893	1.14098	0.0724687	0.582263	1.13233	0.0927679	0.881081
ILMN_1253322	Tex261	brown	2.36237		1.09925	0.0429886	0.194668	1.02766	0.540033	0.880802	1.03173	0.537235	0.983461
ILMN_2610565	Grem2	brown	3.23711		-1.03411	0.0443208	0.198403	-1.03144	0.062908	0.563929	-1.0288	0.117779	0.890032
ILMN_2579391	D330026F23Rik	brown	3.72554		1.02824	0.0483645	0.208252	1.0067	0.64205	0.91983	1.01707	0.243359	0.937402
ILMN_1248657	Il17rd	brown	0.982489		1.03159	0.0487913	0.208922	1.01371	0.24727	0.75072	-1.00306	0.782027	0.996007
ILMN_2517580	BC006965	brown	1.95591		1.03009	0.0528295	0.21828	1.02706	0.0328148	0.494604	1.02474	0.0395806	0.821541
ILMN_2416209	9330159N05Rik	brown	1.62793		1.0629	0.053724	0.220408	1.0241	0.368378	0.813199	-1.0017	0.947853	0.997606
ILMN_2797239	Slc12a3	brown	1.16394		1.05505	0.0541355	0.22129	1.03912	0.17979	0.698686	1.03955	0.110482	0.884723
ILMN_2447875	6330509M05Rik	brown	1.91331		1.06726	0.0543699	0.221775	1.05449	0.128999	0.645743	1.04631	0.188922	0.923672
ILMN_2585112	1200008A14Rik	brown	2.54941	SINE B2	-1.02842	0.0571995	0.228024	-1.00265	0.856394	0.972584	-1.01139	0.399379	0.971746
ILMN_1226183	Antxr1	brown	17.193		1.05184	0.0584634	0.230805	1.04662	0.0678742	0.574848	1.02662	0.303397	0.958187
ILMN_2507044	Hcfc2	brown	2.152		1.07018	0.0598999	0.23371	1.05655	0.0148292	0.420314	1.07826	0.00288673	0.54765
ILMN_1239390	A130001G05Rik	brown	5.08948		1.05082	0.0601518	0.234188	-1.0023	0.895855	0.981991	1.00597	0.731287	0.994463
ILMN_1250182	Cep164	brown	9.40557		1.04651	0.0607835	0.235738	1.04234	0.0262396	0.470118	1.00676	0.710537	0.994463
ILMN_1224076	2810453I06Rik	brown	19.768		-1.08706	0.0612585	0.236861	1.01678	0.680397	0.928836	-1.0518	0.266703	0.943667
ILMN_3006930	Mospd1	brown	2.13056		1.04512	0.0613936	0.237048	1.03352	0.0163043	0.427249	1.03293	0.0551441	0.845597
ILMN_2660864	Klhl7	brown	11.1083		1.13201	0.0615383	0.237176	1.06529	0.281609	0.770485	1.06232	0.296887	0.955074
ILMN_2848305	Pnma1	brown	2.52544		-1.07188	0.061769	0.23754	1.00333	0.897513	0.981991	1.03224	0.20477	0.927753
ILMN_1214137	LOC229810	brown	5.62994		-1.08546	0.0626195	0.239029	1.01017	0.783136	0.955495	-1.03152	0.424896	0.971893
ILMN_2635024	Nupl1	brown	12.2512		1.05419	0.0652564	0.244595	1.06748	0.0386909	0.503074	1.05127	0.0906872	0.880703
ILMN_2626114	Rab3ip	brown	2.2932		1.03829	0.0691875	0.252013	1.03983	0.0795239	0.587545	1.03016	0.151836	0.914354
ILMN_1233713	Als2cr4	brown	3.84331		-1.07039	0.0702133	0.253685	-1.02545	0.379799	0.819054	-1.00833	0.768494	0.995842
ILMN_2606436	Diap3	brown	1.14963		1.0248	0.0719089	0.25741	-1.00302	0.833156	0.967367	-1.00128	0.91823	0.997401
ILMN_2491824	A430107N12Rik	brown	14.0596		1.08251	0.0719896	0.25742	1.05932	0.0574083	0.556767	1.0228	0.456287	0.975685
ILMN_1241437	Gsta3	brown	5.54061		1.04295	0.0724315	0.258511	1.04117	0.0297829	0.482296	1.02625	0.115719	0.887922
ILMN_1242818	Stk33	brown	2.32752	LINE L1	1.02648	0.0731173	0.260122	1.01016	0.451685	0.850544	1.01004	0.428259	0.972182
ILMN_1251276	Vstm2b	brown	1.05702		1.05854	0.0749528	0.263871	1.03347	0.273967	0.76657	1.07896	0.0117027	0.685479
ILMN_1250117	Fnbp3	brown	1.77729		1.02626	0.0768401	0.266942	1.02266	0.0957554	0.610077	1.00981	0.454401	0.975685
ILMN_2515726	1110054H05Rik	brown	0.916102		-1.04605	0.0769485	0.267262	-1.01163	0.525442	0.874755	-1.00133	0.952919	0.997606
ILMN_2820260	Wdr77	brown	1.57075		1.04753	0.0771167	0.267568	1.03179	0.260453	0.758865	1.03653	0.108839	0.884474
ILMN_2767227	Nudt16l1	brown	3.41846		1.05685	0.0778739	0.268749	1.06741	0.0360937	0.499407	1.00899	0.806237	0.996007
ILMN_1223176	Magohb	brown	17.4935		1.02658	0.079544	0.271889	1.03855	0.00717305	0.349425	1.0215	0.287712	0.952116
ILMN_1216938	Cdc73	brown	15.5773		1.02997	0.080214	0.273058	1.00969	0.530025	0.875672	-1.00893	0.621302	0.990028
ILMN_2552800	A130004B21Rik	brown	2.11105	SINE B2	1.0332	0.0813813	0.275368	-1.00978	0.478396	0.86121	-1.00165	0.897431	0.99718
ILMN_2657888	Secisbp2	brown	5.96528		-1.03609	0.0832473	0.279069	1.01099	0.489339	0.865981	-1.01404	0.524355	0.983016
ILMN_2649291	Lip1	brown	4.61775		1.03293	0.0842032	0.280702	1.02671	0.22514	0.736603	1.00797	0.628793	0.990064
ILMN_2537068	LOC384104	brown	19.2963		-1.05291	0.0845298	0.281546	1.06693	0.129557	0.647004	-1.01201	0.78858	0.996007
ILMN_1231536	D230004N23Rik	brown	1.17699		1.02388	0.0847142	0.282013	-1.00064	0.958546	0.991593	1.00497	0.670618	0.994131
ILMN_2626740	Tbp	brown	2.35537		-1.02132	0.087927	0.288003	-1.00143	0.917193	0.984729	-1.01182	0.350373	0.969183
ILMN_1247043	Ttc30b	brown	18.3764		-1.06004	0.0884306	0.289059	1.02422	0.513184	0.872714	-1.0077	0.861904	0.99718
ILMN_1225629	Spef1	brown	1.7878		1.02131	0.088745	0.289741	1.02367	0.0190816	0.437361	1.01439	0.186113	0.923672
ILMN_1237463	Cog2	brown	4.9938		-1.0457	0.0888341	0.289884	1.01916	0.423048	0.838801	-1.03256	0.131101	0.898996
ILMN_2560567	A630006E02Rik	brown	1.23952		1.01598	0.0890362	0.290191	1.01258	0.214813	0.728421	1.00318	0.731788	0.994463
ILMN_1255255	Dync1li1	brown	0.938219		-1.04706	0.0891773	0.290311	-1.023	0.366087	0.812343	-1.01895	0.471518	0.977555
ILMN_1235072	Gmeb2	brown	2.17159		-1.03616	0.0907264	0.292718	1.00715	0.72444	0.942058	-1.02775	0.150502	0.914354
ILMN_2675514	Rpp38	brown	2.49844		-1.04582	0.0908008	0.292804	1.02032	0.355403	0.807037	1.00418	0.848292	0.996889
ILMN_1250438	Marcksl1	brown	28.1804		1.12732	0.0910753	0.293186	1.08575	0.104767	0.621531	1.01671	0.826805	0.996315
ILMN_2700408	Mgll	brown	1.14153		1.06613	0.0917341	0.294607	1.02213	0.5171	0.872988	1.00285	0.937622	0.997401
ILMN_2636951	Cpsf2	brown	2.74193		1.02315	0.0937171	0.298396	1.05877	0.000349713	0.149152	1.01694	0.332038	0.965327
ILMN_2669766	Eid1	brown	11.3284		-1.0517	0.0943125	0.299545	1.00103	0.965752	0.993384	-1.01971	0.46955	0.977555
ILMN_2744045	LOC100047184	brown	11.6651		1.06882	0.0950981	0.300248	1.12828	0.00012435	0.102978	1.06099	0.107601	0.884412
ILMN_2474596	Mllt3	brown	35.8879		-1.05365	0.0951285	0.300294	1.03926	0.122882	0.642394	-1.03268	0.39685	0.971746
ILMN_2481071	Hras1	brown	4.76108		-1.05578	0.0956499	0.301493	1.0553	0.0492379	0.531266	-1.00162	0.971915	0.998415
ILMN_2821730	Lgi1	brown	11.8962	LTR MaLR	-1.06049	0.0963441	0.302487	1.02564	0.397645	0.827294	-1.04059	0.221799	0.935358
ILMN_2480115	Rgs2	brown	1.81098		1.02557	0.0967507	0.303266	1.02412	0.0738953	0.582886	1.02593	0.0638624	0.858443
ILMN_2673768	Trub1	brown	2.2817		-1.02608	0.0971059	0.303882	1.0211	0.0765501	0.584942	-1.00139	0.912059	0.997401
ILMN_2755833	Lrrc3b	brown	7.40045		-1.03009	0.0978962	0.305457	1.00458	0.796717	0.958877	-1.01298	0.437558	0.973994
ILMN_2775123	Cpt2	brown	2.48506		1.05919	0.100251	0.30906	1.05072	0.034282	0.497008	1.02528	0.222675	0.935358
ILMN_2777462	Pnpla3	brown	2.71711		1.04786	0.10046	0.309315	-1.02298	0.205336	0.722232	-1.00823	0.723236	0.994463
ILMN_2417413	Lrrc40	brown	13.1957		1.05963	0.10172	0.311004	1.06921	0.0267633	0.472554	1.04767	0.239521	0.936695
ILMN_1240054	Gnal	brown	3.22109		1.02006	0.10203	0.311358	1.01411	0.284809	0.772318	1.00631	0.628081	0.990028
ILMN_2701562	2610103J23Rik	brown	1.78347		1.04561	0.102751	0.312324	1.05101	0.0143962	0.415932	1.02136	0.36665	0.969769
ILMN_1239445	3110006E14Rik	brown	21.6023		-1.09805	0.10313	0.312918	1.02096	0.659803	0.923137	-1.08997	0.215748	0.93191
ILMN_2503655	D2Bwg1423e	brown	15.3787		-1.05674	0.103875	0.313936	1.01293	0.589079	0.900003	-1.0531	0.142845	0.910432
ILMN_1230518	Prps1	brown	11.9061		1.0761	0.1051	0.315633	1.10396	0.0345962	0.497008	1.05126	0.312843	0.958187
ILMN_2697390	Oxr1	brown	22.2601		1.12846	0.10984	0.323467	1.14496	0.0692798	0.577585	1.09169	0.277697	0.950022
ILMN_2546546	Grb10	brown	0.774713		1.01658	0.110099	0.323829	-1.00763	0.415574	0.835402	1.00725	0.464402	0.977555
ILMN_1258632	Lamp2	brown	4.83321		-1.03377	0.110735	0.32468	-1.00626	0.691673	0.93342	-1.01927	0.241969	0.936695
ILMN_2686270	Slain2	brown	14.9062		1.05704	0.110788	0.324732	1.01933	0.546459	0.884296	1.0289	0.307794	0.958187
ILMN_2970834	Pex19	brown	15.5031		-1.04569	0.112099	0.326431	1.00563	0.818868	0.96385	-1.02278	0.488616	0.980466
ILMN_2763657	Rufy2	brown	2.78124		1.02139	0.11222	0.326634	1.01935	0.139569	0.660343	1.00112	0.920432	0.997401
ILMN_1221204	Dnajb6	brown	2.85635		1.0898	0.114311	0.330112	1.03713	0.434777	0.844683	1.04227	0.430636	0.972182
ILMN_2730436	Sag	brown	1.07958		1.03099	0.114997	0.331345	1.03943	0.0308155	0.484455	1.01505	0.374788	0.969769
ILMN_2735157	Eif3a	brown	23.8985		1.06117	0.118605	0.337475	1.07752	0.0786508	0.586759	1.01393	0.753763	0.994678
ILMN_2610277	Ccdc113	brown	1.89912		1.031	0.121385	0.341261	1.04088	0.00742868	0.349717	-1.00426	0.771664	0.995956
ILMN_3127411	Arid4a	brown	1.30029		1.02629	0.124678	0.34662	1.00556	0.743383	0.945551	1.00443	0.762914	0.995322
ILMN_2651556	Otof	brown	2.02548		1.04464	0.125376	0.347502	1.0366	0.197275	0.714567	1.00918	0.682768	0.994463
ILMN_1252017	A830082I02Rik	brown	3.19882		1.01796	0.127453	0.35067	1.00649	0.503534	0.870749	1.01004	0.416043	0.971746
ILMN_2645719	Tmem199	brown	1.27642		1.04067	0.128688	0.352422	1.03217	0.163771	0.686325	1.00197	0.918333	0.997401
ILMN_1250900	Cdk7	brown	2.54554		1.02886	0.128992	0.352756	1.03961	0.0542382	0.544751	1.02911	0.0740842	0.867554
ILMN_1254551	4933426M11Rik	brown	2.18042		-1.06752	0.130069	0.354306	1.02674	0.456176	0.853096	-1.01775	0.606567	0.988711
ILMN_2648100	LOC676974	brown	2.08271		-1.10136	0.131299	0.356136	-1.01599	0.739232	0.945247	-1.09741	0.0841358	0.876808
ILMN_1227577	Rap1gap	brown	1.97245		1.07007	0.131333	0.356179	-1.00666	0.855562	0.972584	1.03288	0.376165	0.969769
ILMN_2748300	2010012O05Rik	brown	16.4215		-1.06099	0.132472	0.357796	1.0251	0.561941	0.892007	-1.03141	0.432455	0.972237
ILMN_2715682	A230057G18Rik	brown	1.72147		1.02236	0.132466	0.357796	1.00029	0.984195	0.996701	-1.00094	0.934969	0.997401
ILMN_1255757	A830093I24Rik	brown	2.57004		1.01685	0.133534	0.358745	#N/A	#N/A	#N/A	1.01278	0.273838	0.945792
ILMN_2955104	Naca	brown	20.6512		1.11487	0.133888	0.35904	1.11682	0.124997	0.644102	1.08323	0.31875	0.960203
ILMN_1236320	Mpv17	brown	15.8001		-1.05967	0.139472	0.367582	1.04593	0.22997	0.74125	-1.02017	0.677301	0.994131
ILMN_1236892	Znrf2	brown	9.70031		-1.04306	0.140621	0.369847	1.00109	0.962562	0.992477	-1.0143	0.64417	0.991918
ILMN_2596917	LOC100044475	brown	11.3704		-1.0603	0.144359	0.375043	1.04443	0.241354	0.748142	-1.01006	0.773287	0.995956
ILMN_1257783	Lrrc7	brown	3.40852		1.05841	0.148729	0.38138	-1.00162	0.963764	0.993165	1.00946	0.788077	0.996007
ILMN_1250286	Myo5a	brown	12.9126		-1.05674	0.149189	0.381894	1.01807	0.522935	0.873077	-1.02642	0.474347	0.97768
ILMN_1256108	D14Abb1e	brown	1.96833		1.02469	0.149406	0.382013	1.02045	0.266032	0.761858	1.01024	0.522736	0.982405
ILMN_2587766	B830017A01Rik	brown	0.968415		1.0162	0.149534	0.382113	-1.00934	0.31788	0.790764	-1.00185	0.874803	0.99718
ILMN_2973097	Coq3	brown	8.51158	LTR MaLR	-1.02459	0.149927	0.382342	1.01102	0.464408	0.857486	-1.01672	0.363291	0.969769
ILMN_1240202	Fnip1	brown	13.4955		1.07126	0.151737	0.38441	1.01278	0.776398	0.953995	1.02156	0.6581	0.992844
ILMN_2869139	A130010J15Rik	brown	0.76414		1.01796	0.152005	0.38463	1.02393	0.0611243	0.561147	1.01262	0.284326	0.950649
ILMN_1249374	4632427E13Rik	brown	2.04691		1.05155	0.152301	0.385123	1.02409	0.438652	0.845524	1.02729	0.359262	0.969769
ILMN_2491186	Zic1	brown	1.1468		1.0573	0.152294	0.385123	1.03575	0.387965	0.823355	1.03626	0.494019	0.981551
ILMN_1222029	Rttn	brown	1.95789	SINE Alu	1.0168	0.153901	0.387484	#N/A	#N/A	#N/A	1.01344	0.220981	0.935358
ILMN_2621743	Gad1	brown	21.9565		-1.09777	0.154094	0.387614	1.01312	0.765823	0.952173	-1.07324	0.292186	0.954642
ILMN_3007312	Nhlrc2	brown	2.92437		1.03002	0.155261	0.389502	1.00969	0.584545	0.898812	1.00794	0.652413	0.992761
ILMN_2481149	4930503L19Rik	brown	5.01923		-1.01682	0.155939	0.390203	-1.01007	0.40602	0.831347	-1.01956	0.109919	0.884723
ILMN_2921103	Hnrpm	brown	8.48723		1.09055	0.156515	0.390778	1.03147	0.423984	0.838882	-1.02735	0.568356	0.985621
ILMN_2690575	Pcbd1	brown	3.98636		-1.02118	0.160159	0.395545	1.05291	0.0108613	0.39009	1.01071	0.441925	0.974386
ILMN_1237324	LOC330553	brown	1.44299	LINE L1	1.02125	0.160403	0.395679	-1.00602	0.661162	0.923345	1.01111	0.460615	0.977512
ILMN_2652414	Ncald	brown	16.9963		-1.08284	0.163968	0.400176	1.02208	0.632389	0.91581	-1.06963	0.227923	0.936483
ILMN_1225405	9130019O22Rik	brown	1.82614		-1.03195	0.165258	0.401766	-1.01177	0.591207	0.900003	-1.01111	0.584733	0.985621
ILMN_2965066	Herc4	brown	19.0298		1.06258	0.167004	0.403775	1.07025	0.0840898	0.592683	1.038	0.433499	0.972237
ILMN_1213848	Itgb1bp1	brown	2.742		1.08703	0.168792	0.406232	1.08726	0.0498438	0.532758	1.0966	0.0324551	0.790281
ILMN_1237842	Clk2	brown	0.882201		1.02121	0.169689	0.407165	1.01789	0.0863727	0.597302	1.01117	0.32348	0.96394
ILMN_2764819	Rab1	brown	1.85941		1.04865	0.172837	0.411318	1.0323	0.259118	0.758865	1.00524	0.844573	0.996889
ILMN_2685309	Zfp828	brown	13.3417		-1.02856	0.174354	0.41313	-1.00155	0.941294	0.989044	-1.00934	0.677744	0.994131
ILMN_1242577	LOC671523	brown	2.24987		1.0216	0.175193	0.414351	1.02876	0.115259	0.632296	1.01563	0.36536	0.969769
ILMN_2987967	Cdkl4	brown	3.35628		1.02144	0.175339	0.414541	1.03728	0.0465707	0.524162	1.0293	0.112397	0.884723
ILMN_1257184	Cpeb4	brown	31.9634		-1.08918	0.176621	0.415986	1.01783	0.620925	0.912276	-1.08267	0.150972	0.914354
ILMN_1252992	A530064L23Rik	brown	3.0394	SINE B2	1.03957	0.176753	0.415986	1.02254	0.441473	0.845524	1.02697	0.317236	0.959835
ILMN_1221564	Ltbp1	brown	1.16072	LTR MaLR	1.01886	0.177538	0.41732	1.03313	0.015883	0.42472	1.01368	0.243944	0.937463
ILMN_2622997	Sesn3	brown	3.18955		1.02119	0.179537	0.420111	1.03028	0.088355	0.601398	1.01336	0.376644	0.969769
ILMN_2494939	6530404N21Rik	brown	15.7494		-1.0445	0.181125	0.421663	1.0395	0.19762	0.714567	-1.01248	0.701474	0.994463
ILMN_2635888	Fam120b	brown	9.5626		1.02422	0.181923	0.422239	1.05498	0.00606472	0.334958	1.02402	0.20676	0.928311
ILMN_2683916	Eif1ad	brown	1.87676		1.05212	0.183361	0.424113	1.01729	0.522428	0.873077	1.02944	0.305328	0.958187
ILMN_1221986	Gcap3	brown	1.50149		-1.01888	0.183773	0.424782	1.00212	0.858823	0.97369	-1.00895	0.455774	0.975685
ILMN_2546842	2700017A04Rik	brown	6.53201		1.05375	0.187473	0.428373	1.0614	0.0724154	0.582227	1.03366	0.358353	0.969495
ILMN_3004386	Fzd6	brown	11.2625		-1.03093	0.188562	0.429376	-1.00531	0.781351	0.954918	-1.01142	0.544679	0.985391
ILMN_2731183	9130206N08Rik	brown	1.20502		-1.01712	0.189665	0.43076	-1.00068	0.957051	0.991312	-1.01892	0.104575	0.881081
ILMN_2674221	Tbc1d7	brown	1.323		1.04706	0.190294	0.431474	1.03623	0.202274	0.7195	1.00625	0.847695	0.996889
ILMN_2819496	Lingo3	brown	1.17971		-1.02054	0.192073	0.433454	-1.0198	0.197685	0.714567	-1.02468	0.0867597	0.878577
ILMN_2639665	Ing4	brown	1.67799		1.04153	0.192838	0.434464	-1.00362	0.883781	0.979026	1.02132	0.302791	0.958187
ILMN_2804973	Zfp639	brown	12.4809		1.04235	0.194894	0.436682	1.01854	0.41364	0.834483	-1.00171	0.955688	0.997606
ILMN_1233637	EG433633	brown	1.30994		-1.02243	0.195838	0.437926	-1.00047	0.971636	0.993972	-1.00793	0.60113	0.986621
ILMN_2786567	Nln	brown	1.19234		1.03401	0.196425	0.438445	-1.01467	0.592246	0.900453	-1.00591	0.763939	0.995455
ILMN_2793503	Uchl5	brown	13.9614		-1.06457	0.1979	0.440583	1.06929	0.16072	0.682007	1.00931	0.850949	0.99718
ILMN_1224210	Jarid1d	brown	8.29638		-1.03199	0.197958	0.440609	1.01264	0.609115	0.906835	-1.01389	0.534207	0.983461
ILMN_2594779	Larp6	brown	8.39648		-1.05494	0.198743	0.441587	1.03454	0.312542	0.788547	1.02406	0.452689	0.975622
ILMN_2763198	Tsr2	brown	15.0897		-1.04748	0.201508	0.444175	1.05951	0.155521	0.675617	1.01643	0.711202	0.994463
ILMN_1229741	Rap1b	brown	1.60751		1.04813	0.201832	0.444582	1.00264	0.930358	0.987422	1.00303	0.919279	0.997401
ILMN_2850073	BC018242	brown	4.01183		-1.03726	0.201966	0.44465	1.03234	0.246095	0.749904	-1.03068	0.34767	0.969183
ILMN_2903379	Memo1	brown	12.6173		-1.02816	0.202055	0.444716	1.01077	0.662617	0.923345	-1.01607	0.51237	0.982318
ILMN_2489167	Adar	brown	20.3327		1.06313	0.202651	0.445465	1.0534	0.310995	0.788198	1.06498	0.26257	0.943327
ILMN_2773464	Phc1	brown	1.43232		1.03525	0.203041	0.445738	1.00534	0.780438	0.954778	1.00249	0.875645	0.99718
ILMN_2890496	Rbbp9	brown	1.26239		1.04372	0.20333	0.445921	-1.01727	0.566248	0.892689	1.05175	0.104359	0.881081
ILMN_1246734	Osbp2	brown	1.02986		1.03551	0.205308	0.448486	1.00711	0.811664	0.962943	1.03652	0.169864	0.920288
ILMN_2698353	Saps3	brown	4.44536		1.04297	0.205666	0.448744	1.08985	0.00765644	0.349717	1.00742	0.821646	0.99623
ILMN_1253145	Tpd52	brown	1.14509		1.01765	0.206005	0.449178	1.00681	0.594148	0.901476	-1.00188	0.867766	0.99718
ILMN_2717599	Atp5f1	brown	16.5855		-1.02091	0.210562	0.454224	1.00704	0.606711	0.905604	-1.00203	0.920115	0.997401
ILMN_2595477	Cldn7	brown	1.44151		-1.01561	0.212863	0.456845	-1.01407	0.236538	0.744621	-1.00161	0.902592	0.99718
ILMN_2637624	1810055E12Rik	brown	13.9121		-1.04824	0.213525	0.457303	1.02638	0.510066	0.872305	-1.02526	0.581098	0.985621
ILMN_2609182	2900062L11Rik	brown	14.668		-1.05466	0.214022	0.457952	1.04019	0.283663	0.771637	1.00651	0.888622	0.99718
ILMN_2614663	Fem1c	brown	3.21916		1.01963	0.215794	0.460202	1.02165	0.10075	0.613258	1.02268	0.103165	0.881081
ILMN_2729826	Sst	brown	20.796		-1.10601	0.215756	0.460202	1.019	0.760989	0.951154	-1.03375	0.584997	0.985621
ILMN_2833356	4933424B01Rik	brown	13.5896		1.04012	0.220398	0.465975	1.03018	0.239126	0.746993	1.00728	0.815618	0.996034
ILMN_2513041	Usf2	brown	2.65548		-1.01574	0.22051	0.46608	1.0179	0.217363	0.73047	-1.01839	0.167292	0.919911
ILMN_1223437	Gnas	brown	4.53535		-1.08135	0.220563	0.466081	1.03121	0.555491	0.888613	-1.03771	0.457729	0.976275
ILMN_2696575	Ctnnb1	brown	34.2802		1.0874	0.22151	0.467394	1.07903	0.258162	0.758865	1.05069	0.511929	0.982318
ILMN_2469294	Bicd2	brown	8.29925		1.04073	0.222917	0.468868	1.08034	0.0198872	0.445803	1.01197	0.74158	0.994678
ILMN_2743425	Arfip1	brown	3.93203		-1.02685	0.223967	0.47012	1.01179	0.561677	0.891855	-1.00132	0.963226	0.997819
ILMN_2719587	Magi1	brown	1.44168		1.02916	0.224833	0.471204	1.01433	0.484178	0.864826	1.0207	0.297093	0.955074
ILMN_2595200	1110012O05Rik	brown	3.63875		1.02576	0.225498	0.472016	1.02385	0.254618	0.75694	1.00988	0.578951	0.985621
ILMN_2807572	Oprl1	brown	29.0828		1.04583	0.228504	0.475272	1.04233	0.325299	0.79474	1.00936	0.846967	0.996889
ILMN_2987107	Fam162a	brown	17.1549		-1.04529	0.229828	0.476651	1.05849	0.0865579	0.597882	-1.02757	0.506476	0.982318
ILMN_2702444	Csgalnact1	brown	16.9578		1.04604	0.230704	0.477555	1.02523	0.426084	0.84004	1.00492	0.902972	0.99718
ILMN_2701339	2410016F01Rik	brown	19.5776		-1.06662	0.231383	0.478479	1.05582	0.0456703	0.521512	1.01335	0.709514	0.994463
ILMN_1256563	Glt25d1	brown	17.3005		1.04501	0.231923	0.478873	1.04316	0.229366	0.740839	1.04181	0.277131	0.949537
ILMN_2643933	Btbd9	brown	1.32566		-1.03805	0.233368	0.480814	-1.00358	0.901447	0.982631	-1.04071	0.106168	0.881294
ILMN_1250959	Nmnat2	brown	1.26682		1.01464	0.235494	0.48344	1.01209	0.299465	0.782536	1.01178	0.376346	0.969769
ILMN_2695098	Esrrg	brown	6.1707		1.03303	0.2367	0.484503	1.05278	0.0516099	0.53682	1.03712	0.171104	0.920288
ILMN_2941324	Gsdmdc1	brown	1.53045		1.01928	0.236895	0.4848	1.00806	0.55076	0.886798	1.00783	0.52993	0.983101
ILMN_1214241	Rabgap1l	brown	2.43334		1.0134	0.237085	0.484929	1.02264	0.0771181	0.58544	1.00606	0.55062	0.985621
ILMN_2570525	B230341H15Rik	brown	7.00551		-1.01413	0.238561	0.48639	1.00462	0.725308	0.942058	-1.01047	0.387866	0.971672
ILMN_2587277	Nfib	brown	4.38207		1.0166	0.240376	0.488441	1.0132	0.33437	0.79765	1.01373	0.381038	0.969769
ILMN_2940785	Smcr7l	brown	0.950549		1.0243	0.242117	0.490507	1.05573	0.00977774	0.379301	1.02444	0.186025	0.923672
ILMN_1237033	LOC384710	brown	0.711822		1.01492	0.247766	0.496335	1.01392	0.205573	0.72256	1.01505	0.147582	0.913788
ILMN_1224658	Spast	brown	14.2481		-1.03467	0.252109	0.500586	1.05692	0.0227266	0.459843	-1.05656	0.105003	0.881081
ILMN_1247384	Mrpl50	brown	3.12083		1.03729	0.252338	0.500827	1.05594	0.0406833	0.509839	1.05519	0.0646725	0.862582
ILMN_1230623	Rbbp4	brown	2.29444		1.02962	0.252592	0.500967	1.02647	0.355392	0.807037	1.02201	0.307053	0.958187
ILMN_2802952	Narg2	brown	21.4931		1.02859	0.252641	0.500967	1.04115	0.00722153	0.349717	1.01361	0.541827	0.984464
ILMN_1231986	Arnt	brown	14.6535	SINE B2	1.02171	0.252879	0.501224	1.02309	0.215112	0.728598	-1.00083	0.964432	0.997819
ILMN_1226865	Ift74	brown	1.02291		1.01731	0.253954	0.502477	1.00861	0.512783	0.872627	1.00454	0.711714	0.994463
ILMN_1221126	LOC675440	brown	3.78811		-1.03265	0.256816	0.50622	-1.05676	0.0699499	0.578001	-1.0327	0.312137	0.958187
ILMN_2976519	Faim	brown	27.9184		-1.07273	0.256787	0.50622	-1.00641	0.905418	0.982956	-1.04941	0.475802	0.97782
ILMN_2658182	Rsf1	brown	13.1006		1.0206	0.259793	0.509128	1.05063	0.0192826	0.439325	1.01069	0.584636	0.985621
ILMN_1222249	Cnot1	brown	10.186		-1.04372	0.26486	0.514243	-1.00891	0.7748	0.953702	-1.03695	0.265021	0.943327
ILMN_2826947	Zfyve19	brown	1.5915		-1.01566	0.265891	0.515447	1.008	0.507502	0.871858	-1.00765	0.524571	0.983026
ILMN_2726781	Rnf165	brown	1.3292		1.02405	0.26659	0.516229	1.02084	0.245566	0.749904	1.0366	0.0453342	0.833216
ILMN_2805631	1600027N09Rik	brown	2.16463		-1.01392	0.26663	0.516254	1.00572	0.615177	0.909726	1.00243	0.817809	0.996127
ILMN_2550016	1110001C23Rik	brown	14.6068		1.04964	0.268773	0.518704	1.07755	0.0544785	0.544751	1.05409	0.222523	0.935358
ILMN_2622761	Pccb	brown	10.2778		-1.04627	0.269336	0.519341	-1.00137	0.971165	0.993898	-1.02261	0.620698	0.990028
ILMN_1235158	Sos2	brown	22.4238		1.03179	0.269372	0.519358	1.06547	0.00965522	0.375312	1.04886	0.0996686	0.881081
ILMN_3129372	2210418O10Rik	brown	2.03548		1.04862	0.270459	0.520182	1.00875	0.783904	0.955526	1.0202	0.592355	0.985621
ILMN_2532099	EG333830	brown	9.45726		-1.01593	0.270871	0.520518	-1.00288	0.843312	0.969903	-1.00721	0.574107	0.985621
ILMN_2429250	Snora70	brown	2.38641		1.01538	0.270912	0.520546	1.02245	0.0846957	0.593595	1.0142	0.226214	0.936483
ILMN_1238356	6030465E24Rik	brown	2.36838		1.01306	0.272227	0.522078	1.01084	0.327722	0.795024	1.01485	0.212512	0.929606
ILMN_2763051	Hps6	brown	1.10549		1.02163	0.273423	0.523323	1.00578	0.761578	0.951154	-1.01041	0.541636	0.984458
ILMN_1254553	Pole3	brown	20.8076		-1.03035	0.276387	0.526053	1.07057	0.00894064	0.365006	-1.01143	0.685698	0.994463
ILMN_1242238	EG632802	brown	1.7109		-1.02932	0.276701	0.526441	1.04126	0.0931667	0.607642	1.01891	0.391233	0.971746
ILMN_1250922	Pdxdc1	brown	4.48682		-1.01142	0.279287	0.528827	1.01861	0.138356	0.65881	1.00588	0.605267	0.988622
ILMN_1229531	Kifc3	brown	2.13136		-1.01536	0.279613	0.529151	1.00433	0.753532	0.948739	-1.01092	0.337704	0.967944
ILMN_3150963	Cdv3	brown	12.9044		1.04629	0.280121	0.529781	1.02973	0.404048	0.831347	1.01848	0.592455	0.985621
ILMN_1257365	Thra	brown	4.69571		1.02035	0.28046	0.530117	1.02063	0.325486	0.794835	-1.01059	0.593942	0.985621
ILMN_1228040	Ptcd3	brown	18.7235		1.04141	0.285981	0.535143	1.07702	0.0699437	0.578001	1.06196	0.166563	0.91965
ILMN_2861743	Cage1	brown	8.83821		-1.01095	0.286645	0.536043	1.01164	0.330565	0.797079	1.00564	0.652597	0.992761
ILMN_1218250	Krr1	brown	0.868475		1.0172	0.287141	0.536578	1.01367	0.419725	0.837459	1.01908	0.219392	0.935358
ILMN_1239765	Prdx5	brown	32.1942		-1.07114	0.287568	0.53693	1.05038	0.420072	0.83755	-1.04133	0.570852	0.985621
ILMN_1229688	A730098D12Rik	brown	13.0589		1.04306	0.287526	0.53693	1.06672	0.068676	0.576267	1.01659	0.661664	0.993362
ILMN_2540464	LOC381904	brown	11.6517		1.03798	0.290442	0.539944	1.04118	0.136284	0.654493	1.01905	0.494925	0.982017
ILMN_2772515	Hpcal1	brown	2.59477		-1.02026	0.290572	0.540117	1.00039	0.986207	0.996901	1.00532	0.843758	0.996889
ILMN_2498471	Ptrf	brown	3.57636		1.02778	0.291901	0.54144	1.05027	0.0359757	0.499407	1.01653	0.553609	0.985621
ILMN_1237752	Ubr2	brown	1.59895		1.00991	0.292441	0.542013	1.00764	0.388804	0.823355	1.01648	0.0920186	0.880703
ILMN_3105117	1200011M11Rik	brown	1.34782		-1.01298	0.292434	0.542013	1.01697	0.176782	0.694549	1.00029	0.982156	0.999176
ILMN_2434982	LOC639928	brown	9.9189		-1.0158	0.29255	0.542055	1.00623	0.663397	0.923345	-1.00418	0.802902	0.996007
ILMN_1229643	Antxr1	brown	3.41907		1.01832	0.292663	0.542076	1.02948	0.220654	0.732405	-1.00693	0.730151	0.994463
ILMN_2662450	Runx1t1	brown	17.5933		1.04442	0.293135	0.542512	1.12379	0.0273095	0.474572	1.0437	0.334261	0.965655
ILMN_1223937	Pum1	brown	1.17795		1.02123	0.294479	0.543912	1.00062	0.973968	0.994551	1.00806	0.657282	0.992771
ILMN_1245263	Tmem181	brown	1.65155		1.03229	0.295373	0.54497	-1.01157	0.543087	0.882075	1.03036	0.248794	0.937463
ILMN_2689265	Ccrl1	brown	14.0707		-1.02172	0.296655	0.545696	1.05834	0.004192	0.312232	1.00927	0.662731	0.993539
ILMN_1258950	Slc16a6	brown	1.25935		1.02598	0.296789	0.545696	1.00328	0.88167	0.978514	-1.00153	0.954746	0.997606
ILMN_2985282	Peci	brown	23.5825		1.03812	0.297136	0.545857	1.06747	0.0668649	0.572498	1.00542	0.897059	0.99718
ILMN_2822131	Hmgcl	brown	1.09903		1.04546	0.298286	0.547077	-1.02294	0.498655	0.869292	-1.00479	0.876389	0.99718
ILMN_1244737	Rlf	brown	2.02602		-1.01723	0.300254	0.54918	1.00512	0.696599	0.934548	-1.00502	0.736903	0.994678
ILMN_1240938	AW212394	brown	11.5065		1.03724	0.300352	0.549222	1.06701	0.0344554	0.497008	1.0705	0.0557577	0.845597
ILMN_2770866	Ptger3	brown	6.33911		1.01271	0.300505	0.54931	1.03405	0.00899169	0.36595	1.00645	0.686116	0.994463
ILMN_2625280	Grb14	brown	14.7073		-1.03805	0.300864	0.549504	1.02276	0.54919	0.885684	-1.01099	0.796253	0.996007
ILMN_1244307	Tle3	brown	4.19942		1.01056	0.301149	0.549748	#N/A	#N/A	#N/A	#N/A	#N/A	#N/A
ILMN_3114518	Ids	brown	24.9756		-1.04946	0.303523	0.55195	1.01573	0.585051	0.898812	-1.04137	0.372285	0.969769
ILMN_3115490	Rtn1	brown	2.74291		-1.0384	0.304668	0.55301	1.03597	0.185782	0.706324	-1.0216	0.416062	0.971746
ILMN_2483935	mtDNA_ND1	brown	5.37197		-1.02799	0.305937	0.554315	1.018	0.53952	0.880556	1.04859	0.0827109	0.876808
ILMN_1217039	2010321M09Rik	brown	2.63819		1.03215	0.306224	0.554521	1.00298	0.90287	0.982941	1.00766	0.768881	0.995956
ILMN_1221039	Exod1	brown	0.903846		1.01529	0.306942	0.555295	1.01921	0.148733	0.670036	-1.0044	0.694774	0.994463
ILMN_2776377	Sfxn4	brown	2.85109		1.02582	0.307911	0.556366	1.06072	0.00630476	0.334958	1.01521	0.521166	0.982318
ILMN_2428807	A030011A13Rik	brown	6.42858		1.01462	0.310106	0.558646	1.00696	0.628035	0.914655	1.01625	0.188052	0.923672
ILMN_2660263	Bcl2a1b	brown	6.20475		-1.01385	0.313153	0.562117	1.02117	0.303159	0.784657	-1.01206	0.467166	0.977555
ILMN_2597249	Abcb9	brown	1.3222		-1.04612	0.314199	0.563185	1.0183	0.597163	0.902457	-1.00368	0.915093	0.997401
ILMN_1250506	Rasgrf2	brown	1.30802		1.01948	0.317112	0.565937	1.02625	0.150487	0.671048	1.02516	0.175112	0.920288
ILMN_1242688	Mink1	brown	6.45097		-1.01495	0.318938	0.567849	1.00875	0.520963	0.873077	1.00194	0.902745	0.99718
ILMN_2449563	Zfp354a	brown	17.3955		1.02812	0.319101	0.567906	1.04486	0.0733617	0.582886	1.02401	0.272408	0.944663
ILMN_2475211	2010320M18Rik	brown	4.46668		-1.02732	0.319627	0.568263	1.02773	0.362574	0.8109	1.01594	0.589999	0.985621
ILMN_1255697	1110049F12Rik	brown	9.76441		1.03839	0.321718	0.569995	1.07225	0.00591539	0.334958	1.04939	0.0722407	0.867554
ILMN_2526042	LOC217372	brown	1.01527		1.01319	0.321722	0.569995	1.01051	0.389496	0.823355	1.0033	0.765077	0.995455
ILMN_1229035	C87436	brown	1.36954		1.01689	0.322013	0.570223	1.00765	0.636075	0.917411	1.01883	0.257905	0.943327
ILMN_1225118	LOC100045280	brown	12.5056		1.04019	0.322713	0.57079	1.02988	0.358379	0.809232	1.02569	0.537578	0.983461
ILMN_2509830	A730063M14Rik	brown	0.79933		1.01633	0.324484	0.572699	1.01962	0.157192	0.678652	1.01347	0.362807	0.969769
ILMN_2547237	Grin2b	brown	1.52212		1.03819	0.325146	0.573065	-1.03248	0.434033	0.844683	1.01214	0.750523	0.994678
ILMN_3127932	Tmem77	brown	3.28888		1.01849	0.326081	0.573825	1.01734	0.393425	0.826376	-1.01063	0.624314	0.990028
ILMN_1235016	Klhl18	brown	0.973735		-1.01433	0.326465	0.57425	-1.00436	0.7021	0.935061	-1.02885	0.0184795	0.718913
ILMN_2628045	Rrp1	brown	1.21349		-1.01799	0.331636	0.579077	-1.00357	0.846361	0.970781	-1.0008	0.967613	0.998134
ILMN_2424721	Pdgfa	brown	10.5664		1.03941	0.332012	0.579312	1.03232	0.416533	0.835949	1.02891	0.511956	0.982318
ILMN_1241564	Wdr17	brown	20.0974		1.02878	0.33354	0.580187	1.05806	0.03328	0.497008	1.04996	0.112428	0.884723
ILMN_2673628	1700020O03Rik	brown	21.3554		-1.01787	0.333513	0.580187	1.02455	0.157499	0.678752	1.00594	0.753588	0.994678
ILMN_2666622	Rgs2	brown	10.4014		1.01393	0.335228	0.581428	1.03118	0.0856374	0.59656	1.01021	0.551719	0.985621
ILMN_2925008	Sft2d2	brown	2.4378		1.01114	0.335549	0.581567	1.03157	0.0151354	0.42068	1.00976	0.392031	0.971746
ILMN_2759736	Lrrn1	brown	1.90877		1.04469	0.335786	0.58164	1.01222	0.75608	0.949753	1.00948	0.820733	0.99623
ILMN_1231682	LOC100048696	brown	1.24669		-1.01655	0.336712	0.582156	-1.01211	0.466774	0.857903	1.00313	0.848368	0.996889
ILMN_3068452	Msh3	brown	1.74647		1.01459	0.341651	0.586867	1.00409	0.756817	0.94991	1.01352	0.308501	0.958187
ILMN_2843403	2610019P18Rik	brown	1.64422		1.00955	0.343041	0.587957	1.04057	0.00318441	0.290631	1.01952	0.107938	0.884474
ILMN_1219786	Morn2	brown	11.4873		-1.01838	0.343289	0.588134	1.01053	0.560529	0.891716	-1.0015	0.933819	0.997401
ILMN_2646891	Centd1	brown	10.7658		-1.03497	0.344662	0.589509	-1.00595	0.854699	0.972483	-1.02027	0.542252	0.984521
ILMN_2939681	Lyzs	brown	1.23168		1.01698	0.34473	0.589509	1.00317	0.799564	0.959706	-1.00154	0.898344	0.99718
ILMN_1244956	Rbbp6	brown	12.5236		-1.03331	0.345603	0.59044	1.02424	0.414964	0.835058	-1.0224	0.570702	0.985621
ILMN_1258300	Ifngr2	brown	8.62036		-1.03562	0.346788	0.591411	-1.04484	0.217824	0.73047	-1.03304	0.285725	0.950649
ILMN_2744237	Emg1	brown	14.7488		-1.03528	0.34768	0.592247	1.00139	0.961842	0.992232	-1.05289	0.153539	0.914354
ILMN_2483253	Dicer1	brown	13.8166		-1.03655	0.348189	0.592538	1.01506	0.52599	0.874755	-1.02034	0.549458	0.985621
ILMN_1250852	Ccdc5	brown	1.35688		1.03072	0.349718	0.593869	1.0456	0.114505	0.632032	1.03632	0.179953	0.920512
ILMN_1249934	Gna13	brown	1.97119		-1.01606	0.349868	0.594019	1.02497	0.126195	0.64443	1.01544	0.367715	0.969769
ILMN_1218378	4922501C03Rik	brown	2.12646		-1.00944	0.349958	0.594112	-1.00137	0.887643	0.979734	1.01331	0.240471	0.936695
ILMN_1253384	Pkig	brown	1.3057		1.01146	0.352011	0.596178	1.01224	0.365678	0.812336	1.01862	0.171	0.920288
ILMN_1252941	Zap3-pending	brown	15.4888		1.0248	0.352235	0.5964	1.02023	0.364934	0.811977	1.02768	0.250559	0.937509
ILMN_2499746	Trim27	brown	1.8019		-1.01755	0.356535	0.600388	1.0199	0.393262	0.826305	-1.00423	0.875549	0.99718
ILMN_2769762	Ctnna2	brown	35.9224		-1.05235	0.356627	0.600492	1.07789	0.165049	0.687145	1.00061	0.992241	0.999659
ILMN_2600389	Slc7a6	brown	6.48886		1.01721	0.36026	0.603913	1.01379	0.404746	0.831347	1.00554	0.756875	0.994678
ILMN_2785558	Zfp11	brown	1.57558		1.01496	0.361115	0.604119	1.00996	0.504542	0.870749	1.00976	0.436333	0.973994
ILMN_1246725	Mrps6	brown	17.702		-1.04023	0.363486	0.606482	1.03945	0.284151	0.772226	-1.04358	0.342686	0.968747
ILMN_2769740	BC019806	brown	3.43075		1.01564	0.368376	0.610266	1.05518	0.0154348	0.424107	1.0376	0.0599927	0.85472
ILMN_2660555	Bcl2a1d	brown	3.16672		-1.01714	0.36903	0.610798	1.01816	0.326726	0.794874	1.00904	0.597203	0.985621
ILMN_1225309	C130076O07Rik	brown	14.147		1.03481	0.369291	0.611019	1.03786	0.349366	0.805376	1.00631	0.855366	0.99718
ILMN_2515431	D730003I15Rik	brown	2.81957		1.01675	0.369815	0.611517	1.04299	0.00562603	0.334958	-1.00873	0.562423	0.985621
ILMN_2879755	Tagap	brown	10.7816		1.01263	0.370747	0.612181	1.02087	0.129281	0.646591	1.02532	0.0646595	0.862582
ILMN_2475363	Zfp61	brown	3.32526		1.01601	0.371226	0.612393	1.02029	0.274882	0.766906	1.01095	0.524064	0.982946
ILMN_3161021	Prkra	brown	7.75899		1.02863	0.37402	0.614727	1.06883	0.0060282	0.334958	1.03035	0.23808	0.936695
ILMN_1226726	Tpmt	brown	5.68249		-1.0123	0.37834	0.618532	1.01207	0.384005	0.821838	1.00935	0.454415	0.975685
ILMN_2972585	Pvr	brown	2.91489	SINE B2	1.01375	0.378494	0.618544	1.02652	0.0870008	0.598475	1.00084	0.954854	0.997606
ILMN_1247220	LOC100047200	brown	2.01671		1.01577	0.378941	0.618912	1.01918	0.269841	0.764885	1.02357	0.167386	0.919911
ILMN_2418116	Camk2d	brown	0.913694		1.01365	0.379652	0.619546	-1.00907	0.378846	0.818405	1.01525	0.300315	0.957297
ILMN_2775016	Fzd6	brown	8.40926		-1.01784	0.37989	0.619612	-1.00286	0.8696	0.975978	-1.02521	0.304511	0.958187
ILMN_1242145	5730414N17Rik	brown	6.10082		-1.01099	0.381919	0.621375	1.00207	0.868895	0.975766	1.00132	0.907295	0.99718
ILMN_2485787	Dtymk	brown	1.34889		1.03025	0.383164	0.622572	-1.0012	0.966501	0.993384	-1.00821	0.729274	0.994463
ILMN_2841280	Habp4	brown	2.36301		1.02813	0.38429	0.623551	1.03908	0.100645	0.613258	1.01119	0.59437	0.985621
ILMN_2863712	1700123D08Rik	brown	2.7341		1.01146	0.385797	0.62452	1.03232	0.0321632	0.491839	1.02797	0.0538346	0.845597
ILMN_2752224	Mrps28	brown	1.80108		1.01975	0.387486	0.626248	1.00594	0.757416	0.950175	-1.01392	0.545324	0.985461
ILMN_2759884	Larp1	brown	16.5287		1.0287	0.390261	0.628823	1.02426	0.439584	0.845524	1.00691	0.838498	0.996889
ILMN_3144673	Zfp62	brown	24.7677		-1.02229	0.391188	0.629735	1.02104	0.271312	0.765694	-1.00419	0.885	0.99718
ILMN_2708269	Nras	brown	0.972357		-1.01158	0.393018	0.63176	-1.0085	0.495579	0.868336	-1.01907	0.122425	0.893282
ILMN_3136867	Josd3	brown	9.36393		1.02129	0.393243	0.631874	1.02852	0.349917	0.805376	1.02471	0.352028	0.969183
ILMN_1244585	Rap1gap	brown	1.54554		-1.01693	0.394469	0.633046	-1.00083	0.960689	0.991989	1.00995	0.537395	0.983461
ILMN_2810443	2610204K14Rik	brown	1.17732		1.0259	0.397915	0.635903	1.0863	0.00410856	0.312232	1.04203	0.170483	0.920288
ILMN_1255032	Cntfr	brown	1.73929		1.03673	0.399221	0.636569	-1.02922	0.490135	0.865981	-1.07302	0.166783	0.91965
ILMN_2426380	Trove2	brown	16.1637		1.04665	0.399951	0.637306	1.07622	0.181832	0.701225	1.05289	0.31055	0.958187
ILMN_2710819	Csf1r	brown	20.7115		-1.04722	0.400892	0.638222	1.01773	0.621716	0.912538	-1.0714	0.18915	0.923672
ILMN_2722469	Herc4	brown	3.06072		1.01126	0.402366	0.639036	-1.00447	0.701523	0.934965	-1.01341	0.383334	0.970299
ILMN_2592507	Ppp1r9b	brown	9.54244		-1.03019	0.402832	0.639503	1.09261	0.0174566	0.428935	-1.01666	0.686884	0.994463
ILMN_2677529	Src	brown	0.628033		1.00902	0.404311	0.641107	1.00123	0.911348	0.983677	1.00031	0.974103	0.998983
ILMN_1244872	Acsl4	brown	1.09722		1.01255	0.408679	0.645004	1.01481	0.27855	0.768767	1.01204	0.389378	0.971672
ILMN_2564840	Araf	brown	1.12632		-1.03235	0.409147	0.645357	-1.02006	0.545116	0.883607	-1.00703	0.807841	0.996007
ILMN_1217742	Atp2b4	brown	1.50211		1.01033	0.409731	0.645374	-1.00429	0.747012	0.947259	1.0047	0.699819	0.994463
ILMN_1216376	Mtap7d2	brown	3.50211		1.0175	0.410126	0.645784	1.00177	0.922232	0.985315	1.00857	0.593517	0.985621
ILMN_2731592	2610019A05Rik	brown	1.88235		1.01027	0.415039	0.649993	1.01941	0.144843	0.665362	1.01287	0.181229	0.921757
ILMN_1251756	N28178	brown	19.1135		-1.03166	0.415361	0.65002	1.03103	0.338697	0.800493	-1.01671	0.641724	0.991571
ILMN_2759598	Hint2	brown	4.45906		1.0291	0.417579	0.651946	1.10808	0.00250514	0.268096	1.05009	0.160377	0.917032
ILMN_1226713	Ccdc57	brown	3.42436		1.01255	0.418786	0.65266	1.02653	0.0581985	0.556767	1.0138	0.298217	0.955101
ILMN_1249462	Ttc14	brown	10.0612		1.01354	0.421088	0.654603	1.01252	0.418777	0.836842	1.0044	0.765257	0.995455
ILMN_2452237	Tsg101	brown	26.7922		-1.04605	0.42123	0.654614	1.03606	0.483928	0.864826	-1.03548	0.594979	0.985621
ILMN_2776651	Klf16	brown	19.5457		-1.02452	0.422249	0.655285	1.02961	0.362437	0.8109	-1.0139	0.640997	0.991571
ILMN_2636303	Brcc3	brown	0.810279		-1.01153	0.426918	0.65906	-1.01651	0.254269	0.756666	-1.0124	0.365657	0.969769
ILMN_1218494	Usp33	brown	41.4461		-1.07543	0.428956	0.660731	1.11327	0.128377	0.645027	1.00139	0.9875	0.999521
ILMN_2910684	Athl1	brown	1.71231		1.00972	0.429482	0.660874	1.03196	0.0197371	0.44489	1.00657	0.599556	0.986621
ILMN_1234742	Armcx3	brown	13.3833		-1.03624	0.429776	0.660966	1.07957	0.0637114	0.564476	1.06305	0.128174	0.898996
ILMN_2590605	C030014K22Rik	brown	0.925204		1.00936	0.43125	0.662468	-1.00504	0.586928	0.899826	-1.0159	0.153134	0.914354
ILMN_2841917	LOC622665	brown	2.08565		1.01111	0.432394	0.663269	1.01166	0.436356	0.845222	1.01956	0.117986	0.890387
ILMN_3131887	Spag9	brown	12.2091		-1.03195	0.433171	0.663855	1.05288	0.102825	0.616465	-1.02984	0.388751	0.971672
ILMN_2696199	Prosc	brown	4.02317		1.02567	0.43395	0.664401	1.05138	0.0630849	0.563929	1.02443	0.307548	0.958187
ILMN_1242107	Cox7a2l	brown	1.55354		1.02519	0.434529	0.664914	1.02686	0.325223	0.794707	1.00507	0.82266	0.996315
ILMN_1220263	5730453I16Rik	brown	4.83669		1.01907	0.438112	0.667944	1.0018	0.936752	0.988135	1.00568	0.806243	0.996007
ILMN_2798255	Pigp	brown	9.65214		1.02894	0.439181	0.668785	1.08384	0.0262319	0.470118	1.08084	0.0311557	0.786989
ILMN_2679447	Agxt2l2	brown	0.75868		1.01221	0.44238	0.671191	-1.00401	0.764512	0.951618	1.01808	0.214248	0.930937
ILMN_2829625	Ntng1	brown	4.04825		1.02394	0.443395	0.672074	1.01355	0.654662	0.922221	1.01199	0.681673	0.994463
ILMN_1259132	Osbpl2	brown	12.25		-1.02119	0.443748	0.672096	1.02138	0.403334	0.831347	-1.01779	0.579707	0.985621
ILMN_3102948	Shf	brown	1.14612		1.01206	0.444697	0.67316	1.02581	0.051421	0.536615	1.01232	0.294426	0.955074
ILMN_2577558	1110031I01Rik	brown	2.46469	LTR MaLR	1.01192	0.445118	0.673282	1.02453	0.0471295	0.524304	-1.00348	0.761078	0.995322
ILMN_1239729	Kif1b	brown	43.6424		1.09395	0.445129	0.673282	1.10659	0.244251	0.749904	-1.00268	0.98077	0.999176
ILMN_2806029	Sfrs2	brown	30.5245		1.05429	0.446246	0.674181	1.04408	0.548005	0.88504	-1.01106	0.881587	0.99718
ILMN_1247814	Xrcc6	brown	1.48144		1.01671	0.446531	0.674444	1.00756	0.727049	0.942058	1.00159	0.938586	0.997401
ILMN_2619286	Rabep1	brown	13.3587		1.02388	0.448071	0.675536	1.04563	0.146935	0.667165	1.01209	0.696652	0.994463
ILMN_2728385	Smc6	brown	4.76782		-1.01824	0.450778	0.677387	1.01138	0.614339	0.909486	1.00144	0.946866	0.997606
ILMN_1245531	Neto2	brown	6.28927		-1.02841	0.451653	0.677986	1.01051	0.720659	0.941115	-1.01163	0.732781	0.994463
ILMN_1249021	Bcl2	brown	10.9053		1.02271	0.453229	0.679023	1.06718	0.0530485	0.542359	1.03589	0.305204	0.958187
ILMN_2772847	Tg737Rpw	brown	3.00109		-1.01603	0.454338	0.679857	1.00246	0.872009	0.976755	-1.02226	0.131318	0.898996
ILMN_3096267	Glrx2	brown	20.7771		1.03412	0.45517	0.680729	1.05815	0.273347	0.76657	1.01888	0.733647	0.994463
ILMN_1217068	Tusc1	brown	33.6915		-1.03164	0.456429	0.681465	1.09042	0.033601	0.497008	-1.00374	0.936344	0.997401
ILMN_1216231	Scoc	brown	44.9759		-1.06871	0.457204	0.682172	1.16336	0.0407904	0.509839	-1.0748	0.437915	0.973994
ILMN_1256951	Tmf1	brown	1.4536		1.0109	0.458084	0.683008	1.00178	0.889606	0.980305	1.01646	0.175759	0.920288
ILMN_2610899	Krcc1	brown	1.30492		-1.01168	0.458818	0.683569	1.0225	0.267223	0.762604	-1.00639	0.704578	0.994463
ILMN_2670775	C530008M17Rik	brown	18.8657		-1.04828	0.461285	0.685646	1.04231	0.296614	0.780201	-1.02123	0.740026	0.994678
ILMN_2916883	Pik3r2	brown	3.02916		-1.01539	0.461559	0.68568	1.00834	0.679427	0.928782	-1.01904	0.385127	0.970299
ILMN_1217060	Zfp770	brown	3.57931		1.01814	0.461671	0.685707	1.0375	0.178752	0.697246	1.03952	0.163002	0.918021
ILMN_1225719	Ireb2	brown	13.6073		-1.03061	0.462875	0.686943	1.02526	0.504833	0.870749	-1.01534	0.690504	0.994463
ILMN_2798213	Zfp825	brown	6.87133		-1.01342	0.462921	0.686959	1.03556	0.0667983	0.572498	-1.00336	0.839125	0.996889
ILMN_2988299	Srf	brown	2.42856		1.02758	0.465644	0.689396	1.06244	0.0622348	0.563638	1.02932	0.390298	0.971672
ILMN_2820877	Rpgr	brown	16.9273		1.02001	0.466988	0.690799	1.0277	0.141537	0.661986	-1.00196	0.939826	0.997401
ILMN_1218799	Emb	brown	6.25806		1.06022	0.4687	0.691729	1.08026	0.167705	0.690356	1.04084	0.456968	0.976111
ILMN_2627995	Mtmr4	brown	1.66062		1.01432	0.468848	0.69179	1.03291	0.109736	0.627906	1.05098	0.0255624	0.755034
ILMN_2504433	Hsp90b1	brown	34.8155		-1.0409	0.469963	0.693095	1.07991	0.0570768	0.55535	-1.04121	0.448063	0.974944
ILMN_1259712	Zfp236	brown	11.8028		1.02322	0.471336	0.693908	1.0809	0.00217593	0.262803	1.02012	0.470219	0.977555
ILMN_1226921	LOC674004	brown	39.454		-1.056	0.47419	0.696471	1.06778	0.271717	0.765834	-1.03238	0.678043	0.994131
ILMN_2756686	1110057K04Rik	brown	11.393		-1.02149	0.474555	0.696773	1.05162	0.153125	0.672727	-1.00709	0.805155	0.996007
ILMN_2697266	Refbp2	brown	17.9394		-1.02116	0.476581	0.698677	1.02542	0.312565	0.788547	-1.0116	0.686277	0.994463
ILMN_1216632	Camk1	brown	2.42988		-1.03411	0.47785	0.699658	-1.0136	0.694568	0.934328	-1.03838	0.328341	0.964597
ILMN_2714360	Cd34	brown	2.31108		1.02107	0.477724	0.699658	1.08673	0.0166527	0.428935	1.02631	0.33118	0.965065
ILMN_2955755	Fbxo38	brown	10.7784		1.01956	0.477871	0.699658	1.0572	0.0374125	0.499407	1.02466	0.492155	0.98058
ILMN_2639491	Oxr1	brown	1.64513		1.03019	0.478592	0.700284	1.00385	0.925657	0.986227	1.00338	0.928861	0.997401
ILMN_1242125	Plekhg5	brown	7.18884		1.02368	0.480358	0.701368	1.05091	0.0821653	0.590138	1.04102	0.276568	0.949231
ILMN_2594550	Satb2	brown	0.872643		1.01171	0.480476	0.701397	1.00965	0.510879	0.872305	1.00573	0.685953	0.994463
ILMN_1224268	Mrps15	brown	30.2732		-1.03251	0.481334	0.702259	1.04065	0.392394	0.825392	-1.02715	0.609833	0.989037
ILMN_1247991	Rpain	brown	0.783038		1.01122	0.481976	0.702927	1.00956	0.500591	0.870211	1.00086	0.952875	0.997606
ILMN_2621304	Mterfd1	brown	9.62194		-1.02927	0.483102	0.703605	-1.00163	0.958085	0.991361	-1.02094	0.573601	0.985621
ILMN_2883110	Pqbp1	brown	2.54146		-1.01182	0.483706	0.703951	1.02096	0.270557	0.765312	1.01567	0.35411	0.969183
ILMN_2870696	Hfe	brown	0.838749		1.01217	0.48451	0.704531	-1.00006	0.997074	0.998909	-1.01887	0.229973	0.936483
ILMN_2439505	2900006A08Rik	brown	17.246		-1.02162	0.485057	0.704952	1.08308	0.01206	0.396295	-1.00422	0.895139	0.99718
ILMN_1217143	Mbip	brown	24.5928		-1.02947	0.486127	0.705918	1.04014	0.301738	0.784388	-1.016	0.70415	0.994463
ILMN_2434798	C330005L02Rik	brown	11.2498		1.01411	0.489013	0.708127	1.03252	0.113424	0.630555	1.00999	0.635976	0.990064
ILMN_2536053	LOC545487	brown	13.3164		-1.01339	0.489614	0.708413	1.00302	0.885797	0.979074	-1.00649	0.728489	0.994463
ILMN_1222356	1110067D22Rik	brown	24.7861		1.02563	0.492261	0.710589	1.07984	0.0582152	0.556767	1.02328	0.606467	0.988631
ILMN_1256981	Odz2	brown	12.6012		1.07477	0.495926	0.713891	1.02171	0.832579	0.967278	1.0357	0.727674	0.994463
ILMN_1249363	AI314180	brown	17.2589		1.04474	0.499308	0.716691	1.04467	0.491828	0.866221	1.03392	0.557104	0.985621
ILMN_2705991	Tpp1	brown	3.12284		1.02323	0.501004	0.718265	-1.0162	0.600356	0.903665	-1.00814	0.793371	0.996007
ILMN_2644632	Stxbp1	brown	15.434		-1.0226	0.501501	0.718761	1.00149	0.957386	0.991322	-1.03191	0.328018	0.964597
ILMN_2945560	Kctd12b	brown	1.89282	LINE L1	-1.00686	0.502152	0.718996	1.0167	0.114154	0.631721	-1.00352	0.713422	0.994463
ILMN_3135037	Pknox2	brown	24.8117		-1.03748	0.503111	0.719723	1.07741	0.0996423	0.611983	1.00635	0.907282	0.99718
ILMN_2600991	Als2cr13	brown	27.5039		1.02668	0.504693	0.721131	1.08803	0.065377	0.569902	-1.00801	0.857927	0.99718
ILMN_2623712	Terf2	brown	2.65656		-1.01122	0.50493	0.721194	-1.00458	0.822003	0.96426	-1.04071	0.219948	0.935358
ILMN_2656827	LOC100048832	brown	0.992254		1.00695	0.505255	0.721443	1.01909	0.187313	0.707732	1.00495	0.582722	0.985621
ILMN_2756855	Plxnc1	brown	0.640617		1.00657	0.509714	0.725108	-1.006	0.59011	0.900003	1.0025	0.778882	0.996007
ILMN_2962095	9830169C18Rik	brown	10.697		1.00825	0.510011	0.725314	1.03675	0.00596792	0.334958	1.00316	0.825279	0.996315
ILMN_2997106	Nola3	brown	1.62364		-1.00762	0.511684	0.726668	1.00962	0.352168	0.806594	-1.00744	0.508186	0.982318
ILMN_1237986	Trip12	brown	25.9659		1.02504	0.513016	0.727732	1.08611	0.0357498	0.499407	1.00379	0.933684	0.997401
ILMN_1230457	Cd99l2	brown	1.67952		-1.03039	0.515394	0.729611	-1.05913	0.159181	0.680593	-1.22741	0.128798	0.898996
ILMN_2453120	C130065N10Rik	brown	19.8534		1.04086	0.520102	0.733457	1.04792	0.310325	0.787648	1.03118	0.582886	0.985621
ILMN_2630362	2610002M06Rik	brown	8.52891		1.01558	0.521068	0.734063	1.03852	0.12612	0.64443	1.02517	0.354028	0.969183
ILMN_2534823	LOC235857	brown	14.0262		-1.02441	0.522618	0.73495	1.03975	0.330989	0.797079	1.02275	0.623201	0.990028
ILMN_1220774	EG328644	brown	2.21069		1.03292	0.523113	0.735484	1.00431	0.883961	0.979055	1.00659	0.807835	0.996007
ILMN_2532581	LOC215098	brown	1.22574		1.00941	0.523751	0.736164	1.00128	0.934328	0.987758	1.00668	0.635263	0.990064
ILMN_2496817	Ulk2	brown	22.3878		1.03238	0.524674	0.737083	1.10448	0.0674066	0.57311	1.06693	0.203456	0.926641
ILMN_1250569	Rapgefl1	brown	18.727		1.03191	0.526708	0.739015	1.06562	0.152726	0.672727	1.01581	0.773791	0.995956
ILMN_2723541	Nrxn2	brown	3.18266		-1.02595	0.527484	0.739404	1.0035	0.891967	0.980546	-1.05499	0.16183	0.917032
ILMN_2829262	Ltbp4	brown	1.72812		1.02106	0.529264	0.74079	1.00484	0.876856	0.977521	1.03148	0.319578	0.960938
ILMN_1251808	Capn10	brown	13.9454		1.02345	0.529597	0.740847	1.06048	0.056783	0.553884	1.02511	0.511349	0.982318
ILMN_2821676	Nostrin	brown	9.53707		1.01474	0.529992	0.741009	1.04334	0.0549376	0.546558	1.04167	0.0658721	0.865692
ILMN_2700344	2310046A06Rik	brown	24.4597		-1.03222	0.530327	0.741111	1.10275	0.0427461	0.514186	-1.00204	0.961816	0.997797
ILMN_1244672	LOC333818	brown	1.43292	LINE L1	1.01065	0.530839	0.741503	-1.01383	0.470176	0.858485	-1.0024	0.867572	0.99718
ILMN_1230060	LOC545866	brown	23.3913		-1.02919	0.53146	0.742099	1.0439	0.270587	0.765312	-1.02794	0.619153	0.990028
ILMN_2861787	Tmem49	brown	4.68774		-1.00728	0.53205	0.742814	1.00369	0.762555	0.951154	1.00106	0.940162	0.997401
ILMN_2647381	Srrd	brown	1.36846		-1.01163	0.533568	0.743585	-1.00598	0.715652	0.939228	-1.01651	0.386353	0.971034
ILMN_1218324	EG382161	brown	20.1104		1.02642	0.533861	0.743728	1.04715	0.271281	0.765694	1.01644	0.683929	0.994463
ILMN_1229211	Asnsd1	brown	11.1685		1.01101	0.53625	0.745018	1.03573	0.0602161	0.55812	1.01361	0.483558	0.978749
ILMN_2742786	6030470M02Rik	brown	48.5446		-1.02869	0.536976	0.745506	1.07338	0.0793722	0.587545	1.00652	0.890356	0.99718
ILMN_1214740	Rpusd3	brown	7.43476		-1.01038	0.536948	0.745506	1.02044	0.244522	0.749904	1.00142	0.923288	0.997401
ILMN_2741737	5830417C01Rik	brown	0.892743		1.00773	0.53766	0.74588	-1.01119	0.356274	0.808101	-1.0114	0.346555	0.969183
ILMN_1256378	Lrrc49	brown	1.89516		-1.0213	0.538287	0.746571	1.02113	0.41888	0.836842	1.02014	0.40695	0.971746
ILMN_1240104	Chchd7	brown	20.1913		1.04072	0.538678	0.74676	1.05216	0.344013	0.802822	-1.0074	0.90035	0.99718
ILMN_2465683	Zbtb26	brown	8.52919		1.01519	0.539231	0.747285	1.01717	0.323025	0.794039	-1.01354	0.483752	0.978749
ILMN_2947031	Arfrp1	brown	3.65552		1.00923	0.53996	0.747783	1.01491	0.326697	0.794874	1.02134	0.0995147	0.881081
ILMN_1216624	Tmem55b	brown	32.3323		1.02998	0.539981	0.747783	1.0691	0.158909	0.680469	-1.00195	0.970775	0.998415
ILMN_2461088	5430440L12Rik	brown	21.5132		-1.01393	0.540886	0.748458	1.03088	0.13289	0.649757	-1.0205	0.433393	0.972237
ILMN_1242350	C230066H16Rik	brown	1.0429		1.00958	0.540911	0.748458	1.00179	0.897148	0.981991	-1.00717	0.635721	0.990064
ILMN_2465552	Gpr83	brown	2.18968		-1.0071	0.542331	0.749467	-1.00136	0.901646	0.982756	1.00031	0.98066	0.999176
ILMN_1244147	Ak3	brown	13.2206		1.01954	0.542476	0.749481	1.05268	0.0297082	0.482296	1.00225	0.949562	0.997606
ILMN_2860750	2610209M04Rik	brown	19.8534		1.02254	0.543739	0.750289	1.07707	0.0340928	0.497008	1.00506	0.892678	0.99718
ILMN_2952914	Ywhaz	brown	27.8829	LINE L2	-1.0225	0.543838	0.750304	1.01709	0.538748	0.880154	-1.05156	0.293727	0.955074
ILMN_2988384	Fbxl4	brown	1.80087		1.01773	0.544218	0.750476	1.04351	0.122508	0.642113	1.01294	0.6417	0.991571
ILMN_1219577	Arl1	brown	11.8687		1.03131	0.545691	0.751669	1.04331	0.366247	0.812343	1.01539	0.752955	0.994678
ILMN_1245942	Als2cr13	brown	9.89576		-1.01643	0.546284	0.752162	-1.00282	0.897132	0.981991	-1.00613	0.819061	0.996192
ILMN_1258155	6330400D04	brown	13.2344		1.013	0.546457	0.752292	1.03108	0.187346	0.707732	1.01544	0.41192	0.971746
ILMN_2644008	Chl1	brown	6.97114		1.04274	0.546942	0.752848	1.02031	0.732559	0.943709	1.03336	0.58898	0.985621
ILMN_2681030	EG629595	brown	5.21176		-1.01407	0.547585	0.753249	1.0849	0.0324831	0.4926	1.00955	0.771503	0.995956
ILMN_2747031	Dhcr24	brown	36.0148		-1.03979	0.549032	0.754123	1.03515	0.590067	0.900003	-1.02055	0.791149	0.996007
ILMN_2632519	Wdr90	brown	22.6673		1.01587	0.549307	0.754277	1.00845	0.739342	0.945247	-1.00961	0.692817	0.994463
ILMN_2791811	Prune	brown	22.2236		-1.02457	0.549585	0.754483	1.08617	0.0572205	0.556061	-1.00695	0.886629	0.99718
ILMN_1232962	Stag2	brown	1.32063		1.00769	0.55011	0.754639	1.01308	0.33117	0.797079	-1.00084	0.945321	0.997606
ILMN_2718149	Homer1	brown	1.2609		-1.02969	0.550491	0.754699	1.0581	0.181304	0.700735	-1.01323	0.710866	0.994463
ILMN_2720976	Sema3e	brown	5.95047		-1.01533	0.551445	0.755142	-1.00433	0.850943	0.972112	-1.03702	0.12712	0.897292
ILMN_1225658	Ubl3	brown	7.57029		1.0358	0.553497	0.756366	1.04876	0.248187	0.75087	1.01894	0.709192	0.994463
ILMN_1258174	Cse1l	brown	7.9833		-1.01609	0.554126	0.756758	1.02286	0.41273	0.833988	-1.01009	0.706096	0.994463
ILMN_2731228	2610301B20Rik	brown	22.2376		-1.01596	0.554203	0.756809	1.0088	0.715196	0.939222	-1.01415	0.635609	0.990064
ILMN_2645526	Abcc8	brown	2.62876		-1.01352	0.55502	0.7576	1.02977	0.155484	0.675617	-1.00451	0.813512	0.996007
ILMN_2625099	Sipa1l3	brown	22.1193		1.02698	0.556628	0.758733	1.04617	0.30427	0.784657	-1.01625	0.731017	0.994463
ILMN_2493464	Mllt4	brown	28.5255		1.02425	0.557379	0.759414	1.06475	0.0813959	0.590138	1.00943	0.839539	0.996889
ILMN_2757916	Armc10	brown	22.2511		-1.02383	0.558698	0.760129	1.06469	0.0679061	0.574848	1.00712	0.847172	0.996889
ILMN_2722383	Lhx2	brown	1.49592		-1.01105	0.559239	0.760584	-1.01088	0.589694	0.900003	-1.03419	0.0891731	0.880703
ILMN_1248304	Ndufaf1	brown	3.09315		1.02881	0.559646	0.760623	1.0548	0.12594	0.64443	1.0333	0.409887	0.971746
ILMN_3144820	LOC329575	brown	33.2914		-1.04464	0.560271	0.761242	1.07442	0.216659	0.729873	-1.01958	0.799754	0.996007
ILMN_2933914	Psmd14	brown	31.8066		-1.03728	0.561718	0.762405	1.07975	0.214322	0.727812	1.02406	0.747425	0.994678
ILMN_2453620	Ube2g1	brown	10.5231		-1.02322	0.56223	0.762713	1.07049	0.0727237	0.582738	1.00756	0.84203	0.996889
ILMN_2713333	LOC100047091	brown	1.63725		1.00656	0.564369	0.76397	1.00422	0.698949	0.934734	1.00375	0.716636	0.994463
ILMN_1232861	Lrrfip1	brown	1.32157		1.00888	0.566183	0.765204	1.015	0.297654	0.780704	1.00837	0.651797	0.992761
ILMN_2784446	Sox17	brown	1.6344		1.01015	0.56846	0.766829	1.01802	0.350818	0.805946	1.01079	0.551713	0.985621
ILMN_2855931	Spag6	brown	3.71009		-1.00631	0.569198	0.767144	1.00765	0.490094	0.865981	-1.00349	0.739326	0.994678
ILMN_1230028	B130017N24Rik	brown	1.3649		1.00692	0.56953	0.767292	#N/A	#N/A	#N/A	1.00041	0.970692	0.998415
ILMN_2585096	6430553K24Rik	brown	1.21293		-1.01042	0.570237	0.767622	1.02412	0.143706	0.664521	1.0103	0.462225	0.977555
ILMN_2655795	Car4	brown	3.47217		1.02155	0.572739	0.769396	1.06824	0.0987232	0.61087	1.02015	0.573252	0.985621
ILMN_2658219	M6pr	brown	1.48439		-1.0113	0.573091	0.769707	-1.00334	0.854159	0.972353	-1.01607	0.406659	0.971746
ILMN_2692799	Prpf39	brown	14.086		1.0163	0.573695	0.770194	1.0133	0.544454	0.883022	1.00618	0.787931	0.996007
ILMN_1253819	Prkar2b	brown	4.84444		-1.02326	0.576353	0.772032	1.04222	0.280649	0.769693	1.00955	0.775268	0.996007
ILMN_2879221	Trim23	brown	3.1366		-1.01587	0.576834	0.772104	1.00227	0.931424	0.987464	1.03807	0.131348	0.898996
ILMN_2965835	Mnt	brown	7.34276		1.00757	0.576716	0.772104	1.02324	0.0954803	0.610077	1.02027	0.211848	0.929606
ILMN_2753687	Arhgap29	brown	1.51891		1.01787	0.577825	0.772526	1.0062	0.833944	0.967577	1.02681	0.37702	0.969769
ILMN_2751158	Herpud2	brown	1.75538		1.0109	0.580022	0.774131	1.03943	0.0440187	0.517531	1.02048	0.225231	0.936483
ILMN_2790399	Usp52	brown	2.28698		1.01194	0.581129	0.774744	1.01265	0.589952	0.900003	-1.0091	0.703306	0.994463
ILMN_2575324	Ibtk	brown	1.8594		-1.00686	0.581095	0.774744	-1.00199	0.875089	0.977485	-1.00053	0.963904	0.997819
ILMN_2455276	Dact2	brown	1.21273		1.00969	0.58146	0.775078	1.02381	0.0366702	0.499407	1.02904	0.0363471	0.803697
ILMN_1230169	Mybbp1a	brown	1.60357		1.00683	0.581615	0.775134	1.01325	0.383206	0.821118	1.01053	0.351187	0.969183
ILMN_1222231	Brd3	brown	16.5176		1.0386	0.582666	0.775724	1.02529	0.526172	0.874755	-1.06265	0.262562	0.943327
ILMN_2722009	4930417P05Rik	brown	1.5193		1.00701	0.582877	0.775724	1.00677	0.5836	0.898321	1.00703	0.444706	0.97439
ILMN_2524404	Zbtb9	brown	1.58061		-1.01428	0.582476	0.775724	1.01063	0.684914	0.930509	1.00643	0.720616	0.994463
ILMN_2852737	Cdkl1	brown	1.60912		-1.00697	0.584119	0.776163	1.00923	0.536352	0.87966	-1.01737	0.132009	0.898996
ILMN_2844784	Vps35	brown	1.63408		-1.01816	0.586244	0.777843	1.01003	0.713026	0.938655	1.02433	0.403786	0.971746
ILMN_2870487	Cpne2	brown	1.72786		1.01068	0.586928	0.77825	-1.00911	0.590746	0.900003	1.01225	0.501961	0.982318
ILMN_2496455	Zfp2	brown	2.62357	LTR MaLR	-1.01422	0.587989	0.779042	1.02803	0.229762	0.741113	1.01253	0.603842	0.988105
ILMN_1213630	4833444L21Rik	brown	2.24981	SINE B2	-1.00822	0.588504	0.779207	1.00556	0.682553	0.929589	1.00397	0.767619	0.995538
ILMN_2445236	E130106K10Rik	brown	4.92605		-1.00602	0.590401	0.780586	1.01831	0.175112	0.693423	1.00478	0.682183	0.994463
ILMN_1240136	LOC380906	brown	1.21171		-1.00717	0.591067	0.781198	-1.01241	0.445233	0.847866	-1.00567	0.656095	0.992761
ILMN_3061192	Spag9	brown	4.27343		1.00715	0.591847	0.781527	-1.01137	0.453367	0.851689	-1.01736	0.226262	0.936483
ILMN_1216601	4933434I06Rik	brown	9.82943		-1.01004	0.591546	0.781527	1.03118	0.114808	0.632032	-1.00681	0.711279	0.994463
ILMN_1216812	Napa	brown	1.76628		1.02749	0.592305	0.781917	1.00241	0.957012	0.991312	-1.02833	0.458075	0.976275
ILMN_2683244	Myo5c	brown	1.44167		1.00734	0.594022	0.783535	1.00763	0.492349	0.866504	1.01391	0.258908	0.943327
ILMN_1217804	Ptpn5	brown	3.689		1.026	0.595905	0.784943	1.11389	0.0128053	0.400653	-1.01377	0.752548	0.994678
ILMN_2688383	Nol1	brown	2.75545		-1.01038	0.596752	0.785243	1.00776	0.644022	0.920629	-1.02024	0.28145	0.950649
ILMN_2987369	Cul2	brown	1.32396		1.0078	0.596872	0.785293	1.01272	0.386408	0.822381	1.0025	0.845804	0.996889
ILMN_2637630	BC013529	brown	10.0456		1.02265	0.597545	0.78562	-1.02012	0.614631	0.909555	-1.02447	0.576173	0.985621
ILMN_2596421	A430079E08	brown	1.665		1.00649	0.598198	0.786066	1.02051	0.082886	0.590138	1.01614	0.187178	0.923672
ILMN_2698589	Cstf2	brown	11.3351		1.02603	0.598771	0.786466	1.05022	0.235858	0.744379	1.00405	0.924734	0.997401
ILMN_1233412	Ddx19a	brown	10.9166		1.00629	0.599868	0.787234	1.00852	0.467235	0.857941	-1.00628	0.650321	0.992761
ILMN_3163221	5730494M16Rik	brown	2.61725		1.01886	0.600486	0.787614	1.06443	0.0647609	0.568434	1.06678	0.0371786	0.805585
ILMN_2483405	1190005N23Rik	brown	1.42819		1.01001	0.600847	0.787859	1.01265	0.442947	0.846304	1.02823	0.0920687	0.880703
ILMN_1220793	Rbm4b	brown	5.01881		-1.01247	0.604334	0.790287	1.01833	0.478233	0.86121	-1.02897	0.430292	0.972182
ILMN_1260451	Zfp811	brown	1.21411		1.0069	0.605098	0.790555	-1.01151	0.372899	0.817034	-1.00217	0.863157	0.99718
ILMN_1259769	Pabpc1	brown	1.11703		-1.00757	0.605615	0.790943	1.00422	0.739521	0.945247	-1.00637	0.601686	0.986714
ILMN_2726595	Zfp446	brown	2.29509	SINE Alu	1.00733	0.605709	0.790943	1.00748	0.593685	0.901174	1.00418	0.74558	0.994678
ILMN_1216818	Malt1	brown	18.22		-1.00855	0.605687	0.790943	1.02971	0.0308331	0.484455	-1.00425	0.803563	0.996007
ILMN_2450676	5530400K22Rik	brown	0.817806		1.01179	0.607209	0.79193	1.02429	0.274224	0.766572	1.03868	0.133989	0.898996
ILMN_1240346	Socs5	brown	32.5183		-1.02368	0.607289	0.791981	1.06245	0.100449	0.613258	-1.00547	0.900054	0.99718
ILMN_2933692	Upf1	brown	15.5616		-1.01607	0.609261	0.793724	1.06251	0.0737782	0.582886	-1.00867	0.811233	0.996007
ILMN_1216178	Lmbr1	brown	9.19143		-1.00897	0.609737	0.794147	1.01313	0.465603	0.857585	-1.01159	0.575954	0.985621
ILMN_1214422	2810408P10Rik	brown	28.7337		-1.01493	0.611164	0.794631	1.03222	0.292025	0.777597	-1.00734	0.825339	0.996315
ILMN_2775381	Tde2	brown	39.0875		1.03841	0.611704	0.794953	1.05441	0.418013	0.836482	1.02813	0.737264	0.994678
ILMN_1222313	Hist1h4f	brown	1.3214		1.00641	0.61369	0.796155	1.00735	0.529996	0.875672	1.00834	0.451107	0.975622
ILMN_2425148	Uchl5	brown	17.3012		-1.02747	0.613613	0.796155	1.05498	0.336682	0.799781	1.0002	0.997136	0.999711
ILMN_1233889	Pno1	brown	18.0743		1.02586	0.614647	0.796476	1.04839	0.280429	0.769636	1.02635	0.581289	0.985621
ILMN_2729985	Cops4	brown	9.99743		1.01912	0.614959	0.796669	1.05975	0.0267922	0.472554	1.01866	0.499218	0.982318
ILMN_2475184	Taf6	brown	1.55921		1.00532	0.61546	0.79694	1.00636	0.509158	0.872305	1.00956	0.281953	0.950649
ILMN_2826110	Cat	brown	9.05866		-1.01114	0.616182	0.797013	1.03516	0.0219331	0.455077	1.02151	0.490006	0.98058
ILMN_1232402	Pcyt1b	brown	1.35661		1.0125	0.616432	0.797107	1.01487	0.507528	0.871858	-1.00337	0.852195	0.99718
ILMN_1246471	Ctr9	brown	9.11255		1.01077	0.618276	0.798161	1.03899	0.035994	0.499407	1.02051	0.288894	0.952887
ILMN_2935362	Ywhab	brown	26.4449		1.02998	0.620204	0.799462	1.01494	0.776466	0.953995	1.00054	0.992191	0.999659
ILMN_2745251	Clk4	brown	21.8347		1.03084	0.622293	0.800592	1.06626	0.108328	0.626167	1.04764	0.346019	0.969183
ILMN_1231612	Znhit6	brown	13.8156		-1.00846	0.622499	0.800696	1.03529	0.0920176	0.607642	-1.00183	0.93157	0.997401
ILMN_1232022	4921517B04Rik	brown	15.3725		-1.02169	0.624251	0.802034	1.01142	0.788694	0.957136	1.01163	0.761946	0.995322
ILMN_2533916	LOC380655	brown	1.24404		1.00523	0.625019	0.802375	1.01096	0.289344	0.775424	-1.01331	0.202042	0.924753
ILMN_2686252	Hisppd2a	brown	1.45752		1.01199	0.624984	0.802375	1.01758	0.532336	0.877339	1.00034	0.9901	0.999659
ILMN_2640551	Pir	brown	1.28761		-1.00656	0.62558	0.802934	1.01906	0.168232	0.690367	1.0033	0.771178	0.995956
ILMN_1244790	Erbb2ip	brown	16.3475		1.01933	0.625669	0.802995	1.02292	0.566506	0.892689	1.01534	0.700614	0.994463
ILMN_2463033	2700050C19Rik	brown	2.82652		1.01613	0.62597	0.80325	1.04085	0.16646	0.688631	1.01826	0.464011	0.977555
ILMN_2632008	Osbpl8	brown	1.68395		1.0052	0.626273	0.803324	#N/A	#N/A	#N/A	1.00016	0.986627	0.999225
ILMN_2988480	Slc15a2	brown	6.17744		-1.01201	0.627589	0.804058	1.03263	0.303745	0.784657	-1.00719	0.786539	0.996007
ILMN_2632206	Gnas	brown	6.89074		-1.04255	0.62849	0.804695	-1.0091	0.894156	0.981443	-1.11934	0.0712177	0.867554
ILMN_2660103	Acvr1	brown	10.8132		1.01714	0.630656	0.806261	1.01548	0.517419	0.873058	-1.04004	0.153574	0.914354
ILMN_1240153	Uchl5	brown	22.8883		-1.02842	0.634686	0.808876	1.08996	0.120134	0.638518	1.0141	0.8024	0.996007
ILMN_2603182	Tfam	brown	22.8351		-1.01534	0.635244	0.809265	1.07157	0.0165265	0.428935	1.02444	0.511354	0.982318
ILMN_1236312	Snx14	brown	27.7804		1.02091	0.635297	0.809278	1.04419	0.30796	0.786985	-1.00845	0.865686	0.99718
ILMN_2616877	Slc39a1	brown	23.3746		1.01003	0.636712	0.810326	1.02988	0.0800881	0.588997	1.00344	0.86937	0.99718
ILMN_1240676	Tspyl5	brown	17.7725		-1.0236	0.639266	0.812065	1.03749	0.450046	0.849493	-1.02068	0.696675	0.994463
ILMN_2744909	Gmppb	brown	2.13823		-1.00699	0.640334	0.812456	1.0055	0.71182	0.938248	-1.01402	0.377761	0.969769
ILMN_2777668	Nte	brown	5.23933		-1.01574	0.641106	0.812757	1.00873	0.689761	0.93212	-1.03775	0.165426	0.91965
ILMN_2608229	Nol1	brown	2.67911		1.00542	0.645733	0.815396	1.01115	0.307932	0.786985	1.00744	0.423914	0.971746
ILMN_2470672	Tmem47	brown	23.4214		-1.02215	0.645932	0.815504	1.01876	0.684624	0.930488	-1.01786	0.726873	0.994463
ILMN_1245383	LOC100048726	brown	1.00161		-1.00947	0.648368	0.817341	-1.01095	0.595066	0.901904	1.01633	0.475011	0.97782
ILMN_1219474	6430548M08Rik	brown	3.1993		1.0162	0.648492	0.817443	-1.0003	0.987772	0.997012	-1.04786	0.105574	0.881081
ILMN_1250054	Reps1	brown	1.10595		1.00455	0.650944	0.819078	-1.00642	0.514508	0.872746	-1.0105	0.297469	0.955074
ILMN_1247636	Ndfip2	brown	28.4774		1.03222	0.650986	0.819078	1.05795	0.374644	0.817045	-1.02124	0.804303	0.996007
ILMN_1251148	Zfp329	brown	1.56634		-1.00655	0.651147	0.819226	1.01382	0.344492	0.802822	1.00937	0.492886	0.980903
ILMN_1244514	Schip1	brown	19.5021		1.02424	0.654773	0.821824	1.16735	0.0131567	0.404188	1.01194	0.84339	0.996889
ILMN_2647427	4632415K11Rik	brown	0.873563		-1.0048	0.657655	0.824166	-1.0019	0.871411	0.976626	-1.00623	0.567422	0.985621
ILMN_2786164	Arhgap1	brown	10.3472		-1.01283	0.659534	0.825406	1.06933	0.0143726	0.415932	1.00276	0.93751	0.997401
ILMN_2726515	Mbtd1	brown	13.0791		-1.02013	0.659661	0.825438	1.05573	0.0081721	0.354916	-1.01928	0.499997	0.982318
ILMN_2467596	Dusp16	brown	6.40413		-1.01067	0.661833	0.82662	1.00903	0.730045	0.943149	-1.04484	0.144846	0.912959
ILMN_2743421	Slc29a2	brown	1.29967		-1.00595	0.662381	0.827005	1.01881	0.166527	0.688631	-1.0101	0.453898	0.975622
ILMN_2729634	Cklf	brown	1.5195		1.00575	0.663341	0.827316	-1.00037	0.975555	0.99484	-1.01217	0.344518	0.968747
ILMN_2608602	Grsf1	brown	2.77551		1.01642	0.66394	0.827548	1.00308	0.934375	0.987758	1.01714	0.654319	0.992761
ILMN_1235701	Ythdf1	brown	8.5884		-1.0137	0.666908	0.829844	1.02752	0.28116	0.770318	-1.00387	0.919258	0.997401
ILMN_2817021	Alg10b	brown	2.83376		1.00475	0.668856	0.831081	1.01392	0.271661	0.765834	-1.00203	0.891004	0.99718
ILMN_2521065	Top1	brown	1.60521		1.01188	0.669883	0.83124	1.01734	0.540256	0.880865	1.00657	0.83	0.996677
ILMN_1259919	6332401O19Rik	brown	1.7652		-1.01101	0.67057	0.83143	1.00436	0.845168	0.970407	1.00787	0.771539	0.995956
ILMN_2690556	LOC100045678	brown	3.58865		1.00681	0.670748	0.831543	1.00356	0.806889	0.961637	1.00842	0.463824	0.977555
ILMN_2747507	Pitpnm2	brown	13.3634		1.01697	0.673894	0.833609	1.04783	0.19932	0.71631	-1.02146	0.606185	0.988631
ILMN_2619079	Fyttd1	brown	3.68529		-1.00643	0.676162	0.835768	1.0157	0.280505	0.769636	1.01133	0.430977	0.972237
ILMN_3162570	Gnptab	brown	1.06724		1.00789	0.676552	0.835948	1.0245	0.384661	0.821838	1.02493	0.237834	0.936695
ILMN_2776413	Ptpn9	brown	0.929171		1.00463	0.676927	0.836173	-1.004	0.664468	0.923676	-1.00716	0.434691	0.973223
ILMN_1260348	Srp9	brown	10.9293		-1.01976	0.677843	0.836765	1.02526	0.576893	0.896328	-1.00974	0.867237	0.99718
ILMN_1221787	Tcn2	brown	1.97245		-1.00765	0.678559	0.837379	1.01759	0.254204	0.756666	1.0113	0.553281	0.985621
ILMN_2663996	Rnf186	brown	1.18824		-1.00717	0.679548	0.838198	-1.00369	0.838485	0.968711	1.0014	0.933584	0.997401
ILMN_2738481	Ankrd27	brown	4.22663		1.00586	0.680835	0.839107	1.04218	0.00624779	0.334958	1.00889	0.554555	0.985621
ILMN_1256356	Pml	brown	1.312		-1.00439	0.682901	0.840788	-1.00286	0.783788	0.955526	1.00341	0.731172	0.994463
ILMN_1238179	Ipmk	brown	2.31542		-1.00486	0.685187	0.841874	1.00337	0.800394	0.959949	-1.00999	0.463037	0.977555
ILMN_1239801	Irf2bp2	brown	24.5002		-1.00993	0.685396	0.842019	1.05041	0.0132672	0.405619	-1.04496	0.160525	0.917032
ILMN_1251456	Nek1	brown	7.03824		-1.00365	0.686092	0.842496	1.01181	0.239064	0.746993	-1.00229	0.813893	0.996007
ILMN_2684402	1810022K09Rik	brown	36.6633		-1.02234	0.687383	0.843233	1.06017	0.20444	0.721269	-1.02271	0.719857	0.994463
ILMN_1241329	LOC386294	brown	3.36394	LTR ERVK	1.00525	0.688426	0.843794	1.02287	0.0845636	0.593595	1.01137	0.335933	0.96628
ILMN_2698248	Gosr1	brown	3.76006		1.00943	0.689406	0.844669	1.03066	0.250686	0.754885	1.03589	0.190075	0.923672
ILMN_1246034	Zcchc17	brown	11.6586		-1.0182	0.68969	0.844846	1.04014	0.409921	0.83347	1.01183	0.8112	0.996007
ILMN_2486783	Ube2d3	brown	1.28594		1.0128	0.692571	0.846544	1.00612	0.80782	0.961648	1.03664	0.275125	0.946961
ILMN_2432103	Mfhas1	brown	1.18943		-1.00619	0.693534	0.847235	-1.01402	0.375203	0.817045	-1.00018	0.990728	0.999659
ILMN_2770528	Mthfd1	brown	2.69497		-1.00693	0.693956	0.847523	1.01018	0.555084	0.888613	1.01283	0.490491	0.98058
ILMN_1256012	Zfp521	brown	2.68281		-1.00916	0.693947	0.847523	-1.01166	0.541863	0.881297	1.00504	0.809202	0.996007
ILMN_2776911	Prei3	brown	1.21443		1.00708	0.697514	0.848604	1.02233	0.164371	0.686498	1.03402	0.09508	0.881081
ILMN_1251930	Nasp	brown	1.64818		1.00977	0.697171	0.848604	1.00788	0.670356	0.924834	-1.02394	0.264095	0.943327
ILMN_2650925	C230078M14Rik	brown	23.3267		-1.01408	0.698223	0.848795	1.0114	0.72804	0.942434	-1.0269	0.512854	0.982318
ILMN_2724235	Myo18a	brown	1.48751		-1.01243	0.698888	0.849172	1.05306	0.051186	0.536615	1.02171	0.511063	0.982318
ILMN_2445666	C030033M12Rik	brown	38.9788		1.01289	0.699812	0.849936	1.05498	0.086101	0.597302	1.00176	0.959977	0.997606
ILMN_2877436	Ccdc59	brown	19.6222		1.01212	0.701244	0.850906	1.0253	0.4373	0.845523	-1.01522	0.680961	0.994463
ILMN_2687204	Slc15a4	brown	9.68464		-1.0051	0.704244	0.853071	1.01234	0.401692	0.83019	-1.02013	0.19155	0.923672
ILMN_1225503	4833439L19Rik	brown	5.96634		-1.00568	0.705051	0.853631	1.02386	0.0587021	0.556767	1.0002	0.988754	0.999659
ILMN_2618447	4921518A06Rik	brown	7.61287		1.01155	0.706478	0.854438	1.01585	0.560351	0.891716	1.01501	0.587565	0.985621
ILMN_2750042	Ppid	brown	9.36056		-1.01193	0.707145	0.85457	1.02036	0.545149	0.883607	1.00292	0.918162	0.997401
ILMN_3160770	Cd200	brown	8.55976		-1.01573	0.707429	0.854699	1.04104	0.389916	0.823454	-1.03127	0.529343	0.983101
ILMN_1250856	Kpna1	brown	21.8844		-1.01746	0.707614	0.854699	1.05147	0.156133	0.676495	1.00796	0.846984	0.996889
ILMN_2607369	Rnf25	brown	1.587		1.00603	0.708148	0.854983	1.01547	0.378733	0.818398	1.00404	0.7777	0.996007
ILMN_2673369	Irf8	brown	2.34283		-1.00498	0.711548	0.857046	1.00192	0.883885	0.979028	1.00893	0.437841	0.973994
ILMN_2836147	Psmb7	brown	1.86003		1.0227	0.713863	0.858383	-1.01396	0.775046	0.953702	-1.01064	0.780607	0.996007
ILMN_3137899	Otop1	brown	2.25716		-1.00668	0.714693	0.858788	-1.01348	0.493512	0.866593	1.00165	0.928507	0.997401
ILMN_1252490	2610101N10Rik	brown	6.22911		-1.01325	0.715259	0.859199	1.02307	0.487592	0.865802	-1.04427	0.320941	0.961718
ILMN_2705508	Slc7a10	brown	9.64009		1.01632	0.716462	0.86005	1.03465	0.278112	0.768767	1.00984	0.788442	0.996007
ILMN_1220397	Ttc28	brown	12.7477		1.01127	0.716684	0.860175	1.04597	0.0740848	0.582886	1.00091	0.982426	0.999176
ILMN_1214713	Rcor2	brown	0.958067		1.00627	0.71763	0.860505	1.01249	0.289891	0.775825	1.02337	0.0342182	0.792841
ILMN_2631939	LOC100048832	brown	2.02707		-1.00449	0.718079	0.860613	1.00112	0.929966	0.987422	-1.00899	0.456157	0.975685
ILMN_2417813	Tuba3b	brown	6.65602		-1.00792	0.719195	0.861389	1.01474	0.504172	0.870749	-1.00755	0.713811	0.994463
ILMN_2445100	Ssh1	brown	1.73931		-1.00482	0.722134	0.863181	-1.00202	0.898766	0.982221	-1.01287	0.287492	0.952116
ILMN_2611295	Dusp26	brown	1.94021		-1.01293	0.722986	0.863381	1.02575	0.477845	0.86121	-1.03182	0.331964	0.965327
ILMN_2798797	3300001P08Rik	brown	10.7507		1.01637	0.722785	0.863381	1.02214	0.589558	0.900003	-1.01439	0.755356	0.994678
ILMN_1220553	5830461H18Rik	brown	3.14645		-1.00418	0.723746	0.863922	1.00486	0.644043	0.920629	1.00912	0.379038	0.969769
ILMN_2504698	Trip12	brown	19.754		-1.01311	0.726045	0.865442	1.0232	0.380817	0.819595	-1.04045	0.375591	0.969769
ILMN_2776008	Gstk1	brown	2.59772		1.01658	0.726946	0.865901	1.01703	0.673007	0.92581	-1.00478	0.898423	0.99718
ILMN_2653642	Zc3h14	brown	1.84045		-1.0075	0.729875	0.867615	1.00775	0.721271	0.941221	-1.01661	0.423281	0.971746
ILMN_2589838	Kctd20	brown	1.47127		-1.00957	0.731241	0.868445	1.00411	0.862972	0.975028	-1.02094	0.380696	0.969769
ILMN_2883961	Sybl1	brown	12.401		1.01466	0.732398	0.869105	1.0521	0.23642	0.744621	1.01519	0.718566	0.994463
ILMN_2624574	Cep135	brown	3.00511		1.00689	0.733744	0.869839	1.02356	0.178816	0.697246	1.00921	0.572511	0.985621
ILMN_2614486	Rag1ap1	brown	10.6779		1.01323	0.73574	0.87071	1.05391	0.151658	0.672223	-1.00379	0.918694	0.997401
ILMN_1248403	scl0001550.1_29	brown	1.63235		-1.00996	0.736889	0.871389	1.00242	0.908305	0.983271	1.01751	0.527517	0.983101
ILMN_2447658	Rgp1	brown	29.3724		-1.01191	0.737425	0.871677	1.05103	0.115023	0.632296	1.00518	0.882293	0.99718
ILMN_1247915	Trim37	brown	40.2728		-1.03738	0.73798	0.871938	1.09358	0.318139	0.790881	-1.04949	0.683114	0.994463
ILMN_2478092	Rnmt	brown	18.6124		-1.01047	0.740787	0.873669	1.04885	0.122504	0.642113	1.03536	0.319172	0.960741
ILMN_2527514	LOC380854	brown	17.5843		1.0106	0.741204	0.873923	1.01357	0.638426	0.918068	1.0149	0.655239	0.992761
ILMN_1224653	LOC432730	brown	13.8524		1.00665	0.74118	0.873923	-1.00315	0.879021	0.977965	1.00072	0.971455	0.998415
ILMN_1223670	Itga6	brown	1.31726		1.00423	0.741614	0.873978	-1.00622	0.592115	0.900368	1.00193	0.859107	0.99718
ILMN_1229379	Syt13	brown	3.80799		1.01095	0.743267	0.875167	1.0389	0.236028	0.74444	-1.00489	0.874533	0.99718
ILMN_1224883	Slc30a1	brown	10.3408		-1.00854	0.74418	0.8756	1.03411	0.162433	0.68509	-1.00633	0.797051	0.996007
ILMN_2847869	B230219D22Rik	brown	21.2372		-1.01313	0.745714	0.876435	1.08267	0.0616671	0.562067	-1.03362	0.538827	0.983692
ILMN_1253541	Man1c1	brown	1.20471		1.00672	0.746509	0.876671	1.01305	0.501116	0.870211	-1.00376	0.804357	0.996007
ILMN_2515871	LOC100046843	brown	20.2245		-1.01053	0.746936	0.876904	1.0421	0.245052	0.749904	1.01341	0.665945	0.994131
ILMN_2687148	Tfb2m	brown	2.98457		1.00437	0.748061	0.877795	-1.01395	0.283541	0.771637	-1.00538	0.689245	0.994463
ILMN_2601072	Dab1	brown	15.61		1.00992	0.74907	0.878279	1.04566	0.201367	0.719191	-1.0026	0.947475	0.997606
ILMN_1248367	Abat	brown	14.9215		1.01777	0.757465	0.883254	1.04248	0.293135	0.777646	1.00012	0.997957	0.999711
ILMN_3109360	Plec1	brown	1.9787		-1.00933	0.758417	0.883612	1.05115	0.0922105	0.607642	-1.00826	0.753269	0.994678
ILMN_2704165	Ndufs2	brown	1.78939		-1.00934	0.759417	0.884294	1.03716	0.396694	0.827257	1.00228	0.9587	0.997606
ILMN_2713449	Sfrs2ip	brown	11.4866		1.00684	0.760421	0.884409	1.03039	0.146628	0.666821	1.01706	0.512187	0.982318
ILMN_2698115	Ltv1	brown	0.846703		1.00608	0.761187	0.884741	1.00228	0.9066	0.982997	1.02481	0.268377	0.943667
ILMN_1230192	LOC100046298	brown	43.339		1.01819	0.7649	0.886421	1.04078	0.448523	0.848363	-1.00079	0.991316	0.999659
ILMN_1231805	Pik3r4	brown	32.1854		-1.00903	0.765787	0.886698	1.03411	0.26711	0.76255	1.0049	0.894821	0.99718
ILMN_2520374	2700045P11Rik	brown	1.19151		1.00479	0.769824	0.888847	1.00726	0.641316	0.919192	1.01018	0.47078	0.977555
ILMN_1217341	Cryz	brown	8.47189		-1.0071	0.770945	0.889605	1.02545	0.303928	0.784657	-1.01162	0.594959	0.985621
ILMN_3103652	Csnk1d	brown	2.1967		-1.00404	0.773245	0.891088	-1.01059	0.484041	0.864826	-1.0015	0.930171	0.997401
ILMN_1230831	0610012A05Rik	brown	1.04031		-1.00254	0.775006	0.892128	1.00572	0.570676	0.893544	1.00305	0.725562	0.994463
ILMN_1256157	2200002K05Rik	brown	7.91946		1.00591	0.777221	0.893039	1.03954	0.0150383	0.42068	1.01818	0.277724	0.950022
ILMN_2857748	Wif1	brown	3.43697		-1.00347	0.777226	0.893039	1.00866	0.546571	0.884296	-1.00906	0.492556	0.980657
ILMN_2822071	Slc25a16	brown	5.79444		-1.00975	0.777231	0.893039	1.03932	0.232319	0.741551	1.00188	0.951747	0.997606
ILMN_1243944	Abcd2	brown	5.27246		-1.00946	0.778669	0.89418	-1.00159	0.959438	0.991693	-1.01685	0.622799	0.990028
ILMN_2961165	Ttl	brown	2.20491		1.00524	0.779647	0.894481	1.01009	0.483862	0.864826	1.003	0.814145	0.996007
ILMN_1256285	Siat7b	brown	29.7808		1.01345	0.78121	0.895335	1.10586	0.0336749	0.497008	1.00155	0.976911	0.999176
ILMN_2667709	Pbrm1	brown	9.95937		1.0059	0.781753	0.89567	1.03066	0.179325	0.698007	1.016	0.51222	0.982318
ILMN_2765593	Lrrc48	brown	10.3005		1.00974	0.782074	0.895703	1.03602	0.255532	0.757592	1.02862	0.358886	0.969769
ILMN_2830979	Eml3	brown	0.997461		-1.00318	0.782934	0.896152	-1.00893	0.493236	0.866504	-1.0038	0.783493	0.996007
ILMN_1214782	Pdcd4	brown	23.5822		1.01711	0.786502	0.898161	1.14819	0.0272263	0.474572	1.00106	0.98609	0.999214
ILMN_2618088	Shank2	brown	0.759931		1.0033	0.789609	0.899721	1.01247	0.274159	0.766572	1.00354	0.763253	0.995322
ILMN_1247066	Caprin1	brown	10.589		-1.01065	0.791522	0.900814	1.04101	0.305522	0.785858	-1.00688	0.866276	0.99718
ILMN_1257576	LOC382145	brown	1.53844		1.00311	0.792788	0.901583	-1.00067	0.956965	0.991312	-1.00252	0.844488	0.996889
ILMN_2595091	Nhlrc1	brown	18.3177		-1.00861	0.793154	0.90176	1.0355	0.29382	0.778228	1.03176	0.427232	0.97195
ILMN_2865822	Napa	brown	1.40817	SINE B4	-1.01438	0.79487	0.902854	-1.01381	0.735817	0.944973	-1.01547	0.670042	0.994131
ILMN_1260064	Pfn2	brown	41.2297		-1.02026	0.795193	0.903034	1.04764	0.501119	0.870211	-1.00961	0.906214	0.99718
ILMN_1224032	Skap1	brown	3.28662		1.00273	0.799575	0.905394	1.02543	0.0358043	0.499407	1.01546	0.15605	0.914354
ILMN_2501605	Prkcb	brown	31.3258		-1.02113	0.800113	0.905681	1.11075	0.0650926	0.569508	-1.01501	0.851922	0.99718
ILMN_1254112	Lyplal1	brown	2.06318		-1.0035	0.800678	0.905853	1.01588	0.149086	0.670181	1.00445	0.623682	0.990028
ILMN_2890782	Rhpn1	brown	1.88991		-1.00268	0.80103	0.905933	-1.00241	0.818268	0.963709	1.02416	0.0258392	0.755034
ILMN_1214617	Plxna4	brown	1.7024		-1.00591	0.802767	0.907091	-1.02754	0.209217	0.725808	-1.01022	0.62543	0.990028
ILMN_1246950	Rabgap1l	brown	13.3221		-1.00437	0.803284	0.9073	-1.00437	0.757247	0.950026	-1.00059	0.970248	0.998415
ILMN_1258330	LOC384348	brown	2.48209	LTR ERVK	-1.00376	0.805493	0.908913	1.01476	0.327476	0.795024	1.00123	0.923894	0.997401
ILMN_1231264	Ghitm	brown	41.204		1.02583	0.80641	0.909452	1.15179	0.108272	0.626167	1.07793	0.466835	0.977555
ILMN_2633439	Jam3	brown	13.5533		1.00322	0.809607	0.91063	1.02177	0.112619	0.628724	1.00254	0.861002	0.99718
ILMN_2829330	Hexb	brown	35.5658		-1.01642	0.812278	0.912268	1.10347	0.112595	0.628724	-1.03634	0.635247	0.990064
ILMN_2644315	Dock9	brown	40.842		1.01739	0.812613	0.91251	1.08255	0.262811	0.760293	1.0041	0.960823	0.997707
ILMN_2788065	Nt5c2	brown	7.67493		1.00544	0.814721	0.913527	1.03885	0.119081	0.637581	1.01482	0.506488	0.982318
ILMN_1252431	Osbp	brown	30.9052		1.00917	0.814758	0.913527	1.04054	0.238904	0.746993	-1.00522	0.909349	0.997191
ILMN_2731454	Evl	brown	36.9673		1.01924	0.816419	0.914318	1.09866	0.209509	0.725808	-1.02637	0.776846	0.996007
ILMN_2608073	Nap1l5	brown	40.7855		1.01702	0.816821	0.91451	1.07031	0.304355	0.784657	-1.061	0.55934	0.985621
ILMN_2635976	Gltscr2	brown	40.5508		1.01656	0.818185	0.915304	1.14528	0.099038	0.610873	-1.0157	0.856058	0.99718
ILMN_3141648	D830007F02Rik	brown	2.15041		-1.00294	0.81849	0.91543	1.02387	0.0409228	0.509839	1.00532	0.615189	0.990028
ILMN_1236303	Wdsof1	brown	27.2437		1.01055	0.821486	0.917526	1.09855	0.0226686	0.459843	1.02326	0.59219	0.985621
ILMN_1245326	Cntn1	brown	17.1071		-1.01167	0.821642	0.91754	1.03762	0.42309	0.838801	1.01523	0.787278	0.996007
ILMN_1219168	Gpn1	brown	2.34436		1.00476	0.823232	0.918425	1.02006	0.490283	0.866012	1.00242	0.9184	0.997401
ILMN_2953596	E2f5	brown	13.3982		1.00591	0.826826	0.920952	1.04252	0.116101	0.633086	1.01591	0.542385	0.984603
ILMN_1222991	Ppap2a	brown	3.68105		-1.00366	0.829003	0.922163	1.00851	0.591432	0.900003	1.00789	0.587901	0.985621
ILMN_2971479	Trp53inp1	brown	3.38552		1.0031	0.831013	0.923221	1.02105	0.142228	0.662411	-1.00561	0.686833	0.994463
ILMN_2738548	2010007L18Rik	brown	36.4661		1.00611	0.83249	0.923768	1.09055	0.00218002	0.262803	1.00188	0.950734	0.997606
ILMN_2802611	Tm9sf2	brown	39.083		-1.01039	0.833348	0.924102	1.0682	0.17171	0.691321	1.01132	0.840077	0.996889
ILMN_1257807	Atp11b	brown	35.2728		1.00987	0.834375	0.92468	1.05153	0.19423	0.713677	1.04488	0.390437	0.971672
ILMN_3101674	Ppp2r2b	brown	27.2092		1.0043	0.834786	0.924938	1.03396	0.10742	0.626167	1.00052	0.983943	0.999176
ILMN_2676434	Rnf38	brown	0.74467		1.00233	0.835749	0.925416	1.01621	0.0713246	0.58014	1.00986	0.373043	0.969769
ILMN_1254763	Kif21b	brown	1.84911		1.00285	0.835451	0.925416	1.00096	0.945026	0.989044	-1.0092	0.439021	0.974386
ILMN_2508001	Cltc	brown	8.4813		1.00745	0.835986	0.925458	1.04625	0.191151	0.711108	1.03413	0.317695	0.959835
ILMN_2650683	Tdrd3	brown	23.9594		1.00843	0.838178	0.926606	1.00805	0.772934	0.953649	-1.01094	0.733753	0.994463
ILMN_1214187	LOC668492	brown	2.84858		1.00713	0.838625	0.926834	1.01108	0.768439	0.95277	1.03866	0.283332	0.950649
ILMN_2989480	Dsn1	brown	3.96033		-1.00272	0.838839	0.926909	1.02046	0.127157	0.644885	1.00455	0.750579	0.994678
ILMN_2476885	Ptgr2	brown	0.76036		1.00305	0.841977	0.928555	1.00471	0.738114	0.945247	1.0078	0.605482	0.988631
ILMN_2613531	Arhgap21	brown	12.9208		-1.00598	0.852741	0.934938	1.04987	0.0394562	0.504977	1.03028	0.373263	0.969769
ILMN_2492864	Asxl1	brown	5.66667		1.00348	0.854376	0.935603	1.01916	0.327218	0.794874	1.00152	0.941931	0.997401
ILMN_2909378	Mapre2	brown	17.9671		1.00615	0.854652	0.93582	1.04448	0.239725	0.747207	-1.03221	0.561264	0.985621
ILMN_2677386	Tcp1	brown	13.183		1.00826	0.854672	0.93582	1.09653	0.0382553	0.50166	1.00128	0.976865	0.999176
ILMN_2421275	Zfp317	brown	18.1609		-1.00791	0.856946	0.937132	1.05212	0.144156	0.665026	1.00623	0.880528	0.99718
ILMN_1235722	St3gal2	brown	0.792622		1.00154	0.858029	0.937887	-1.00914	0.417549	0.836482	-1.01501	0.178463	0.920512
ILMN_2821460	Ptpn18	brown	0.797836		1.00246	0.858002	0.937887	1.00221	0.887808	0.979734	-1.01033	0.357056	0.969183
ILMN_2895177	Epm2aip1	brown	13.1005	LINE L1	-1.00929	0.858239	0.93801	1.02716	0.505513	0.870963	-1.00426	0.929875	0.997401
ILMN_2589039	Cox6c	brown	33.7337		-1.01618	0.858618	0.938148	1.09927	0.159662	0.680593	-1.04533	0.62929	0.990064
ILMN_2450767	Dusp4	brown	1.95471		-1.00584	0.860435	0.939339	1.02523	0.435566	0.84509	-1.04586	0.170633	0.920288
ILMN_1244876	Man2b2	brown	0.918815		1.00174	0.861196	0.939527	1.00586	0.476825	0.861051	-1.00529	0.472464	0.977555
ILMN_1238290	A830010M20Rik	brown	5.11884		-1.00327	0.862343	0.939986	1.02207	0.210701	0.725808	1.03329	0.0636184	0.858443
ILMN_2720218	E130114P18Rik	brown	14.1623		-1.00461	0.863804	0.940311	1.03849	0.178418	0.697246	-1.02469	0.45531	0.975685
ILMN_3007959	Gzf1	brown	27.8879		-1.00881	0.864094	0.940439	1.07488	0.0907892	0.607288	1.02444	0.655797	0.992761
ILMN_3021192	Znhit6	brown	1.42165		1.0032	0.864264	0.940536	1.01694	0.422284	0.838801	1.01549	0.468278	0.977555
ILMN_2846198	Echdc2	brown	3.26908		1.00753	0.864733	0.940866	1.02109	0.592454	0.900453	-1.00023	0.994641	0.999659
ILMN_2676074	LOC100047905	brown	15.9374		-1.0073	0.866493	0.941238	-1.01635	0.698497	0.934689	-1.03846	0.405022	0.971746
ILMN_3000818	Amy1	brown	5.31421		1.0036	0.867674	0.941685	1.02446	0.340185	0.801577	1.01907	0.404178	0.971746
ILMN_1237583	Galntl1	brown	14.4732		1.00664	0.867845	0.941685	1.06405	0.158748	0.680395	1.01893	0.635845	0.990064
ILMN_1257789	Serpinf1	brown	1.5361		1.0021	0.867677	0.941685	1.00298	0.797911	0.959057	1.00161	0.863171	0.99718
ILMN_2669982	1700025G04Rik	brown	12.7089		-1.00622	0.868134	0.941892	1.00765	0.769667	0.952935	-1.02279	0.508358	0.982318
ILMN_1242508	Pin4	brown	36.9012		1.00603	0.87031	0.942754	1.06199	0.145586	0.665621	1.03412	0.413887	0.971746
ILMN_1253925	4632401N01Rik	brown	21.606		1.00922	0.871025	0.943105	1.04436	0.353782	0.807037	1.01574	0.779313	0.996007
ILMN_2714918	Mef2d	brown	1.32697		1.0024	0.871606	0.943326	1.00443	0.768105	0.952694	1.00144	0.902439	0.99718
ILMN_2649199	Hpgd	brown	6.91662		1.00383	0.873156	0.943919	1.04882	0.0361066	0.499407	1.00431	0.846004	0.996889
ILMN_1215928	Tcf12	brown	1.07073		1.00299	0.874117	0.944285	-1.0135	0.446443	0.848092	-1.03319	0.0534758	0.845597
ILMN_2869100	D3Ertd751e	brown	2.03391		-1.00183	0.875209	0.944912	1.00947	0.431784	0.843593	1.00245	0.834595	0.996889
ILMN_2426691	mt-Co2	brown	45.0171		-1.01808	0.876978	0.946075	1.0995	0.337561	0.799911	-1.09966	0.46352	0.977555
ILMN_2960308	Hspe1	brown	26.7221		-1.00917	0.877958	0.9466	1.0662	0.25208	0.755915	1.01126	0.88028	0.99718
ILMN_1217931	Usp10	brown	2.22209		-1.00288	0.87912	0.946903	-1.00524	0.74559	0.946619	-1.00111	0.940521	0.997401
ILMN_1246458	Hspa8	brown	1.47223		1.00496	0.881211	0.947707	1.00945	0.74306	0.945551	-1.02449	0.449469	0.975622
ILMN_2622345	Dyrk1a	brown	15.2319		-1.00217	0.881664	0.948021	1.00112	0.936622	0.988135	-1.01721	0.251708	0.938495
ILMN_2678502	Pwp1	brown	3.65563		1.00238	0.883881	0.949109	1.01674	0.279562	0.769012	-1.00081	0.954663	0.997606
ILMN_2691509	Rnf24	brown	2.13457		1.00235	0.884607	0.949387	1.01606	0.253869	0.756666	1.02198	0.169652	0.920288
ILMN_3050644	Meis3	brown	3.12868		-1.00192	0.885728	0.949622	1.02338	0.0573712	0.556767	1.01114	0.356556	0.969183
ILMN_1246952	B230107J06Rik	brown	3.6801		-1.00328	0.887084	0.950145	1.01438	0.511506	0.872441	-1.02099	0.311075	0.958187
ILMN_3129825	Prosc	brown	1.99188		-1.00276	0.888836	0.950941	1.00719	0.703796	0.935333	-1.00571	0.699603	0.994463
ILMN_1259075	Nme7	brown	14.2667		-1.00592	0.889514	0.951136	-1.00381	0.900551	0.982631	1.00093	0.980708	0.999176
ILMN_2516565	Kbtbd7	brown	38.7416		1.00641	0.889984	0.95132	1.04811	0.259879	0.758865	1.01842	0.709806	0.994463
ILMN_2608613	D10Wsu52e	brown	25.5948		-1.00728	0.890667	0.951625	1.06559	0.219425	0.731812	-1.00613	0.914852	0.997401
ILMN_1220228	Prmt7	brown	1.218		1.00261	0.891146	0.951773	1.01537	0.443933	0.847423	-1.00664	0.699566	0.994463
ILMN_2769877	Reck	brown	7.24563		-1.00406	0.891186	0.951773	1.00904	0.719423	0.940871	-1.00802	0.765188	0.995455
ILMN_2719908	Cyp2j9	brown	1.49193		1.00565	0.894896	0.953432	1.06014	0.0923457	0.607642	-1.01645	0.604837	0.988622
ILMN_1222429	Glt8d2	brown	12.802		-1.00363	0.894972	0.953458	1.08812	0.00187322	0.253269	1.026	0.401578	0.971746
ILMN_2420586	C030016K15Rik	brown	1.88442		-1.00184	0.901441	0.957169	1.00638	0.672104	0.925408	1.00412	0.777549	0.996007
ILMN_1242672	EG434168	brown	0.557371		1.00257	0.901175	0.957169	-1.03254	0.0756018	0.584422	-1.00139	0.928712	0.997401
ILMN_1243263	Zfp608	brown	7.91216		1.0018	0.90359	0.957808	-1.00716	0.613229	0.908944	-1.01631	0.318192	0.959835
ILMN_1246132	E230029C05Rik	brown	9.81744		1.00326	0.903916	0.957808	1.02129	0.247317	0.75072	1.00451	0.803794	0.996007
ILMN_2594443	Taf3	brown	20.2455		1.00403	0.904959	0.958265	1.01438	0.465515	0.857585	1.00348	0.895279	0.99718
ILMN_2627350	Magoh	brown	20.0359		1.00448	0.906338	0.958955	1.01896	0.625357	0.913994	-1.00851	0.836043	0.996889
ILMN_3162446	Slc7a6os	brown	1.52983	SINE Alu	-1.00159	0.910224	0.960744	-1.0059	0.676286	0.927598	-1.01328	0.358039	0.969183
ILMN_2572840	4930550G17Rik	brown	1.111	SINE Alu	1.00114	0.909472	0.960744	1.01072	0.324491	0.794132	1.00499	0.655162	0.992761
ILMN_2657628	Sec61g	brown	24.4976		1.00557	0.910655	0.960868	1.11387	0.0101814	0.386985	1.01457	0.818325	0.996192
ILMN_1243095	Vbp1	brown	25.2069		-1.00658	0.911063	0.96098	1.09273	0.13374	0.651822	-1.01733	0.795796	0.996007
ILMN_3019002	Fusip1	brown	2.30149		-1.00236	0.911708	0.961396	1.00777	0.589785	0.900003	-1.00984	0.516516	0.982318
ILMN_1246459	Sash1	brown	1.86685		1.00154	0.91198	0.961578	1.00031	0.980869	0.996071	-1.00867	0.423475	0.971746
ILMN_1253850	Stim2	brown	2.0247		1.00234	0.912892	0.962168	1.0233	0.248541	0.751304	-1.00176	0.942703	0.997401
ILMN_3117788	Zfp27	brown	1.15633		1.00181	0.913111	0.962346	1.01943	0.458628	0.854776	-1.01195	0.516093	0.982318
ILMN_2441400	B3galt1	brown	26.8881		-1.005	0.913386	0.962395	1.02251	0.573601	0.894632	1.00132	0.977279	0.999176
ILMN_3160326	Prkg2	brown	1.09003		1.00281	0.915018	0.963608	-1.00035	0.989509	0.99766	-1.00921	0.707522	0.994463
ILMN_1252221	AU019823	brown	1.40622		-1.00124	0.915122	0.963617	1.00007	0.995568	0.998386	1.00475	0.688456	0.994463
ILMN_1251206	Yme1l1	brown	26.7761		1.0046	0.915874	0.963819	1.03419	0.327179	0.794874	-1.00763	0.856331	0.99718
ILMN_1244753	Tbrg1	brown	0.593086		-1.00167	0.916097	0.963858	1.00046	0.9732	0.994551	-1.00468	0.706878	0.994463
ILMN_2663065	Manea	brown	3.46978		-1.00224	0.917261	0.964439	1.03275	0.152831	0.672727	-1.00621	0.781103	0.996007
ILMN_1215212	Rhob	brown	33.6145		1.00792	0.917637	0.964606	1.15793	0.0564343	0.551516	1.00261	0.978486	0.999176
ILMN_2886468	Fbxo46	brown	1.65706		1.00224	0.917896	0.964735	1.01864	0.396552	0.827257	-1.0118	0.515909	0.982318
ILMN_1238387	Chrm1	brown	2.60691		-1.00148	0.922923	0.967887	1.01408	0.296947	0.780201	1.02349	0.0565602	0.846791
ILMN_2766493	A030007L17Rik	brown	12.9089		-1.00144	0.9233	0.968183	1.02104	0.202088	0.7195	1.0038	0.825126	0.996315
ILMN_1249817	Atp5f1	brown	1.47372		1.00463	0.924857	0.968915	-1.01141	0.780161	0.954778	1.05457	0.222115	0.935358
ILMN_2987207	Zfp382	brown	0.995888		-1.00125	0.925177	0.969038	1.00627	0.652149	0.921654	-1.00219	0.861711	0.99718
ILMN_2582171	A630098G22Rik	brown	1.90438		1.00111	0.926033	0.969288	-1.00523	0.688013	0.931584	-1.00213	0.851268	0.99718
ILMN_2689740	Rg9mtd1	brown	13.3106		-1.00268	0.926523	0.969441	1.03249	0.21761	0.73047	-1.00494	0.890299	0.99718
ILMN_1258636	Cadps	brown	10.7361		-1.00569	0.927299	0.969829	1.0226	0.548168	0.88504	-1.02904	0.477956	0.978749
ILMN_2906948	Rapgef6	brown	6.38669		1.00276	0.929188	0.970628	1.00487	0.862779	0.975028	1.01753	0.65629	0.992761
ILMN_1228917	C330023M02Rik	brown	13.8984		1.00275	0.932102	0.971729	-1.00159	0.948466	0.989949	-1.0102	0.721174	0.994463
ILMN_2730767	Snap29	brown	19.1561		-1.00266	0.932109	0.971729	1.05747	0.0741114	0.582886	1.00013	0.997239	0.999711
ILMN_3106053	Slc39a7	brown	1.67293		1.00312	0.935139	0.973101	1.01678	0.530651	0.875889	1.00062	0.982306	0.999176
ILMN_2588897	C530050E15Rik	brown	1.77047		1.00116	0.935945	0.973291	1.00046	0.96156	0.992232	-1.0067	0.479294	0.978749
ILMN_3140091	Crls1	brown	13.3494		1.00145	0.938119	0.97445	1.00702	0.638865	0.918097	-1.00419	0.800537	0.996007
ILMN_2982985	2410042D21Rik	brown	4.43351		1.0013	0.938239	0.97445	1.00425	0.799654	0.959706	1.00223	0.894773	0.99718
ILMN_1257268	Krit1	brown	2.06472		1.00146	0.939098	0.974877	1.00363	0.841105	0.96928	-1.00315	0.871964	0.99718
ILMN_1227117	Wdr3	brown	0.892915		1.00091	0.940428	0.9752	-1.00011	0.9935	0.998164	-1.00928	0.482563	0.978749
ILMN_2654532	Kifap3	brown	33.0304		1.00493	0.942068	0.976108	1.0697	0.295244	0.778795	1.01136	0.880191	0.99718
ILMN_2747211	Slc35f1	brown	5.48205		-1.00219	0.942185	0.976135	1.02527	0.438788	0.845524	1.0244	0.505444	0.982318
ILMN_2602151	Rpap1	brown	11.0849		-1.00128	0.946093	0.977896	1.03203	0.152987	0.672727	1.01811	0.418769	0.971746
ILMN_1248289	Naga	brown	1.62181		-1.00088	0.946989	0.978151	1.00722	0.597312	0.902457	-1.0036	0.748104	0.994678
ILMN_2418874	Ube3a	brown	20.403		-1.00146	0.948708	0.978525	1.0202	0.360511	0.810225	-1.02254	0.364774	0.969769
ILMN_2477243	Zfp281	brown	24.3513		-1.00189	0.952713	0.979358	-1.00295	0.916767	0.984729	1.00007	0.998408	0.999711
ILMN_3108894	Sgk3	brown	1.58622		1.00191	0.955094	0.980377	1.01781	0.566076	0.892689	1.01593	0.639169	0.99136
ILMN_1229936	Flcn	brown	3.57277		1.00068	0.957842	0.981462	1.01935	0.214305	0.727812	1.00392	0.803867	0.996007
ILMN_2645827	Ccdc39	brown	7.51008		-1.00073	0.958375	0.981711	1.01536	0.305008	0.78523	1.0072	0.635956	0.990064
ILMN_2620510	Mlx	brown	13.8754		1.00061	0.961967	0.983497	-1.00012	0.992204	0.997803	1.0079	0.508799	0.982318
ILMN_2877253	Zfp760	brown	12.044		-1.00105	0.962213	0.983518	1.02497	0.15301	0.672727	1.0127	0.542037	0.984521
ILMN_2645448	Armcx1	brown	20.9747		1.0019	0.962633	0.983846	1.10758	0.0189643	0.436688	-1.00169	0.971157	0.998415
ILMN_1235962	Hook2	brown	5.22779		1.00056	0.963284	0.984363	1.02917	0.0866189	0.597981	-1.0025	0.867964	0.99718
ILMN_2981169	Ifit2	brown	6.51883		1.00141	0.964051	0.98445	1.04212	0.0922321	0.607642	1.02335	0.357586	0.969183
ILMN_2431218	Zranb2	brown	9.0009		-1.00159	0.965049	0.984686	-1.00338	0.905838	0.982956	-1.00364	0.885636	0.99718
ILMN_2589999	Arl10c	brown	28.6022		-1.00188	0.966014	0.984989	1.10621	0.0147472	0.420314	1.03958	0.325872	0.964597
ILMN_2651886	Pgk1	brown	17.1165		-1.00234	0.966067	0.984991	1.04294	0.352384	0.806621	-1.06594	0.335916	0.96628
ILMN_1253031	Pus10	brown	21.9174		1.00157	0.966947	0.985626	1.06327	0.0689353	0.576711	1.00128	0.971514	0.998415
ILMN_2732092	Grpel2	brown	3.78042		-1.00045	0.968358	0.986155	1.00515	0.685723	0.930642	-1.00583	0.635454	0.990064
ILMN_2891176	Mdh1	brown	24.5114		1.0016	0.969256	0.98643	1.06182	0.162787	0.68523	1.02611	0.600702	0.986621
ILMN_3143633	Prei4	brown	4.14432		-1.00043	0.969418	0.98643	1.00582	0.591739	0.900048	1.00225	0.838168	0.996889
ILMN_2494061	LOC100044170	brown	3.77551		-1.00085	0.969623	0.986463	1.02403	0.244428	0.749904	-1.0093	0.616269	0.990028
ILMN_3132666	Osbpl8	brown	24.9833		-1.00235	0.973382	0.988757	1.03827	0.571048	0.893587	1.01189	0.874615	0.99718
ILMN_2910995	Gphn	brown	7.42831		-1.00123	0.974383	0.989047	1.02675	0.370802	0.815682	1.0298	0.223938	0.936459
ILMN_2506039	A130090K04Rik	brown	2.52444		1.00155	0.97553	0.989844	1.05574	0.347819	0.804798	1.0256	0.603151	0.98781
ILMN_2721613	Pde8b	brown	5.8674		-1.00049	0.977163	0.990618	1.01746	0.178945	0.697246	-1.00814	0.505489	0.982318
ILMN_1257001	Ttc7	brown	0.939752		1.0003	0.977293	0.990636	1.00981	0.354068	0.807037	-1.00194	0.860386	0.99718
ILMN_1234336	Csda	brown	26.5592		1.00067	0.978198	0.990981	1.01837	0.457999	0.854165	-1.01891	0.423655	0.971746
ILMN_2771956	Calu	brown	0.622159		1.00073	0.977881	0.990981	-1.02319	0.41812	0.836482	-1.00067	0.978137	0.999176
ILMN_2440242	Zic3	brown	9.93021		1.00048	0.983059	0.993513	1.00058	0.981204	0.996162	1.00939	0.750885	0.994678
ILMN_2717015	Ccl17	brown	1.95185		-1.0003	0.983903	0.993772	1.023	0.0773726	0.585509	1.01937	0.0773572	0.867554
ILMN_1220051	Tmpo	brown	2.34096		1.00032	0.984459	0.993909	1.00273	0.855003	0.972584	1.01414	0.34961	0.969183
ILMN_2624977	A730024F05Rik	brown	6.51631		-1.00038	0.985855	0.994317	-1.00553	0.74746	0.947298	-1.00428	0.801364	0.996007
ILMN_1243310	Pcdh9	brown	8.66694		-1.00064	0.986036	0.994364	-1.02704	0.414016	0.834483	1.00564	0.865646	0.99718
ILMN_1256680	4930402I24Rik	brown	18.3107		1.00087	0.986541	0.994589	1.0654	0.147188	0.667485	1.03185	0.553374	0.985621
ILMN_1254974	Ptprd	brown	30.5796		1.00114	0.987282	0.995019	1.05602	0.396807	0.827257	1.00448	0.95061	0.997606
ILMN_2615766	Irak1	brown	7.46411		-1.00023	0.988334	0.995192	1.00276	0.863276	0.975161	-1.01006	0.436028	0.973994
ILMN_1224518	D12Wsu95e	brown	15.8525		1.00079	0.98925	0.995591	1.02063	0.604016	0.90396	1.00783	0.870195	0.99718
ILMN_2522571	Setd7	brown	38.2416		1.00077	0.992937	0.996944	1.14919	0.0787365	0.586759	-1.04093	0.679675	0.994162
ILMN_1229502	Ddb2	brown	1.25421		1.0001	0.994602	0.997653	-1.00838	0.583117	0.898321	-1.02168	0.150442	0.914354
ILMN_1237026	Epha5	brown	19.7106		-1.00027	0.99551	0.998272	1.04397	0.403659	0.831347	1.06064	0.283004	0.950649
ILMN_2600453	Gigyf1	brown	1.04991		-1.00006	0.996093	0.998381	1.00469	0.694075	0.93408	1.0067	0.578367	0.985621
ILMN_2681321	Cntnap2	brown	1.65121		-1.00015	0.995879	0.998381	1.01726	0.586494	0.89965	1.01741	0.633376	0.990064
ILMN_2707015	Mad2l2	brown	2.28109		1.00007	0.996437	0.998519	1.01904	0.205977	0.722778	1.01159	0.410036	0.971746
ILMN_2553710	A430010E21Rik	brown	14.3512		-1.00006	0.997989	0.998828	1.03725	0.146165	0.66667	1.00768	0.817156	0.996098
ILMN_2953351	Ctdp1	brown	9.90901		1.00002	0.998375	0.998949	1.01414	0.250311	0.75451	-1.01472	0.231407	0.936483
ILMN_2642417	Mest	brown	4.54836		1.00003	0.998581	0.999073	1.04287	0.0507904	0.534778	1.0081	0.687941	0.994463
ILMN_2545299	4921533J23Rik	brown	1.69512		#N/A	#N/A	#N/A	#N/A	#N/A	#N/A	1.01734	0.0954319	0.881081
ILMN_2547186	2900024O10Rik	brown	1.58523		#N/A	#N/A	#N/A	#N/A	#N/A	#N/A	1.01336	0.122158	0.892614
ILMN_2630799	LOC100048082	brown	1.94151		#N/A	#N/A	#N/A	#N/A	#N/A	#N/A	1.01536	0.194504	0.923672
ILMN_2662709	Dscam	brown	3.89813		#N/A	#N/A	#N/A	1.00479	0.777669	0.953995	1.01768	0.278628	0.950309
ILMN_2615821	Ngb	brown	5.34387		#N/A	#N/A	#N/A	1.01608	0.160253	0.681632	-1.00847	0.321919	0.962652
ILMN_1242990	Msl31	brown	2.07987		#N/A	#N/A	#N/A	1.0033	0.778785	0.954382	-1.01127	0.381529	0.969769
ILMN_3094403	LOC544988	brown	1.46513		#N/A	#N/A	#N/A	-1.001	0.93444	0.987758	1.01017	0.397214	0.971746
ILMN_2445926	Xylb	brown	2.16331		#N/A	#N/A	#N/A	1.02336	0.0514442	0.536615	1.011	0.402656	0.971746
ILMN_1218877	Fam20a	brown	2.95858		#N/A	#N/A	#N/A	1.02705	0.057898	0.556767	1.01128	0.419254	0.971746
ILMN_2993944	EG623661	brown	1.27845	LTR ERVK	#N/A	#N/A	#N/A	1.01534	0.12487	0.644102	-1.00589	0.501917	0.982318
ILMN_1228122	Slc9a6	brown	7.82181		#N/A	#N/A	#N/A	1.00498	0.733795	0.944046	-1.0071	0.652347	0.992761
ILMN_2446766	Zfp458	brown	4.46208		#N/A	#N/A	#N/A	1.00546	0.577926	0.896446	1.00129	0.895852	0.99718
ILMN_1247370	Hif3a	brown	1.29542		#N/A	#N/A	#N/A	1.00539	0.666604	0.923808	1.00052	0.961525	0.997789
ILMN_1253376	Sp4	brown	17.7396		#N/A	#N/A	#N/A	1.03143	0.0188048	0.435859	#N/A	#N/A	#N/A
ILMN_2600004	Plk4	brown	4.26606		#N/A	#N/A	#N/A	1.02606	0.0760569	0.584942	#N/A	#N/A	#N/A
ILMN_2473090	Uqcrfs1	brown	1.98341		#N/A	#N/A	#N/A	1.02091	0.0938177	0.607642	#N/A	#N/A	#N/A
ILMN_1220423	Nt5dc1	brown	3.29664		#N/A	#N/A	#N/A	1.00653	0.540185	0.880824	#N/A	#N/A	#N/A
ILMN_1251341	Ndufc2	brown	18.4589		#N/A	#N/A	#N/A	1.01075	0.567924	0.892689	#N/A	#N/A	#N/A
ILMN_2718791	Sphk2	cyan	39.2551		-1.20128	5.38e-07	0.00128015	-1.05391	0.0170073	0.428935	-1.13644	0.000258795	0.314885
ILMN_2718789	Sphk2	cyan	41.2553		-1.16863	6.01e-07	0.00128015	-1.02622	0.097176	0.610077	-1.1157	0.000390538	0.323421
ILMN_3055230	Rasgrf1	cyan	21.3583		-1.11848	5.69e-07	0.00128015	-1.03756	0.00861841	0.361575	-1.07674	0.00406953	0.596109
ILMN_2429915	2210008F06Rik	cyan	23.3507		-1.11924	7.95e-07	0.00152367	-1.01895	0.270977	0.765546	-1.04071	0.00729099	0.651219
ILMN_2785605	Gm9731	cyan	20.7274		-1.13049	1.06e-06	0.0018519	-1.0552	0.0199856	0.445803	-1.05607	0.0145081	0.707745
ILMN_2675672	Slc25a23	cyan	21.6451		-1.11326	1.59e-06	0.00254087	-1.04024	0.105288	0.622224	-1.06314	0.0186251	0.719565
ILMN_2620406	Nptx2	cyan	22.9937		-1.41954	3.24e-06	0.00259194	-1.09589	0.0301609	0.483691	-1.30715	0.000259258	0.314885
ILMN_2695228	2810453I06Rik	cyan	33.0762	SINE B2	-1.07709	3.06e-06	0.00259194	-1.02467	0.0401412	0.509839	-1.02349	0.0891063	0.880703
ILMN_1224802	Palm	cyan	35.7323		-1.18004	3.68e-06	0.00280777	-1.05144	0.0747524	0.582886	-1.07997	0.00615657	0.629687
ILMN_2981767	Klc2	cyan	61.8793		-1.25113	4.47e-06	0.00295075	-1.05119	0.11976	0.638489	-1.10362	0.00742343	0.65225
ILMN_2755519	Mrpl54	cyan	16.3585		-1.13651	4.62e-06	0.00295075	1.01203	0.599872	0.903579	-1.03682	0.160667	0.917032
ILMN_2649478	2310036D04Rik	cyan	55.0936		-1.15025	5.12e-06	0.00306719	-1.00899	0.758432	0.950717	-1.0703	0.0156926	0.712186
ILMN_2446373	Zfp580	cyan	30.9017		-1.07025	6.75e-06	0.00369454	-1.01605	0.223469	0.734306	-1.01801	0.132955	0.898996
ILMN_2794825	Thtpa	cyan	23.4636		-1.10574	9.27e-06	0.00444065	1.00164	0.932541	0.987607	-1.00087	0.967222	0.998042
ILMN_2646949	Golga7b	cyan	16.6639		-1.12803	9.79e-06	0.00446498	-1.02188	0.365032	0.811977	-1.03587	0.124103	0.896324
ILMN_2686513	Cbara1	cyan	53.7759		-1.17063	1.03e-05	0.00447736	-1.00728	0.784986	0.955864	-1.06167	0.0361404	0.802996
ILMN_2820893	Selplg	cyan	27.3497		-1.14856	1.1e-05	0.00466465	1.01016	0.602395	0.903836	-1.05539	0.0300806	0.786989
ILMN_2683374	Asna1	cyan	47.1081		-1.22138	1.27e-05	0.00468985	-1.04069	0.223875	0.734692	-1.10263	0.0206451	0.730542
ILMN_1252776	LOC100044812	cyan	18.1671		-1.1375	1.26e-05	0.00468985	-1.02114	0.38408	0.821838	-1.05049	0.0477496	0.837963
ILMN_2749143	2810428I15Rik	cyan	22.8862		-1.13854	1.21e-05	0.00468985	1.01156	0.658604	0.922442	-1.05131	0.126821	0.897292
ILMN_2727536	LOC100048413	cyan	39.9954		-1.21003	1.66e-05	0.00539496	-1.00327	0.888652	0.980074	-1.12207	0.0077616	0.655788
ILMN_1248444	BC002230	cyan	49.5459		-1.11235	2.01e-05	0.00575606	-1.01227	0.505162	0.870749	-1.06463	0.00397501	0.596109
ILMN_2746797	Hsf4	cyan	28.7521		-1.1027	2.12e-05	0.0058757	1.01303	0.41504	0.835123	-1.03579	0.100131	0.881081
ILMN_2923607	Phlda3	cyan	47.0449		-1.12556	2.33e-05	0.00603304	-1.01948	0.360107	0.809825	-1.01174	0.575746	0.985621
ILMN_2543456	D2Bwg1335e	cyan	32.2537		-1.17129	2.53e-05	0.00638906	-1.02735	0.285246	0.772652	-1.06994	0.0202381	0.730542
ILMN_1218559	LOC433464	cyan	51.9531		-1.13042	2.65e-05	0.00649634	-1.0438	0.0359732	0.499407	-1.05713	0.0111132	0.680334
ILMN_2759652	1110032A13Rik	cyan	37.8561		-1.15431	2.7e-05	0.00649634	-1.0058	0.805607	0.961633	-1.03386	0.316927	0.959835
ILMN_2728521	Smpd1	cyan	31.8458		-1.23468	3.24e-05	0.00663256	-1.07045	0.0479942	0.526508	-1.15295	0.00013822	0.226264
ILMN_2521395	Trim46	cyan	34.541		-1.12905	3.36e-05	0.00663256	-1.02474	0.275205	0.767472	-1.07311	0.0173083	0.712186
ILMN_2600720	2310007H09Rik	cyan	26.8546		-1.13506	3.06e-05	0.00663256	-1.03128	0.184533	0.704539	-1.05489	0.0424314	0.833216
ILMN_2915166	Ino80b	cyan	38.472		-1.10148	3.09e-05	0.00663256	-1.00188	0.934888	0.987967	-1.03852	0.100701	0.881081
ILMN_2688378	Nol1	cyan	20.4208		-1.06066	3.34e-05	0.00663256	-1.02345	0.0624006	0.563807	-1.02307	0.105059	0.881081
ILMN_2454919	Trim45	cyan	54.8637		-1.09312	3.46e-05	0.0067331	-1.00864	0.628209	0.914655	-1.0377	0.0416867	0.833216
ILMN_1241811	2610029K11Rik	cyan	33.0604		-1.09277	3.83e-05	0.00697123	-1.00393	0.828053	0.966121	-1.03719	0.0545159	0.845597
ILMN_2603781	D17Wsu104e	cyan	32.6937		-1.1123	3.84e-05	0.00697123	-1.03055	0.0950791	0.60955	-1.03561	0.212872	0.929606
ILMN_3062654	Depdc5	cyan	32.3468		-1.09323	3.88e-05	0.00697123	-1.00835	0.637565	0.917738	-1.02131	0.217951	0.933081
ILMN_1215981	Nat14	cyan	14.8976		-1.15116	4.12e-05	0.00710416	-1.04422	0.204435	0.721269	-1.0738	0.0313983	0.786989
ILMN_3143246	Ap2a1	cyan	53.8759		-1.22037	4.06e-05	0.00710416	-1.08678	0.0142595	0.415932	-1.08499	0.059544	0.852302
ILMN_2984942	Gpr162	cyan	59.3732		-1.213	4.21e-05	0.00714332	-1.00994	0.650575	0.921304	-1.08492	0.000418673	0.323421
ILMN_2754598	Centg3	cyan	17.9928		-1.08015	4.35e-05	0.00718748	1.00112	0.957037	0.991312	-1.04148	0.0945845	0.881081
ILMN_2807702	Pfkp	cyan	16.1358	SINE B2	-1.06677	4.89e-05	0.00773433	-1.0201	0.146007	0.666535	-1.00839	0.523911	0.982896
ILMN_3096592	Epb4.1l1	cyan	68.6546		-1.18137	5.34e-05	0.00785876	-1.03541	0.247667	0.75072	-1.08481	0.0313218	0.786989
ILMN_3053158	Dyrk1b	cyan	40.6384		-1.113	5.15e-05	0.00785876	-1.02447	0.329466	0.796339	-1.03227	0.13697	0.903814
ILMN_2700848	Arrb2	cyan	43.7629		-1.11587	5.31e-05	0.00785876	1.00061	0.975052	0.99484	-1.03347	0.167713	0.920008
ILMN_2933394	Ppp1r10	cyan	31.156		-1.13389	5.33e-05	0.00785876	1.03338	0.27929	0.769012	-1.02659	0.408981	0.971746
ILMN_1223378	Ubap2l	cyan	21.1442		-1.1086	5.64e-05	0.00788124	-1.02611	0.161959	0.684607	-1.05555	0.0160389	0.712186
ILMN_2462431	Wdr18	cyan	37.722		-1.08083	5.54e-05	0.00788124	1.00179	0.917249	0.984729	-1.03391	0.0343593	0.792841
ILMN_1247646	H1fx	cyan	27.2255		-1.06761	5.52e-05	0.00788124	1.00529	0.732233	0.943709	-1.01566	0.178609	0.920512
ILMN_2772248	Capns1	cyan	29.952		-1.20823	6.95e-05	0.00899316	-1.06001	0.0749618	0.582886	-1.10531	0.00990176	0.659625
ILMN_2604688	Ap2a1	cyan	33.6187		-1.16214	7.17e-05	0.00909344	-1.01024	0.680486	0.928836	-1.01716	0.644022	0.991918
ILMN_2687854	1300018J18Rik	cyan	42.8417		-1.09095	7.63e-05	0.00921808	-1.02563	0.273967	0.76657	-1.04181	0.0727777	0.867554
ILMN_1249301	Bckdk	cyan	55.6579		-1.12006	7.9e-05	0.00936404	-1.01755	0.477662	0.861192	-1.02532	0.335435	0.966278
ILMN_2645275	Mvd	cyan	28.6432		-1.13892	8.04e-05	0.00944722	-1.04147	0.135279	0.653699	-1.036	0.127426	0.897292
ILMN_2544661	Mapbpip-pending	cyan	42.9655	SINE Alu	-1.10091	8.48e-05	0.00966336	-1.01194	0.508092	0.872043	-1.04397	0.0286818	0.775617
ILMN_2761662	Samd4b	cyan	36.2555		-1.13526	8.79e-05	0.00973746	-1.00321	0.873384	0.97678	-1.09249	0.00174226	0.497864
ILMN_2619380	Nckipsd	cyan	13.7157		-1.15925	8.76e-05	0.00973746	-1.07929	0.0011152	0.251572	-1.07354	0.0201694	0.730542
ILMN_1252204	Sepw1	cyan	49.2589		-1.25142	9.25e-05	0.0101269	-1.01665	0.630069	0.915263	-1.05343	0.266418	0.943667
ILMN_2688944	Htra2	cyan	10.6837		-1.06387	9.72e-05	0.0105758	-1.04114	0.00321137	0.290631	-1.00201	0.869075	0.99718
ILMN_1257829	Rfng	cyan	17.0995		-1.11273	0.000100405	0.0108048	-1.05311	0.0126042	0.398131	-1.07032	0.0235965	0.751723
ILMN_2664779	Ppp1r16a	cyan	60.2031		-1.16855	0.00010536	0.010909	-1.02583	0.344128	0.802822	-1.06657	0.0435139	0.833216
ILMN_2682865	Aspscr1	cyan	29.8656		-1.09544	0.000102712	0.010909	-1.00048	0.983442	0.99651	-1.03632	0.138891	0.906772
ILMN_2837156	Obfc2b	cyan	15.3352		-1.1218	0.000107915	0.0110541	-1.00374	0.863294	0.975161	-1.09499	0.0213509	0.730542
ILMN_2620573	Ppp2r5b	cyan	33.9982		-1.08481	0.000109106	0.0111166	-1.02547	0.223955	0.734828	-1.0475	0.0200545	0.730542
ILMN_2894943	Gga1	cyan	18.741		-1.06775	0.00011005	0.0111535	1.01788	0.298226	0.781444	-1.00281	0.860246	0.99718
ILMN_3130768	Gcap14	cyan	38.9384		-1.18103	0.000111783	0.0112105	-1.0734	0.0234769	0.461791	-1.11201	0.0143465	0.707745
ILMN_1233545	Lbh	cyan	37.6643		-1.12835	0.000113664	0.0112185	-1.04076	0.0996457	0.611983	-1.04697	0.0508895	0.843082
ILMN_2629971	Fzr1	cyan	55.7047		-1.12678	0.000113824	0.0112185	-1.05204	0.029066	0.4806	-1.04209	0.127927	0.898996
ILMN_2660837	St6galnac4	cyan	16.0137		-1.08526	0.000115631	0.0112432	-1.03968	0.0104173	0.387738	-1.02932	0.206827	0.928311
ILMN_2760800	Cxcl14	cyan	37.5846		-1.23213	0.00011957	0.0113669	1.01104	0.7201	0.941003	-1.11263	0.0046197	0.606586
ILMN_2726315	Sdf4	cyan	27.3998		-1.1463	0.000123376	0.011509	-1.00089	0.970362	0.993555	-1.06827	0.021082	0.730542
ILMN_1248850	Gga1	cyan	30.4178		-1.08051	0.000124781	0.011509	1.00685	0.665741	0.923808	-1.033	0.103649	0.881081
ILMN_2751072	Gna11	cyan	43.8848		-1.20261	0.000132494	0.0117587	1.01429	0.644438	0.920826	-1.08366	0.0267393	0.758965
ILMN_2715802	Hmga1	cyan	51.9167		-1.14905	0.00013483	0.0119017	-1.03195	0.313744	0.788848	-1.01711	0.601341	0.986621
ILMN_2690772	Zmat5	cyan	42.3288		-1.12105	0.00013678	0.0119636	-1.03164	0.203906	0.721019	-1.05657	0.0282073	0.772045
ILMN_2462202	Ube2m	cyan	47.7972		-1.1697	0.000143618	0.0125045	-1.04234	0.217873	0.73047	-1.0858	0.0542137	0.845597
ILMN_2519110	scl0003067.1_7	cyan	17.387		-1.06586	0.000150476	0.0128609	1.00711	0.696904	0.934548	-1.01056	0.497962	0.98225
ILMN_2992541	Ergic3	cyan	50.9189		-1.24182	0.000155525	0.0131237	-1.08996	0.0251932	0.467166	-1.10843	0.000477385	0.323421
ILMN_1246508	Pars2	cyan	32.8026		-1.07759	0.000157881	0.0132641	-1.01126	0.520631	0.873077	-1.03744	0.0257757	0.755034
ILMN_2598074	Fbxo16	cyan	21.13		-1.08946	0.000161075	0.0132802	-1.01567	0.365176	0.812033	-1.05176	0.00202592	0.499082
ILMN_3163014	Cdc42se1	cyan	9.88283		-1.05751	0.000165268	0.0132802	-1.03277	0.0426299	0.514186	-1.0358	0.0152522	0.709352
ILMN_2776717	Mocs3	cyan	29.7727		-1.09059	0.0001654	0.0132802	-1.01228	0.381377	0.820112	-1.0473	0.0329229	0.791821
ILMN_2628281	Scly	cyan	24.3038		-1.09104	0.00016464	0.0132802	-1.00447	0.832341	0.967213	-1.0377	0.0595564	0.852302
ILMN_1239133	Klc2	cyan	43.898		-1.22089	0.000170894	0.0132802	-1.02378	0.418131	0.836482	-1.06728	0.100361	0.881081
ILMN_3163539	Zmiz2	cyan	64.9288		-1.15349	0.000169168	0.0132802	-1.02996	0.275497	0.767588	-1.06063	0.129228	0.898996
ILMN_2618329	March2	cyan	25.2797		-1.12372	0.000171246	0.0132802	-1.05217	0.0500937	0.532943	-1.04755	0.143658	0.910432
ILMN_1236175	Tubb4	cyan	50.441		-1.21526	0.000163378	0.0132802	-1.07919	0.0517301	0.537258	-1.05321	0.241454	0.936695
ILMN_2701855	Fahd2a	cyan	27.569		-1.12121	0.000167322	0.0132802	-1.0473	0.114159	0.631721	-1.03862	0.262893	0.943327
ILMN_2832808	Vdac1	cyan	30.3993		-1.17262	0.000170955	0.0132802	1.0273	0.339615	0.801401	1.02272	0.45467	0.975685
ILMN_2704496	4930572J05Rik	cyan	28.5892		-1.06714	0.00017797	0.0134366	1.0055	0.706222	0.936467	-1.03723	0.0148869	0.709063
ILMN_2630605	Fscn1	cyan	62.3084		-1.25095	0.0001836	0.0134366	-1.03022	0.45162	0.850505	-1.1387	0.0166348	0.712186
ILMN_2809611	Srm	cyan	34.7716		-1.14047	0.000177525	0.0134366	-1.0698	0.007369	0.349717	-1.06298	0.0279164	0.771256
ILMN_1231274	Cmtm5	cyan	42.1636		-1.25358	0.000178446	0.0134366	-1.01898	0.695755	0.934436	-1.10145	0.0677505	0.867554
ILMN_2773244	2610009E16Rik	cyan	26.3261		-1.18604	0.000181651	0.0134366	-1.01986	0.518877	0.873058	-1.07084	0.0740728	0.867554
ILMN_2902228	Coro2b	cyan	33.1832		-1.12331	0.000182383	0.0134366	1.00255	0.910762	0.983643	-1.05187	0.116281	0.889524
ILMN_1219918	2310011J03Rik	cyan	29.6097		-1.10754	0.00017725	0.0134366	-1.00667	0.71247	0.938349	-1.02086	0.255277	0.941495
ILMN_2674132	Fibp	cyan	36.0847		-1.13672	0.000181505	0.0134366	-1.00213	0.932823	0.987717	-1.0295	0.340465	0.968747
ILMN_1234519	A830059I20Rik	cyan	25.1218		-1.1212	0.000192935	0.0134878	-1.04503	0.132144	0.649757	-1.06823	0.0134337	0.698013
ILMN_2845839	1700065O13Rik	cyan	22.0899	SINE Alu	-1.16871	0.000191852	0.0134878	-1.02394	0.281047	0.770318	-1.05781	0.0190729	0.726277
ILMN_2420505	Vps16	cyan	13.1147		-1.09154	0.000194653	0.0135584	-1.04721	0.0200845	0.445803	-1.06508	0.00576564	0.620032
ILMN_2644621	Dnajb12	cyan	31.9558		-1.08749	0.000204331	0.014079	-1.0417	0.0449406	0.520545	-1.02851	0.179412	0.920512
ILMN_3122845	H1fx	cyan	49.6838		-1.1382	0.000210218	0.0141786	-1.0074	0.792357	0.957936	-1.0671	0.0361123	0.802996
ILMN_2986393	Tuba1b	cyan	22.8113		-1.1175	0.000207349	0.0141786	-1.05576	0.018833	0.435859	-1.04517	0.0532691	0.845597
ILMN_2675333	Morn4	cyan	43.2546		-1.15939	0.000211667	0.0142263	-1.05778	0.0840474	0.592683	-1.07123	0.0824225	0.876808
ILMN_2593852	Obfc2b	cyan	24.7654		-1.1182	0.000227994	0.0148042	-1.01264	0.450651	0.84994	-1.06056	0.0110026	0.680334
ILMN_2628745	Tmco3	cyan	32.443		-1.10127	0.000225076	0.0148042	1.00471	0.80116	0.960152	-1.04712	0.0352971	0.797591
ILMN_1214954	Cldn10	cyan	18.9504		-1.16934	0.000229934	0.0148296	-1.00321	0.921036	0.985229	-1.06179	0.0916595	0.880703
ILMN_2604676	B230317C12Rik	cyan	30.4369		-1.15483	0.000237313	0.0151021	-1.0529	0.0110201	0.390149	-1.06038	0.0161458	0.712186
ILMN_1219077	AA536749	cyan	24.0105		-1.14309	0.000241553	0.0152705	1.01753	0.413931	0.834483	-1.06635	0.0374885	0.807481
ILMN_3067068	Tmsb10	cyan	29.6814		-1.2585	0.000241319	0.0152705	-1.04901	0.12755	0.644885	-1.03149	0.537583	0.983461
ILMN_2667614	Josd2	cyan	39.0097		-1.18237	0.000245375	0.01536	-1.09015	0.0079905	0.354767	-1.11075	0.0131708	0.698013
ILMN_2622817	Kcnq2	cyan	33.9073		-1.2627	0.00024801	0.0153785	1.00256	0.933952	0.987758	-1.10173	0.0261115	0.755034
ILMN_3003076	Carm1	cyan	35.8377		-1.08617	0.000246838	0.0153785	-1.0159	0.382452	0.820616	-1.03743	0.0425092	0.833216
ILMN_1217998	Epb4.1l1	cyan	36.1307		-1.14763	0.000248079	0.0153785	-1.03941	0.208063	0.725553	-1.06654	0.0702546	0.867554
ILMN_2757489	Ppp1r11	cyan	45.5025		-1.14991	0.000251071	0.0154567	-1.01552	0.606293	0.905376	-1.05307	0.0793677	0.873854
ILMN_2738522	Gfra4	cyan	11.0677		-1.06785	0.000251761	0.0154567	-1.00744	0.66978	0.924769	-1.03134	0.0865963	0.878577
ILMN_2672745	4930432K21Rik	cyan	27.7339		-1.06893	0.000253343	0.0155041	1.00668	0.69541	0.934436	-1.01254	0.323551	0.96394
ILMN_1228783	LOC100043986	cyan	37.7533		-1.179	0.000258471	0.0156677	-1.04721	0.204674	0.721324	-1.06197	0.124935	0.896885
ILMN_2638889	Nol3	cyan	10.7983		-1.05903	0.0002697	0.0160867	-1.00349	0.750243	0.947899	-1.01267	0.206043	0.928311
ILMN_2638558	Pes1	cyan	15.4681		-1.11419	0.000269894	0.0160867	-1.05713	0.0222349	0.457182	-1.02566	0.270368	0.944663
ILMN_2625188	2810422O20Rik	cyan	14.5837		-1.05916	0.000273547	0.0162223	1.00192	0.866241	0.975308	-1.00133	0.907465	0.997191
ILMN_2462456	9830001H06Rik	cyan	38.3982		-1.08074	0.000277346	0.0162962	-1.02649	0.132536	0.649757	-1.03301	0.081209	0.875801
ILMN_2609073	Mgat4b	cyan	28.1147		-1.09903	0.000286	0.0166881	-1.03174	0.241898	0.74846	-1.0588	0.0187534	0.721653
ILMN_1237264	Trspap1	cyan	24.8859		-1.0782	0.000291299	0.0167797	1.00161	0.915442	0.984561	-1.0231	0.264442	0.943327
ILMN_2655260	Ptp4a3	cyan	28.8827		-1.12058	0.000292845	0.0167872	-1.0247	0.385003	0.821838	-1.0723	0.019893	0.730542
ILMN_2617425	Clptm1	cyan	55.9073		-1.20952	0.000301014	0.0169611	-1.04362	0.164293	0.686498	-1.08499	0.0512642	0.845597
ILMN_1257428	Fkbp4	cyan	31.5972		-1.16347	0.000305805	0.0170778	-1.10956	0.000564868	0.173533	-1.10328	0.00121305	0.444776
ILMN_1218901	Tbc1d13	cyan	49.0947		-1.11587	0.000319197	0.0175192	1.01593	0.292671	0.777646	-1.03684	0.112787	0.884723
ILMN_2746766	LOC100046393	cyan	10.8072		-1.11217	0.000321862	0.0175649	-1.05296	0.0604892	0.558476	-1.09805	0.00106913	0.43953
ILMN_2944576	Pex6	cyan	41.3286		-1.09328	0.000321396	0.0175649	-1.01894	0.373638	0.817034	-1.03031	0.194351	0.923672
ILMN_1232067	Ccdc124	cyan	25.1397		-1.13589	0.000331831	0.0178046	-1.01076	0.731672	0.943709	-1.06478	0.0392984	0.820928
ILMN_2838871	Sidt2	cyan	27.0638		-1.08387	0.000335595	0.0178496	-1.00995	0.649573	0.921271	-1.04788	0.085271	0.876808
ILMN_2671286	Tmem50b	cyan	25.9477		-1.1366	0.000339193	0.0178496	1.00628	0.836474	0.968118	-1.0146	0.670652	0.994131
ILMN_2604256	LOC433464	cyan	41.2572		-1.11296	0.000343012	0.0180011	-1.01723	0.480302	0.862106	-1.04811	0.079895	0.87537
ILMN_1257694	Cd8b	cyan	18.89		-1.11152	0.00035155	0.0182492	-1.04287	0.0938884	0.607642	-1.07314	0.010779	0.680334
ILMN_2721337	G6pdx	cyan	13.0103		-1.09154	0.000350775	0.0182492	-1.02041	0.270802	0.765406	-1.02053	0.266359	0.943667
ILMN_1250201	B930041F14Rik	cyan	23.9868		-1.16172	0.000354205	0.0182972	-1.08157	0.0482558	0.527072	-1.07635	0.100005	0.881081
ILMN_2543108	2310047D13Rik	cyan	22.0153		-1.0786	0.000355341	0.0182972	-1.01666	0.411795	0.833988	-1.02265	0.225764	0.936483
ILMN_2980858	Lpcat3	cyan	28.6128		-1.1234	0.000360358	0.0184071	-1.05545	0.0617338	0.562067	-1.06934	0.0162462	0.712186
ILMN_3001322	Tmem119	cyan	37.9769		-1.1027	0.00035966	0.0184071	-1.02315	0.292318	0.777646	-1.04751	0.0449899	0.833216
ILMN_2857326	Pddc1	cyan	12.2468		-1.08013	0.000363355	0.0185108	-1.01013	0.575466	0.895498	-1.02129	0.166371	0.91965
ILMN_1244277	Itsn1	cyan	19.8685		-1.11911	0.00036796	0.0186399	-1.00888	0.684114	0.93031	-1.05832	0.0143211	0.707745
ILMN_2972646	Pdzd11	cyan	15.3053		-1.1086	0.000371251	0.0186649	-1.01898	0.424647	0.839176	-1.0091	0.69877	0.994463
ILMN_2689908	Hsd17b12	cyan	18.1712		-1.19109	0.000374685	0.0187391	1.05301	0.082556	0.590138	-1.0606	0.0646109	0.862582
ILMN_2639805	Ogdh	cyan	37.4998		-1.15774	0.000375905	0.0187512	-1.0422	0.242088	0.748624	-1.09052	0.0587074	0.849735
ILMN_2709279	Tmem180	cyan	55.2485		-1.14921	0.00038206	0.0189542	-1.02428	0.285868	0.773278	-1.05627	0.0317011	0.788793
ILMN_1255110	Mybbp1a	cyan	8.10634		-1.04373	0.000395363	0.0192246	-1.02201	0.0512997	0.536615	-1.02393	0.0226766	0.751592
ILMN_2792267	Tirap	cyan	26.5806		-1.05975	0.000396288	0.0192246	-1.00994	0.52257	0.873077	-1.01702	0.244811	0.937463
ILMN_2760417	Mxd4	cyan	60.7815		-1.09859	0.000400083	0.0192246	1.01292	0.597657	0.902527	-1.02051	0.348725	0.969183
ILMN_2679077	Nola2	cyan	17.0865		-1.11806	0.000397482	0.0192246	1.03243	0.140379	0.660687	1.01673	0.497777	0.98225
ILMN_2526779	LOC380785	cyan	39.5861		-1.06449	0.000405071	0.0192678	-1.0127	0.358305	0.809232	-1.03999	0.0265281	0.756379
ILMN_2671259	Eif3b	cyan	58.6432		-1.12202	0.000405373	0.0192678	-1.02088	0.414735	0.835009	-1.06306	0.0519524	0.845597
ILMN_1236131	Mrpl48	cyan	6.75784		-1.12014	0.000404976	0.0192678	1.07142	0.00693248	0.345437	-1.02214	0.461806	0.977555
ILMN_3162476	Sec61a1	cyan	41.9986		-1.07423	0.000408674	0.0192811	-1.02572	0.151564	0.671985	-1.03528	0.0340557	0.792841
ILMN_2907878	H2afx	cyan	22.8102		-1.11711	0.000406664	0.0192811	-1.01955	0.36713	0.813043	-1.06097	0.0475863	0.837867
ILMN_1250904	Rtn2	cyan	28.3878		-1.15887	0.000414418	0.0193791	-1.02568	0.49742	0.868878	-1.05645	0.19284	0.923672
ILMN_2416218	5530400B01Rik	cyan	37.8166		-1.15485	0.000434466	0.019862	-1.06889	0.0580711	0.556767	-1.12713	0.000684008	0.339434
ILMN_2745954	1110007L15Rik	cyan	39.871		-1.12561	0.000440049	0.0199585	-1.01471	0.509845	0.872305	-1.04812	0.028292	0.773274
ILMN_1218482	LOC100045228	cyan	25.6157		-1.1251	0.000440744	0.0199585	-1.0015	0.950349	0.990278	-1.06807	0.0338233	0.792841
ILMN_2675152	Vps37c	cyan	39.2635		-1.06333	0.000445987	0.0201483	-1.00452	0.7625	0.951154	-1.02368	0.112381	0.884723
ILMN_2645133	LOC100047659	cyan	36.4526		-1.1798	0.000451281	0.0201976	-1.02964	0.253016	0.756351	-1.0945	0.00682089	0.649757
ILMN_2609087	Mrpl40	cyan	25.0372		-1.16703	0.000452549	0.0201976	-1.06263	0.12203	0.641198	-1.07821	0.0370573	0.805521
ILMN_1252284	Zmynd10	cyan	10.8218		-1.04642	0.000456525	0.0201976	-1.01986	0.0528935	0.541355	-1.01502	0.102164	0.881081
ILMN_1246321	Gstm6	cyan	30.3936		-1.08664	0.000455772	0.0201976	-1.01298	0.511509	0.872441	-1.01839	0.350943	0.969183
ILMN_2721724	Dpp9	cyan	33.3902		-1.11567	0.000449517	0.0201976	-1.03009	0.205708	0.722581	-1.01644	0.487036	0.979462
ILMN_2977167	Prrt1	cyan	46.3304		-1.08583	0.000458975	0.0202573	-1.024	0.164082	0.686498	-1.05127	0.00487824	0.611999
ILMN_2674228	0610010K14Rik	cyan	39.7314		-1.09013	0.000483454	0.0209042	-1.0101	0.689518	0.932031	-1.03169	0.192763	0.923672
ILMN_2716692	2310047B19Rik	cyan	29.9978		-1.07981	0.000482501	0.0209042	1.00304	0.876313	0.977521	-1.01015	0.578513	0.985621
ILMN_1231884	Tmem121	cyan	18.5247		-1.11112	0.000493388	0.0210957	1.00286	0.910687	0.983643	-1.06654	0.0252701	0.755034
ILMN_3156058	Aspscr1	cyan	41.4321		-1.10091	0.000492166	0.0210957	-1.02524	0.299046	0.782086	-1.02269	0.434427	0.973167
ILMN_2510196	Gtpbp1	cyan	36.5438		-1.12086	0.000496153	0.0211162	-1.03968	0.147565	0.667794	-1.06541	0.017254	0.712186
ILMN_2698652	Smyd5	cyan	23.0586		-1.0451	0.000497175	0.0211162	-1.00464	0.707206	0.936787	-1.0072	0.509403	0.982318
ILMN_2721221	Pcnt	cyan	25.5211		-1.05393	0.000500417	0.0212068	-1.019	0.139793	0.660375	-1.02644	0.024272	0.755034
ILMN_1226133	Dgcr8	cyan	16.6768		-1.07427	0.00050228	0.0212388	-1.02695	0.0774039	0.585509	-1.04867	0.0423813	0.833216
ILMN_1232537	Arl4c	cyan	33.4985		-1.13849	0.000513593	0.0216217	1.02024	0.447836	0.848092	-1.05751	0.0196815	0.730542
ILMN_2740176	LOC100048046	cyan	24.8215		-1.13333	0.000519598	0.0217788	1.01642	0.58098	0.896869	-1.04281	0.222045	0.935358
ILMN_2801798	5430437P03Rik	cyan	68.6376		-1.15486	0.00052578	0.021914	-1.0189	0.5156	0.872988	-1.0681	0.0471496	0.83531
ILMN_2759770	Nploc4	cyan	20.2263		-1.07479	0.00053011	0.0219483	-1.00235	0.903174	0.982941	-1.03191	0.17434	0.920288
ILMN_2479977	2310040A07Rik	cyan	24.4314		-1.11844	0.000532809	0.0219483	-1.01266	0.600213	0.903664	-1.02892	0.254007	0.941495
ILMN_2707147	Rangrf	cyan	29.0234		-1.08636	0.000531056	0.0219483	-1.01907	0.323641	0.794039	-1.02019	0.257092	0.942795
ILMN_2703099	Ipo4	cyan	19.1381		-1.12412	0.000528833	0.0219483	-1.03843	0.195084	0.714332	-1.01312	0.593773	0.985621
ILMN_2892441	Gsta4	cyan	28.6369		-1.1297	0.000538921	0.022029	-1.04119	0.0859453	0.597263	-1.07166	0.00723015	0.651219
ILMN_1224598	Ddx41	cyan	24.4234		-1.11609	0.000541102	0.0220528	-1.00729	0.721716	0.941478	-1.0764	0.00201073	0.499082
ILMN_1213989	Pmepa1	cyan	34.2644		-1.15144	0.000554478	0.0220811	-1.00409	0.872839	0.976766	-1.07824	0.0133908	0.698013
ILMN_2855397	Hgs	cyan	56.0775		-1.15895	0.00055263	0.0220811	-1.0227	0.512126	0.872444	-1.06424	0.0623987	0.858443
ILMN_2605268	Ubqln4	cyan	43.6977		-1.17715	0.000563708	0.0222178	-1.01582	0.64443	0.920826	-1.07485	0.075318	0.867554
ILMN_2711734	Ndufs8	cyan	22.5245		-1.09551	0.00057443	0.0225162	1.01234	0.444292	0.847445	-1.04918	0.0770572	0.867554
ILMN_1249568	Ctnnbl1	cyan	15.8234		-1.11834	0.000588843	0.0227423	-1.00308	0.912853	0.98399	-1.03688	0.206806	0.928311
ILMN_3009184	Ap3b2	cyan	49.9593		-1.15214	0.000599427	0.022936	-1.06098	0.0871695	0.598475	-1.07353	0.085341	0.876808
ILMN_2479024	Ubap2l	cyan	31.0298		-1.10034	0.000602957	0.0230073	-1.04496	0.0685768	0.575918	-1.06209	0.0131822	0.698013
ILMN_2757428	Bloc1s2	cyan	6.95955		-1.05444	0.000606694	0.02307	-1.01274	0.422077	0.838801	-1.03191	0.040543	0.827912
ILMN_3161250	Usp30	cyan	27.6921		-1.06828	0.000612509	0.0231847	-1.0028	0.820725	0.964111	-1.03013	0.161104	0.917032
ILMN_1259783	Mta3	cyan	24.1176		-1.08707	0.000619282	0.0233511	-1.02847	0.121183	0.639756	-1.04681	0.0374823	0.807481
ILMN_2928320	Atp6v0d1	cyan	20.5953		-1.13466	0.000626024	0.0235589	-1.01383	0.655964	0.922221	-1.04894	0.161125	0.917032
ILMN_2950957	Rtn4ip1	cyan	15.8563	LTR MaLR	-1.08767	0.000641469	0.0239382	-1.01774	0.376673	0.817144	-1.02264	0.178586	0.920512
ILMN_1222339	LOC677180	cyan	14.2937		-1.0523	0.00064007	0.0239382	-1.01077	0.379455	0.819054	-1.00656	0.651224	0.992761
ILMN_2598775	Stard3nl	cyan	37.4951		-1.11975	0.00066787	0.024602	-1.03217	0.222508	0.733411	-1.03766	0.230292	0.936483
ILMN_2719834	Ccm2	cyan	26.5273		-1.09345	0.000670261	0.0246427	-1.01869	0.356342	0.808101	-1.05363	0.0269873	0.758965
ILMN_2865239	Mrps18b	cyan	24.9434		-1.11526	0.000674501	0.0247038	-1.01726	0.508846	0.872305	-1.01866	0.45175	0.975622
ILMN_2643723	Pef1	cyan	37.7385		-1.1296	0.000710734	0.0253967	-1.029	0.354713	0.807037	-1.10437	0.00170105	0.497864
ILMN_1222682	Smap2	cyan	9.62319		-1.10301	0.00071594	0.0253967	-1.05089	0.0649298	0.56913	-1.04716	0.0572804	0.846852
ILMN_3116330	Cuta	cyan	14.752		-1.09876	0.000712417	0.0253967	1.01851	0.379016	0.818494	-1.05036	0.0741227	0.867554
ILMN_2901056	Gtpbp6	cyan	36.6053		-1.10368	0.000708577	0.0253967	1.00711	0.781546	0.954973	-1.05107	0.0961352	0.881081
ILMN_1212941	Ap2s1	cyan	25.6549		-1.12447	0.000717199	0.0253967	1.02219	0.360312	0.810064	-1.0289	0.448158	0.974944
ILMN_1215893	Alg3	cyan	27.0115		-1.0653	0.000717286	0.0253967	-1.00213	0.903186	0.982941	-1.01405	0.568086	0.985621
ILMN_2908780	2410018G20Rik	cyan	27.9727		-1.09329	0.000713474	0.0253967	-1.0038	0.853722	0.972353	-1.00151	0.949367	0.997606
ILMN_2595163	Mpp2	cyan	40.0072		-1.08019	0.000731248	0.0257196	1.01316	0.591443	0.900003	-1.02158	0.342985	0.968747
ILMN_2592095	Gtrgeo22	cyan	34.8523		-1.13565	0.000744631	0.0259335	-1.03393	0.274242	0.766572	-1.02383	0.431715	0.972237
ILMN_2604521	Cotl1	cyan	61.8002		-1.14459	0.000755516	0.0260755	1.00076	0.9802	0.996071	-1.07699	0.0484903	0.84135
ILMN_1214120	1500005N04Rik	cyan	27.6828		-1.06982	0.00076448	0.0262902	-1.0324	0.0981279	0.61087	-1.0147	0.48823	0.980249
ILMN_2533143	LOC234081	cyan	13.1124		-1.10084	0.000773063	0.026436	-1.06676	0.0052006	0.334958	-1.06851	0.00436979	0.596397
ILMN_2732317	Pik3r2	cyan	14.546		-1.10104	0.000780567	0.0264633	-1.04101	0.180674	0.700157	1.004	0.909129	0.997191
ILMN_2605858	AI646023	cyan	35.3162		-1.08317	0.000786747	0.0266257	1.01956	0.339697	0.801401	-1.00476	0.82717	0.996315
ILMN_2811018	Xylt2	cyan	25.6224		-1.06846	0.000790047	0.0266287	-1.00895	0.562849	0.892043	-1.01925	0.409798	0.971746
ILMN_3159730	Pabpc4	cyan	17.8417		-1.10445	0.000803867	0.0268416	-1.03328	0.176483	0.693944	-1.03842	0.0551528	0.845597
ILMN_2677391	LOC631302	cyan	37.6923		-1.14766	0.000809275	0.0269594	-1.04543	0.250426	0.754606	-1.06079	0.122359	0.893282
ILMN_2970345	Slc35a2	cyan	24.0056		-1.09642	0.000814475	0.0270855	-1.06595	0.0177246	0.428935	-1.05656	0.0334693	0.792841
ILMN_2848354	Zfp771	cyan	10.9977		-1.05307	0.000832489	0.0274463	-1.00021	0.987986	0.997037	1.0016	0.890385	0.99718
ILMN_2920027	Dtnb	cyan	23.7099		-1.16105	0.000845464	0.0278262	-1.0044	0.861426	0.974715	-1.06492	0.0528821	0.845597
ILMN_2839134	Rhot2	cyan	69.4182		-1.1133	0.000849454	0.0279096	-1.00827	0.748516	0.947304	-1.04745	0.1176	0.890032
ILMN_2834294	6330442E10Rik	cyan	39.7639		-1.10662	0.00085692	0.0280586	1.00654	0.684664	0.930488	-1.01536	0.472316	0.977555
ILMN_1244857	Rabac1	cyan	22.9457		-1.15534	0.000874932	0.0285022	-1.0714	0.0116323	0.395039	-1.04101	0.290374	0.953449
ILMN_1237237	Ttc9b	cyan	16.1684		-1.13355	0.000879614	0.028546	-1.02259	0.440879	0.845524	-1.03285	0.463181	0.977555
ILMN_1250501	Epn1	cyan	54.2624		-1.08266	0.000890718	0.0286751	-1.00933	0.645321	0.920875	-1.03857	0.108388	0.884474
ILMN_1216273	Bcl7c	cyan	20.8162		-1.06899	0.000900031	0.0288296	1.01268	0.440237	0.845524	-1.0252	0.248387	0.937463
ILMN_2728270	B4galnt1	cyan	70.9869		-1.15835	0.00093158	0.0292651	-1.00949	0.725888	0.942058	-1.06263	0.0687904	0.867554
ILMN_1246873	Elp3	cyan	37.8234		-1.1487	0.000928867	0.0292651	-1.01083	0.714297	0.939192	-1.05864	0.107734	0.884412
ILMN_2653927	Limk1	cyan	15.3507		-1.10868	0.000928536	0.0292651	-1.01284	0.621772	0.912538	-1.01444	0.524471	0.983016
ILMN_2626648	Sept5	cyan	33.1416		-1.15022	0.000933488	0.0292651	1.01432	0.678119	0.928233	-1.01494	0.671113	0.994131
ILMN_2803344	Tmem143	cyan	32.6132		-1.07975	0.00094209	0.0293905	-1.02063	0.313603	0.788848	-1.03708	0.07743	0.867554
ILMN_2992047	Rhof	cyan	60.7422		-1.17497	0.000946048	0.0294385	1.01532	0.616075	0.910199	-1.03055	0.326209	0.964597
ILMN_1234223	Pld4	cyan	29.8225		-1.06073	0.000946705	0.0294385	-1.01645	0.328365	0.795626	-1.01543	0.330758	0.965012
ILMN_2619491	Arfip2	cyan	33.8649		-1.11839	0.000949453	0.0294593	-1.00901	0.767956	0.952694	-1.02771	0.332613	0.965327
ILMN_2735429	AW146242	cyan	22.7874		-1.14326	0.000973078	0.0297824	-1.02784	0.355532	0.807037	-1.01049	0.744159	0.994678
ILMN_2963700	Sfxn3	cyan	13.1841		-1.09879	0.000998909	0.0303234	-1.03218	0.126458	0.64443	-1.06792	0.0040438	0.596109
ILMN_1257408	Mrpl4	cyan	38.7942		-1.11194	0.000998248	0.0303234	-1.05609	0.0592169	0.55688	-1.06546	0.0121636	0.690312
ILMN_2687908	Alg9	cyan	17.925		-1.06346	0.00101711	0.03073	-1.01243	0.406421	0.831749	-1.03355	0.0143519	0.707745
ILMN_2539783	Zfp746	cyan	40.8751		-1.06471	0.00101696	0.03073	-1.01479	0.26234	0.7602	-1.0293	0.0605149	0.855175
ILMN_2815626	Palm	cyan	16.7782		-1.13854	0.00102991	0.0310188	-1.02047	0.626975	0.91434	-1.10279	0.0122185	0.690312
ILMN_2618244	Slc17a7	cyan	48.8328		-1.18181	0.00103688	0.0311444	-1.04487	0.340453	0.801577	-1.05271	0.364082	0.969769
ILMN_1253447	Dmwd	cyan	26.1808	SINE MIR	-1.08783	0.00104078	0.031199	-1.02986	0.116169	0.633134	-1.0385	0.0763293	0.867554
ILMN_2931384	Lrrc59	cyan	33.0986		-1.10837	0.00104593	0.0313043	-1.01361	0.580244	0.896702	-1.03777	0.191601	0.923672
ILMN_2620304	Arl2	cyan	24.5132		-1.11563	0.00105121	0.0314134	1.00454	0.871269	0.976604	-1.04817	0.159222	0.916247
ILMN_2604056	Nsun5	cyan	26.8857		-1.05228	0.00105549	0.0314921	-1.03752	0.0147705	0.420314	-1.03146	0.0489381	0.841436
ILMN_2888742	Ntan1	cyan	14.7651		-1.09264	0.00106431	0.0316416	-1.01638	0.51907	0.873058	-1.02215	0.335165	0.966278
ILMN_2954575	Arhgap30	cyan	9.52527		-1.04318	0.00107978	0.0318693	1.00417	0.75319	0.948739	1.00208	0.869208	0.99718
ILMN_2865297	Chrnb2	cyan	51.0295		-1.12701	0.00109734	0.0320616	1.00445	0.845554	0.970548	-1.05014	0.0593399	0.852293
ILMN_1228470	Pdxp	cyan	59.9043		-1.14739	0.00109618	0.0320616	-1.01111	0.747519	0.947298	-1.08328	0.0744376	0.867554
ILMN_3127066	Mark2	cyan	33.0096		-1.12925	0.00114993	0.032173	-1.00393	0.887033	0.979666	-1.07488	0.00772882	0.655788
ILMN_2906042	Map3k7ip1	cyan	49.0952		-1.11214	0.00115518	0.032173	-1.02568	0.279828	0.769012	-1.06179	0.0124037	0.692773
ILMN_2969435	Slc4a1ap	cyan	30.7732		-1.09042	0.00115194	0.032173	1.00044	0.982091	0.996326	-1.04766	0.0517492	0.845597
ILMN_2862093	Copz1	cyan	37.9322		-1.14995	0.00113046	0.032173	-1.07758	0.0395859	0.504977	-1.07923	0.0725402	0.867554
ILMN_2708717	B3gat1	cyan	24.9713		-1.16705	0.00111899	0.032173	-1.02763	0.461091	0.855687	-1.0744	0.102123	0.881081
ILMN_1254374	Fzr1	cyan	41.2055		-1.12233	0.00114055	0.032173	-1.02442	0.361515	0.810669	-1.04003	0.107693	0.884412
ILMN_1231658	Commd1	cyan	21.2006		-1.11384	0.00115265	0.032173	-1.00209	0.934127	0.987758	-1.04473	0.149136	0.913959
ILMN_2894984	2700038C09Rik	cyan	23.8403		-1.11047	0.0011187	0.032173	-1.00959	0.699644	0.934814	-1.04307	0.153489	0.914354
ILMN_2777512	Npepl1	cyan	28.685		-1.07004	0.00111128	0.032173	-1.01503	0.463927	0.857198	-1.02213	0.156052	0.914354
ILMN_2805029	Dctn3	cyan	17.4404		-1.10545	0.0011291	0.032173	1.02725	0.305645	0.785902	-1.03097	0.256262	0.942232
ILMN_1256673	Uqcrc1	cyan	30.1722		-1.14724	0.00111247	0.032173	-1.02141	0.3748	0.817045	-1.04759	0.295646	0.955074
ILMN_2734045	Mrpl14	cyan	5.73125		-1.06978	0.00111809	0.032173	-1.0083	0.637421	0.917738	-1.01017	0.532226	0.983107
ILMN_2644350	Thy1	cyan	19.9613		-1.09612	0.00115726	0.032173	1.00092	0.976048	0.994929	-1.00861	0.699749	0.994463
ILMN_2524434	Thumpd2	cyan	22.703		-1.044	0.00113018	0.032173	1.01832	0.124993	0.644102	1.00322	0.782958	0.996007
ILMN_1224713	Adap1	cyan	18.8271		-1.10465	0.00113518	0.032173	1.0082	0.678875	0.928542	-1.00336	0.869323	0.99718
ILMN_2801404	Clk3	cyan	11.2781		-1.08237	0.00118421	0.0321747	-1.06139	0.0278035	0.476664	-1.0828	0.00313826	0.54765
ILMN_2758070	Rtn1	cyan	15.0547		-1.06977	0.00117865	0.0321747	1.00123	0.951636	0.990499	-1.04557	0.0319324	0.790281
ILMN_3150536	1200015F23Rik	cyan	42.7173		-1.11488	0.00117618	0.0321747	1.06367	0.0219275	0.455077	-1.05711	0.0660731	0.865744
ILMN_3028187	Kcnmb4	cyan	17.9623		-1.12562	0.00117983	0.0321747	-1.03443	0.24307	0.749096	-1.06063	0.0721096	0.867554
ILMN_2701582	Cbs	cyan	36.6548		-1.07119	0.00118264	0.0321747	1.0179	0.389708	0.823446	-1.02729	0.193587	0.923672
ILMN_2615070	Dok5	cyan	20.5431		-1.09499	0.00116595	0.0321747	-1.03235	0.14328	0.664175	-1.01536	0.584408	0.985621
ILMN_2467513	2810468N07Rik	cyan	45.9732		-1.11728	0.00116453	0.0321747	-1.00151	0.961573	0.992232	-1.0139	0.621243	0.990028
ILMN_2619455	Mcat	cyan	21.368		-1.09168	0.0011693	0.0321747	-1.04037	0.0931937	0.607642	-1.01272	0.62554	0.990028
ILMN_1220362	Ndufa12	cyan	41.9377		-1.19926	0.00119111	0.0321801	1.023	0.527124	0.874755	-1.05892	0.173306	0.920288
ILMN_2500434	1500011B03Rik	cyan	28.6914		-1.10873	0.00118875	0.0321801	1.03792	0.195634	0.714332	1.00814	0.836608	0.996889
ILMN_2985428	Actl6b	cyan	46.6776		-1.1658	0.00120255	0.0322223	-1.00304	0.931998	0.987464	-1.06749	0.197183	0.923672
ILMN_1245003	Odf2	cyan	37.5493		-1.08318	0.00119675	0.0322223	1.01739	0.441059	0.845524	1.00706	0.774545	0.99596
ILMN_1227225	Trim28	cyan	50.9952		-1.14095	0.00121264	0.0322833	-1.05017	0.159675	0.680593	-1.07565	0.0721424	0.867554
ILMN_2426898	LOC100040839	cyan	21.9204		-1.09141	0.00121943	0.0323752	1.00832	0.649514	0.921271	-1.02553	0.176048	0.920288
ILMN_2798183	Commd4	cyan	19.8387		-1.10477	0.00123511	0.0326324	-1.02886	0.113264	0.630555	-1.06987	0.00417747	0.596109
ILMN_2710312	LOC100046650	cyan	19.4966		-1.1101	0.0012473	0.032801	-1.01389	0.547772	0.88504	-1.043	0.132405	0.898996
ILMN_2655595	Crcp	cyan	20.3617		-1.08468	0.0012734	0.0333223	-1.017	0.493098	0.866504	-1.05498	0.0212742	0.730542
ILMN_1250114	Mast1	cyan	33.5674		-1.11545	0.00128839	0.033486	-1.02867	0.405077	0.831347	-1.03035	0.371985	0.969769
ILMN_1214800	Rnf167	cyan	38.735		-1.10973	0.00130183	0.0337015	-1.0542	0.101562	0.615131	-1.08326	0.00500679	0.615146
ILMN_1248860	Dpm3	cyan	17.4163		-1.09431	0.0013035	0.0337015	-1.01014	0.665387	0.923808	-1.05772	0.0443987	0.833216
ILMN_1220357	Zfp536	cyan	17.0852		-1.05669	0.00131009	0.0337749	-1.02531	0.131598	0.649757	-1.04826	0.00588312	0.62134
ILMN_2592486	Pglyrp1	cyan	43.6675		-1.09408	0.00131452	0.0337936	-1.0109	0.638952	0.9181	-1.02667	0.203455	0.926641
ILMN_2846368	Bola2	cyan	32.1078		-1.12904	0.00132021	0.0338537	1.00128	0.963889	0.993165	-1.03344	0.352034	0.969183
ILMN_1249408	2310016M24Rik	cyan	15.2954		-1.09853	0.00133085	0.0339157	-1.01723	0.420457	0.837688	-1.04904	0.107254	0.88391
ILMN_1246762	0610038B21Rik	cyan	12.3776		-1.05308	0.00133387	0.0339313	1.01895	0.193201	0.712882	-1.02812	0.0482552	0.84135
ILMN_2984935	rp9	cyan	28.0861		-1.10767	0.00134135	0.0340311	-1.01973	0.520634	0.873077	-1.0482	0.0806814	0.875724
ILMN_2803334	Alg2	cyan	31.4867	LTR ERVL	-1.12821	0.00134132	0.0340311	-1.02265	0.172835	0.691323	-1.00626	0.699824	0.994463
ILMN_2827311	Gtf3a	cyan	19.2665		-1.07169	0.00135177	0.0342503	1.0255	0.281611	0.770485	-1.02242	0.358984	0.969769
ILMN_2651137	Lck	cyan	9.14126		-1.04482	0.00137659	0.0345479	-1.01842	0.142516	0.662478	-1.0211	0.23933	0.936695
ILMN_1252919	Lman2	cyan	43.6808		-1.12516	0.00138413	0.0345884	1.00778	0.807294	0.961637	-1.0424	0.306043	0.958187
ILMN_2590015	2700038C09Rik	cyan	14.9916		-1.09416	0.00142195	0.0350188	-1.01143	0.621334	0.912434	-1.03471	0.0941911	0.881081
ILMN_2503787	1110011C06Rik	cyan	32.4393		-1.11953	0.00142883	0.0350188	1.02883	0.332967	0.797289	-1.04866	0.0961959	0.881081
ILMN_2935789	Rer1	cyan	25.9699		-1.10537	0.00142492	0.0350188	1.03374	0.176156	0.693804	-1.02672	0.272948	0.945246
ILMN_2783457	2310044H10Rik	cyan	24.0949		-1.13481	0.00142617	0.0350188	-1.01794	0.549704	0.886105	-1.02339	0.432526	0.972237
ILMN_2640995	Spire2	cyan	42.3012		-1.06857	0.00142334	0.0350188	1.00244	0.888947	0.980083	-1.01382	0.504557	0.982318
ILMN_1239921	Man1b1	cyan	45.0181		-1.13561	0.00144092	0.0351003	1.01656	0.550621	0.886787	-1.04748	0.0999399	0.881081
ILMN_2635232	LOC100046953	cyan	57.2053		-1.12523	0.00147645	0.0356637	-1.05457	0.0839385	0.592683	-1.06912	0.0301696	0.786989
ILMN_1255166	Ctxn1	cyan	39.3475		-1.22058	0.00149284	0.035969	1.05426	0.184033	0.703589	-1.04954	0.273424	0.945759
ILMN_2734391	Ramp1	cyan	26.6733		-1.10426	0.0015146	0.0361748	-1.02609	0.190371	0.71025	-1.01515	0.470163	0.977555
ILMN_2478523	Txnl4a	cyan	19.8003		-1.14432	0.00152822	0.0363641	1.0047	0.860857	0.974488	-1.06919	0.00392369	0.596109
ILMN_2678745	2300004C15Rik	cyan	20.2207		-1.12232	0.00154676	0.036533	-1.02596	0.301568	0.784052	-1.05491	0.0191559	0.726277
ILMN_2805839	Sez6l	cyan	31.5636		-1.1644	0.00154217	0.036533	-1.03791	0.183715	0.702936	-1.06793	0.0615385	0.857935
ILMN_1260571	Spna2	cyan	24.0523		-1.14511	0.00154387	0.036533	-1.06833	0.0402948	0.509839	-1.06132	0.0664567	0.865744
ILMN_3134301	Slc35c1	cyan	33.8511		-1.11244	0.00156272	0.036542	-1.03113	0.26073	0.758865	-1.07611	0.0134262	0.698013
ILMN_2744758	Slc35a4	cyan	13.3191		-1.07782	0.00156107	0.036542	1.01637	0.331766	0.797079	-1.03114	0.112342	0.884723
ILMN_2827646	Tmem98	cyan	10.1254		-1.04774	0.00155709	0.036542	-1.0043	0.700763	0.934885	-1.00981	0.475719	0.97782
ILMN_2438078	Zfp524	cyan	27.6337		-1.07483	0.00155652	0.036542	-1.01616	0.401382	0.829999	-1.01102	0.556229	0.985621
ILMN_1225880	Srm	cyan	20.7628		-1.12096	0.00157515	0.0366165	-1.04337	0.0656785	0.570141	-1.01071	0.68567	0.994463
ILMN_1222770	Rbm9	cyan	27.6005		-1.06336	0.00158389	0.036775	-1.00756	0.625157	0.913912	-1.02231	0.151944	0.914354
ILMN_1251129	Git2	cyan	12.8546		-1.06693	0.00159798	0.0369678	-1.00775	0.72372	0.941939	-1.04582	0.00912212	0.656966
ILMN_1212991	3110023E09Rik	cyan	35.8099		-1.10511	0.0016072	0.0370914	-1.00785	0.508804	0.872305	-1.0199	0.268499	0.943667
ILMN_2853409	Arfgap2	cyan	70.3197		-1.13536	0.00164971	0.0376869	-1.00952	0.795634	0.958778	-1.04104	0.287073	0.951833
ILMN_3112736	Tcf25	cyan	14.9456		-1.09822	0.00165638	0.0377714	-1.02307	0.425588	0.839538	-1.05355	0.0992613	0.881081
ILMN_1256350	Unc5a	cyan	19.046		-1.06061	0.00166603	0.0379097	-1.01269	0.477686	0.861192	1.00494	0.801055	0.996007
ILMN_2630946	Aprt	cyan	21.3161		-1.14192	0.0016933	0.0382537	-1.07019	0.0520872	0.53831	-1.01716	0.59091	0.985621
ILMN_1242694	Sgta	cyan	8.29684		-1.04666	0.00171568	0.0383924	1.0163	0.13772	0.657863	1.00779	0.627666	0.990028
ILMN_2907499	Tatdn2	cyan	29.9704		-1.09652	0.00172191	0.0384869	1.02135	0.437569	0.845524	-1.0155	0.52079	0.982318
ILMN_1216301	Impdh1	cyan	17.8112		-1.08733	0.00173052	0.0386343	1.05299	0.00624358	0.334958	1.00523	0.835823	0.996889
ILMN_2676481	Gde1	cyan	22.2539		-1.16108	0.00174868	0.0387914	1.02037	0.559253	0.89124	-1.01828	0.627771	0.990028
ILMN_2450384	Vegfb	cyan	42.2738		-1.13904	0.00175319	0.0388167	-1.02661	0.136087	0.654128	-1.04974	0.0312167	0.786989
ILMN_3066222	Rnasen	cyan	16.7746		-1.07826	0.00176324	0.0389112	1.00384	0.875083	0.977485	-1.02202	0.364414	0.969769
ILMN_1218602	G6pc3	cyan	16.6844		-1.09462	0.00176932	0.038978	-1.02606	0.19574	0.714332	-1.04895	0.0183458	0.718913
ILMN_1232386	Hmg20b	cyan	16.4896		-1.0511	0.00177503	0.038978	-1.00146	0.912689	0.98399	-1.0298	0.0480659	0.840296
ILMN_2896739	Mzf1	cyan	53.4869		-1.0679	0.00177645	0.038978	1.00907	0.563287	0.892043	-1.0155	0.384061	0.970299
ILMN_2613415	Map3k10	cyan	44.0831		-1.11425	0.00178612	0.0391212	-1.02044	0.551137	0.886913	-1.06346	0.042132	0.833216
ILMN_2722353	Pomgnt1	cyan	10.5343		-1.09648	0.00179221	0.0391212	1.00504	0.793882	0.958252	-1.04078	0.0909665	0.880703
ILMN_2730410	Mif4gd	cyan	8.14072		-1.04328	0.00182277	0.0394967	1.00491	0.65475	0.922221	-1.007	0.551062	0.985621
ILMN_2429808	Plod3	cyan	17.6541		-1.05658	0.00182864	0.0395468	-1.00431	0.787727	0.956816	-1.02017	0.207414	0.928311
ILMN_1219242	Accn1	cyan	28.8012		-1.11047	0.00183297	0.0395765	1.02315	0.30632	0.786193	-1.03879	0.128055	0.898996
ILMN_2595732	LOC100046232	cyan	11.5216		-1.13178	0.00185298	0.0396604	-1.0621	0.102289	0.615963	-1.15902	7.61663e-05	0.211449
ILMN_2440803	Snd1	cyan	19.389		-1.05827	0.00184773	0.0396604	1.00501	0.74933	0.947334	-1.01103	0.567662	0.985621
ILMN_2776804	5430437P03Rik	cyan	37.0996		-1.15336	0.00187963	0.0398719	-1.03624	0.361245	0.810669	-1.1017	0.0184444	0.718913
ILMN_2661588	Spnb3	cyan	23.5867		-1.13341	0.00187743	0.0398719	-1.00683	0.80832	0.961859	-1.05416	0.152728	0.914354
ILMN_2764651	Mt3	cyan	59.023		-1.44415	0.00188486	0.0399385	1.0068	0.914546	0.984387	-1.20439	0.0328369	0.791821
ILMN_3145484	Ppfia3	cyan	8.21256		-1.07596	0.00189584	0.0400717	1.01183	0.590648	0.900003	1.02394	0.198612	0.923854
ILMN_1248650	2900027G03Rik	cyan	25.8946		-1.12866	0.00194902	0.0408909	1.00689	0.81337	0.96345	-1.02743	0.247758	0.937463
ILMN_2944939	Camk1	cyan	42.2651		-1.1685	0.00195587	0.0409003	-1.05314	0.163151	0.68523	-1.06557	0.0933073	0.881081
ILMN_1235494	Tmem9	cyan	38.06		-1.12775	0.0019596	0.0409335	-1.04439	0.166322	0.688465	-1.03638	0.309514	0.958187
ILMN_2639703	LOC100045300	cyan	29.1029		-1.14434	0.00198126	0.0410825	1.01841	0.596654	0.902457	-1.04973	0.127527	0.897292
ILMN_1220846	Ccdc85b	cyan	37.6122		-1.15745	0.00198174	0.0410825	-1.0123	0.774716	0.953702	-1.06409	0.130827	0.898996
ILMN_2820297	Elp3	cyan	17.3737		-1.11591	0.00198792	0.0411175	1.00896	0.759796	0.951039	-1.0299	0.431272	0.972237
ILMN_2677696	Abcf3	cyan	32.9702		-1.10165	0.00201527	0.041323	1.01991	0.341117	0.801577	-1.05768	0.0666011	0.865744
ILMN_2694955	Igfbp4	cyan	11.9637		-1.19644	0.00201707	0.041323	1.00021	0.995383	0.998339	-1.07834	0.0757634	0.867554
ILMN_2594103	Rps3	cyan	23.4099		-1.15799	0.00201129	0.041323	1.01951	0.583102	0.898321	-1.0747	0.124055	0.896324
ILMN_2670727	Gtf3a	cyan	31.5287		-1.09993	0.00201551	0.041323	-1.00576	0.82707	0.966039	-1.04156	0.178994	0.920512
ILMN_2715840	C1qc	cyan	38.7401		-1.13746	0.002009	0.041323	1.00289	0.931236	0.987464	-1.02677	0.505431	0.982318
ILMN_2713130	Rae1	cyan	36.3735		-1.0956	0.00202651	0.0414278	-1.04576	0.0788688	0.586759	-1.04372	0.17608	0.920288
ILMN_2950622	Arhgdig	cyan	43.2914		-1.18378	0.00204232	0.0416619	1.00084	0.976938	0.995258	-1.03265	0.378645	0.969769
ILMN_3007409	Krt73	cyan	11.9153		-1.05449	0.002051	0.0417212	-1.0172	0.322335	0.793759	-1.03077	0.0337812	0.792841
ILMN_2437574	scl000548.1_6	cyan	44.7303		-1.09464	0.00206028	0.0417212	-1.00199	0.933008	0.987717	-1.02221	0.373578	0.969769
ILMN_2655944	Bub3	cyan	37.5115		-1.10547	0.00206047	0.0417212	1.00331	0.868804	0.975766	-1.00479	0.858293	0.99718
ILMN_2957944	AI894139	cyan	31.2005		-1.0677	0.00207426	0.041805	1.01678	0.434556	0.844683	-1.00955	0.661108	0.993326
ILMN_1225086	Zfp414	cyan	25.3865		-1.04984	0.00208549	0.0419177	-1.02138	0.116818	0.634437	-1.03292	0.0562124	0.845597
ILMN_2970167	Wwp2	cyan	18.8449		-1.07849	0.00208832	0.0419306	1.00621	0.792717	0.957936	-1.0316	0.164854	0.91965
ILMN_2755621	Zfp653	cyan	38.7373		-1.08714	0.0021124	0.0419329	-1.03101	0.27573	0.767588	-1.05782	0.0448942	0.833216
ILMN_1247916	Lims2	cyan	29.2426		-1.08276	0.0021177	0.0419329	1.00291	0.910362	0.983643	-1.04155	0.0684136	0.867554
ILMN_1244768	Srprb	cyan	40.6115		-1.13468	0.00212342	0.0419329	-1.01479	0.567285	0.892689	-1.0583	0.0942376	0.881081
ILMN_2660471	Dhcr7	cyan	12.8213		-1.06827	0.00212565	0.0419329	-1.02367	0.211756	0.725808	-1.01808	0.308747	0.958187
ILMN_2807084	Acot7	cyan	39.3334		-1.16792	0.00211618	0.0419329	-1.03959	0.207314	0.724535	-1.03869	0.386362	0.971034
ILMN_2626389	Nomo1	cyan	50.5549		-1.18392	0.00213117	0.0419986	-1.02249	0.628601	0.914655	-1.0466	0.394789	0.971746
ILMN_1214070	Rbck1	cyan	34.5032		-1.11839	0.00214423	0.0421451	-1.07018	0.0351775	0.499135	-1.10194	0.00913801	0.656966
ILMN_2799596	AI662250	cyan	36.5344		-1.11946	0.002147	0.0421451	-1.02812	0.375669	0.817045	-1.0324	0.309563	0.958187
ILMN_2864497	Ncdn	cyan	63.1733		-1.19584	0.00217476	0.0425947	-1.04141	0.374757	0.817045	-1.13161	0.0094438	0.657783
ILMN_3064056	Stx8	cyan	17.9628		-1.09643	0.00217439	0.0425947	-1.00518	0.866872	0.97549	-1.02406	0.419024	0.971746
ILMN_2477690	Magee2	cyan	17.893		-1.04292	0.00218889	0.0427487	-1.0087	0.500474	0.870211	-1.03645	0.00905707	0.656966
ILMN_2960407	Mthfd1	cyan	14.5312		-1.08847	0.00220089	0.0427487	-1.06186	0.00278244	0.278954	-1.05097	0.0207175	0.730542
ILMN_2639375	Map2k5	cyan	30.3874		-1.09187	0.00219175	0.0427487	-1.03234	0.131001	0.649476	-1.03468	0.145087	0.913044
ILMN_2539093	Dpp6	cyan	15.874		-1.07263	0.00221335	0.0428683	-1.02478	0.241806	0.74846	-1.03952	0.0592157	0.852293
ILMN_2613306	Efhd1	cyan	36.2657		-1.1292	0.00223354	0.0429554	-1.02487	0.44482	0.847606	-1.04938	0.227594	0.936483
ILMN_1232024	Tomm40l	cyan	24.2577		-1.10144	0.00224134	0.0429982	-1.01879	0.471641	0.859024	-1.05397	0.0472265	0.83531
ILMN_3163027	Fam108a	cyan	17.3425		-1.13603	0.00224486	0.0429982	-1.00082	0.977448	0.995448	-1.0705	0.0680081	0.867554
ILMN_3123120	Rnps1	cyan	44.9687		-1.09673	0.002247	0.0429982	1.0073	0.780596	0.954778	-1.00376	0.903897	0.99718
ILMN_1215149	Crtc1	cyan	11.3037		-1.03868	0.00229099	0.0432802	-1.02896	0.0121371	0.396295	-1.02501	0.0902081	0.880703
ILMN_2637094	Pcsk6	cyan	41.9601		-1.13926	0.00230978	0.0434579	-1.02274	0.545231	0.883607	-1.0451	0.241653	0.936695
ILMN_2683363	ORF61	cyan	18.5096		-1.10022	0.00232142	0.0435522	-1.01611	0.593103	0.900709	-1.04671	0.135919	0.900976
ILMN_2690410	Ruvbl2	cyan	33.6151		-1.09699	0.00233252	0.0436124	1.01862	0.479677	0.861844	-1.03862	0.260706	0.943327
ILMN_1237507	Dlst	cyan	30.0225		-1.13191	0.00232946	0.0436124	-1.01319	0.692319	0.933482	-1.04555	0.26557	0.943667
ILMN_2831491	Pwp2	cyan	19.5784		-1.05538	0.00234226	0.0436728	1.02145	0.231917	0.741551	-1.00556	0.731353	0.994463
ILMN_1249719	Ascc1	cyan	33.5214		-1.07814	0.00234988	0.0437435	-1.01426	0.586687	0.899826	-1.0298	0.194715	0.923672
ILMN_2965275	Inpp5a	cyan	29.5848		-1.1188	0.00240298	0.044206	1.01831	0.579702	0.896446	-1.04258	0.194853	0.923672
ILMN_3104328	Brsk1	cyan	10.5547		-1.04639	0.00239656	0.044206	-1.00029	0.981898	0.996319	-1.00989	0.35157	0.969183
ILMN_3139103	Adam15	cyan	60.7888		-1.13966	0.00239659	0.044206	-1.03713	0.304853	0.785198	-1.04	0.353644	0.969183
ILMN_1235000	Yif1a	cyan	39.1329		-1.09522	0.00239135	0.044206	-1.03855	0.159507	0.680593	-1.02053	0.475658	0.97782
ILMN_2647885	Bcl2l1	cyan	15.7554		-1.04935	0.00245739	0.0450325	-1.01073	0.43098	0.843394	-1.00701	0.677096	0.994131
ILMN_2698061	Fam123c	cyan	10.7014		-1.09346	0.0024756	0.045163	-1.01244	0.579499	0.896446	-1.0707	0.0025409	0.54765
ILMN_2836540	9530096D07Rik	cyan	10.1138		-1.04947	0.00247566	0.045163	-1.00751	0.535768	0.879418	1.01058	0.290702	0.953449
ILMN_2859254	Haghl	cyan	32.0079		-1.12339	0.00248343	0.0451995	-1.02398	0.382674	0.820842	-1.01585	0.641644	0.991571
ILMN_1223960	Scand1	cyan	31.8195		-1.1244	0.00248275	0.0451995	1.01059	0.75939	0.951039	-1.01333	0.67799	0.994131
ILMN_1222394	B830017H08Rik	cyan	27.912		-1.08731	0.00252631	0.0457236	-1.00265	0.913376	0.983997	-1.03384	0.177844	0.920512
ILMN_1252621	Itfg2	cyan	39.4645		-1.07841	0.00253977	0.0457887	-1.0072	0.747512	0.947298	-1.0467	0.0846345	0.876808
ILMN_2957665	Mus81	cyan	24.2723		-1.08078	0.00257913	0.0460472	-1.01393	0.49116	0.866221	-1.01608	0.452826	0.975622
ILMN_2972541	Dgkq	cyan	12.6816		-1.0629	0.00264844	0.0466705	-1.03023	0.0749738	0.582886	-1.03776	0.0403039	0.826461
ILMN_2850253	Ptpru	cyan	12.7026		-1.05639	0.00269041	0.0468202	-1.02383	0.15552	0.675617	-1.02743	0.0660918	0.865744
ILMN_1249930	Atp6v0a2	cyan	19.6532		-1.07936	0.00267763	0.0468202	-1.02983	0.227915	0.739036	-1.04489	0.0696721	0.867554
ILMN_2632832	Adap1	cyan	14.5442		-1.08903	0.00266896	0.0468202	-1.0397	0.0586466	0.556767	-1.04105	0.177405	0.920512
ILMN_2818964	Dusp10	cyan	8.24777		-1.04138	0.00267842	0.0468202	-1.0003	0.986157	0.996901	-1.01465	0.274968	0.946961
ILMN_2756891	Lpcat4	cyan	30.5123		-1.08722	0.00269306	0.0468202	-1.00475	0.844713	0.970407	-1.02378	0.343964	0.968747
ILMN_2623184	Nkiras2	cyan	32.4384		-1.0679	0.00270486	0.0469734	-1.01216	0.539327	0.880507	-1.027	0.178873	0.920512
ILMN_2667234	Mgat1	cyan	10.0259		-1.04043	0.0027233	0.0470801	-1.01548	0.172485	0.691323	-1.02103	0.056352	0.845597
ILMN_2710112	Rabac1	cyan	34.0433		-1.09534	0.00272023	0.0470801	1.00864	0.701957	0.935047	-1.03468	0.150318	0.914354
ILMN_3143304	4930572J05Rik	cyan	33.1272		-1.13587	0.00272312	0.0470801	1.03715	0.209217	0.725808	-1.03158	0.355245	0.969183
ILMN_3107690	1700047I17Rik1	cyan	10.0307		-1.11246	0.00273124	0.0471748	-1.03711	0.221975	0.733406	-1.01685	0.547087	0.985621
ILMN_2596499	Ldoc1l	cyan	33.2942		-1.14912	0.00274893	0.0473853	-1.0502	0.107598	0.626167	-1.10651	0.00352539	0.57259
ILMN_2946817	BC002163	cyan	34.9579		-1.16261	0.00276074	0.0473853	-1.05664	0.1317	0.649757	-1.06263	0.102611	0.881081
ILMN_2807284	Dgat1	cyan	10.5307		-1.05448	0.00275311	0.0473853	-1.01489	0.330087	0.79655	-1.0053	0.694913	0.994463
ILMN_2654847	Zfp444	cyan	17.7445		-1.03688	0.00282002	0.0474254	1.00644	0.589315	0.900003	-1.02636	0.0195103	0.730528
ILMN_2662283	2010007H12Rik	cyan	24.1922		-1.1016	0.00278545	0.0474254	-1.03718	0.121325	0.640312	-1.06069	0.0230241	0.751592
ILMN_2612090	2610034E13Rik	cyan	10.0854		-1.0653	0.0027841	0.0474254	-1.03255	0.0869854	0.598475	-1.03621	0.0759795	0.867554
ILMN_1256643	Wdr46	cyan	24.9651		-1.04757	0.00281825	0.0474254	1.00081	0.949014	0.990079	-1.02321	0.0847429	0.876808
ILMN_1246724	Atg7	cyan	33.7226		-1.07474	0.00279168	0.0474254	1.03922	0.0703447	0.579447	-1.02256	0.304061	0.958187
ILMN_3154215	Tdrd3	cyan	18.5448		-1.05181	0.00277178	0.0474254	-1.00427	0.719359	0.940853	-1.01222	0.379925	0.969769
ILMN_2668706	Slc39a11	cyan	30.0062		-1.09887	0.00281585	0.0474254	1.00465	0.870859	0.976512	-1.01948	0.441285	0.974386
ILMN_2990144	D14Ertd231e	cyan	17.3112		-1.03533	0.00286658	0.0479976	1.00008	0.994195	0.99823	-1.02652	0.0657746	0.865692
ILMN_1248101	Cecr6	cyan	23.0146		-1.09713	0.00289369	0.0484093	-1.00687	0.648086	0.921133	-1.05767	0.101506	0.881081
ILMN_2691869	100041294	cyan	31.3161		-1.11207	0.00290465	0.0484781	-1.00736	0.803919	0.961258	-1.01462	0.659576	0.992849
ILMN_2762301	Eif2b2	cyan	38.6833		-1.10349	0.00291463	0.0485899	1.01935	0.532709	0.87765	-1.03408	0.332468	0.965327
ILMN_2736690	2210411K11Rik	cyan	15.9193		-1.07093	0.00292796	0.0487273	-1.00398	0.866386	0.975332	-1.00075	0.972161	0.998415
ILMN_2719811	Lag3	cyan	31.3346		-1.05063	0.00296647	0.0491971	1.00431	0.699174	0.934801	1.00132	0.912474	0.997401
ILMN_3072117	Ric3	cyan	42.5564		-1.13719	0.00301335	0.0496926	1.04354	0.264144	0.76062	-1.04082	0.304105	0.958187
ILMN_1260262	Mrpl30	cyan	18.4197		-1.137	0.0030526	0.050109	-1.02805	0.369833	0.814292	-1.04219	0.264959	0.943327
ILMN_2879534	Extl1	cyan	28.3402		-1.10941	0.00306119	0.050111	-1.01524	0.537805	0.879796	-1.04528	0.117144	0.890032
ILMN_2724191	Ard1a	cyan	12.2349		-1.09359	0.00310123	0.0502997	-1.04948	0.104678	0.621433	-1.07809	0.0108384	0.680334
ILMN_2860725	2310061F22Rik	cyan	15.8245		-1.06251	0.00312928	0.0504983	-1.01834	0.256449	0.758122	-1.0376	0.0544966	0.845597
ILMN_2625351	Sh3bgrl3	cyan	39.055		-1.15057	0.0031516	0.0505718	1.0044	0.873458	0.976794	-1.06229	0.0854159	0.876808
ILMN_2684874	Fxc1	cyan	21.0317		-1.08219	0.003149	0.0505718	1.00455	0.820197	0.964111	1.00716	0.66328	0.993543
ILMN_2495703	Clip2	cyan	66.4183		-1.12654	0.00316131	0.0505876	1.00321	0.922997	0.985315	-1.08534	0.0176183	0.712903
ILMN_2640140	Bola1	cyan	40.3751		-1.05235	0.00316721	0.0505984	1.00525	0.758497	0.950717	-1.0049	0.769441	0.995956
ILMN_2800675	Zfand2b	cyan	32.2916		-1.11557	0.0031758	0.0506094	-1.03159	0.253048	0.756351	-1.05211	0.165098	0.91965
ILMN_3002875	Atp9b	cyan	35.0663		-1.09849	0.00318112	0.05061	-1.01738	0.400418	0.828996	-1.05076	0.0938357	0.881081
ILMN_2967455	Ppp1r13b	cyan	19.0101		-1.09324	0.00318015	0.05061	1.00144	0.956589	0.991312	-1.02216	0.428175	0.972182
ILMN_2621433	Fgfrl1	cyan	10.5683		-1.06622	0.00319443	0.0506534	-1.02724	0.157545	0.678752	-1.05094	0.00360532	0.57428
ILMN_2620545	Gpr37l1	cyan	16.6928		-1.10452	0.00318918	0.0506534	1.00804	0.764344	0.951615	-1.04642	0.130293	0.898996
ILMN_2709166	Susd2	cyan	12.0666		-1.04322	0.00319339	0.0506534	-1.00981	0.444555	0.847507	-1.00157	0.905303	0.99718
ILMN_2512216	Tubgcp2	cyan	22.219		-1.08025	0.00320223	0.0506931	1.0094	0.699821	0.934814	-1.0064	0.760505	0.99481
ILMN_2611993	Tbc1d17	cyan	27.6309		-1.09048	0.003303	0.0517325	-1.03419	0.162636	0.68523	-1.03257	0.310962	0.958187
ILMN_1243129	Slc11a2	cyan	31.1527		-1.1022	0.00330782	0.0517658	-1.03839	0.12892	0.645682	-1.02514	0.385656	0.970406
ILMN_2987394	C330001K17Rik	cyan	19.283		-1.04753	0.00332538	0.0518289	-1.00782	0.575092	0.895252	-1.02357	0.0887734	0.880703
ILMN_2737183	Myl6b	cyan	27.8637		-1.05226	0.00332094	0.0518289	1.01611	0.294821	0.778433	-1.02533	0.0911094	0.880703
ILMN_2480638	Trpt1	cyan	12.5495		-1.0676	0.00334723	0.0519583	-1.00326	0.870431	0.97626	-1.02197	0.177153	0.920512
ILMN_2899174	Efha1	cyan	36.3422		-1.05079	0.00336738	0.052144	1.00869	0.530445	0.875889	-1.03902	0.0225571	0.750604
ILMN_1219758	D930017K21Rik	cyan	17.5547		-1.06723	0.00338351	0.0522487	1.00162	0.926013	0.986268	-1.03549	0.0453053	0.833216
ILMN_1221045	Prkcz	cyan	25.0247		-1.14481	0.00338745	0.0522487	-1.05298	0.157765	0.678929	-1.06505	0.133936	0.898996
ILMN_1254905	Ddx51	cyan	22.3086		-1.08104	0.00340255	0.0524343	-1.01849	0.324943	0.794707	-1.06411	0.00708473	0.651219
ILMN_2759669	Scaf1	cyan	62.2105		-1.15825	0.0034475	0.052745	1.00128	0.978719	0.995727	-1.06749	0.160822	0.917032
ILMN_2621921	Clcn7	cyan	19.6286		-1.0617	0.0034438	0.052745	-1.02088	0.279636	0.769012	-1.02966	0.222318	0.935358
ILMN_2730797	Slc25a10	cyan	19.8164		-1.06635	0.00347968	0.0528998	-1.00833	0.663201	0.923345	-1.04197	0.0243097	0.755034
ILMN_2628744	B230339H12Rik	cyan	43.3513		-1.08886	0.00349729	0.0529152	-1.02593	0.243792	0.749817	-1.03828	0.122108	0.892614
ILMN_1244149	C030046I01Rik	cyan	31.2652		-1.11739	0.0034963	0.0529152	1.02279	0.489851	0.865981	-1.03347	0.362654	0.969769
ILMN_2839682	Btbd6	cyan	16.4705		-1.09546	0.00351105	0.0529585	-1.03444	0.218407	0.730814	-1.04347	0.0765595	0.867554
ILMN_1243602	Prkcdbp	cyan	19.9272		-1.08286	0.00357617	0.0536186	-1.01791	0.440626	0.845524	-1.04069	0.117323	0.890032
ILMN_2697766	5830457O10Rik	cyan	16.2106		-1.07083	0.00358679	0.0536758	1.00471	0.810679	0.962737	-1.01962	0.336193	0.966481
ILMN_2848353	Zfp771	cyan	56.2445		-1.11295	0.00364315	0.0541806	-1.00212	0.943681	0.989044	-1.03022	0.366648	0.969769
ILMN_2679619	Rb1	cyan	17.4327		-1.07588	0.00365132	0.05426	-1.03232	0.17113	0.69111	-1.03136	0.129004	0.898996
ILMN_2773485	Thnsl2	cyan	9.58202		-1.04147	0.00367127	0.0543876	1.01057	0.450134	0.849493	1.00695	0.546004	0.985464
ILMN_2724451	Fbf1	cyan	24.2912		-1.07211	0.00374302	0.0550673	1.0195	0.409228	0.83329	-1.01731	0.458452	0.976275
ILMN_2881039	E430018J23Rik	cyan	22.7603		-1.06347	0.00376611	0.0553219	-1.02056	0.328927	0.796339	-1.01406	0.535077	0.983461
ILMN_1236539	Pfkl	cyan	36.7565		-1.13124	0.00378066	0.055377	-1.05008	0.162532	0.68523	-1.05278	0.152741	0.914354
ILMN_2956881	Ppp2r5d	cyan	77.2707		-1.12663	0.00378721	0.055377	-1.01397	0.696701	0.934548	-1.04335	0.237922	0.936695
ILMN_2736360	2610002J02Rik	cyan	64.974		-1.07851	0.00380143	0.055461	1.00505	0.806318	0.961633	-1.02336	0.29719	0.955074
ILMN_2787738	Smyd5	cyan	23.2001		-1.08651	0.00379746	0.055461	1.01254	0.523415	0.873177	-1.01903	0.309862	0.958187
ILMN_2422147	LOC100040851	cyan	15.2272		-1.03986	0.00380772	0.0554652	-1.01084	0.432077	0.843699	-1.0085	0.43007	0.972182
ILMN_2624938	Pea15	cyan	39.0829		-1.13662	0.00386831	0.055973	1.00106	0.96973	0.993555	-1.05987	0.0545877	0.845597
ILMN_2791059	Cltb	cyan	20.636		-1.08049	0.00389621	0.0562835	-1.01089	0.623789	0.913466	-1.05505	0.0447104	0.833216
ILMN_1229684	2310009B15Rik	cyan	28.7173		-1.10693	0.003917	0.0564449	1.01455	0.52881	0.875165	-1.03351	0.228103	0.936483
ILMN_2644950	Tprkb	cyan	22.8069		-1.14823	0.00396364	0.0566722	1.0114	0.788649	0.957136	-1.06894	0.16501	0.91965
ILMN_2922728	Rwdd3	cyan	21.9469		-1.03976	0.00396454	0.0566722	-1.00982	0.457574	0.853867	-1.00016	0.990845	0.999659
ILMN_3149112	Bpnt1	cyan	17.1588		-1.12335	0.00402272	0.0572318	-1.04297	0.233499	0.742603	-1.04733	0.153955	0.914354
ILMN_2699367	1190005I06Rik	cyan	26.6731		-1.0692	0.0040671	0.0577377	1.02113	0.289298	0.775424	-1.019	0.321214	0.962015
ILMN_1259566	St6galnac4	cyan	10.3026		-1.03887	0.00409043	0.0578673	-1.0024	0.851694	0.972263	-1.01926	0.172308	0.920288
ILMN_1257253	Iqsec2	cyan	25.8028		-1.11375	0.004111	0.0579858	1.00667	0.805718	0.961633	-1.02348	0.35477	0.969183
ILMN_2753173	Cend1	cyan	19.9216		-1.12728	0.00414744	0.0582332	1.00252	0.946254	0.989422	-1.06845	0.124752	0.896885
ILMN_2638061	Tsc22d4	cyan	31.3209		-1.10998	0.00414528	0.0582332	1.04327	0.222444	0.733406	-1.01776	0.605303	0.988622
ILMN_1239677	2010107E04Rik	cyan	13.6619		-1.11437	0.00413749	0.0582332	1.02312	0.511021	0.872305	-1.01324	0.733394	0.994463
ILMN_2877507	Pigq	cyan	27.8845		-1.15243	0.00417079	0.058315	1.01645	0.642851	0.920289	-1.05534	0.246258	0.937463
ILMN_1230604	2310007H09Rik	cyan	64.3829		-1.06461	0.00421742	0.0587098	-1.01564	0.414021	0.834483	-1.01756	0.340196	0.968737
ILMN_2607543	Gdap1l1	cyan	19.9759		-1.06911	0.00421532	0.0587098	-1.00658	0.685053	0.930509	-1.00937	0.635612	0.990064
ILMN_1212663	3110001O07Rik	cyan	43.199		-1.08991	0.00427464	0.0589783	-1.02965	0.310395	0.787648	-1.04749	0.0675327	0.867554
ILMN_2895000	Slc35c2	cyan	43.6584		-1.12333	0.00427673	0.0589783	1.0173	0.611443	0.907818	-1.05727	0.146355	0.913788
ILMN_2599521	Cyhr1	cyan	16.7176		-1.06322	0.00431648	0.0589865	-1.02768	0.230594	0.741488	-1.06762	0.00709222	0.651219
ILMN_2592496	Dis3l2	cyan	24.2628		-1.07018	0.00431736	0.0589865	1.00097	0.967889	0.993384	-1.02595	0.254878	0.941495
ILMN_2943849	Zbtb45	cyan	43.7848		-1.10252	0.00429958	0.0589865	-1.0024	0.903705	0.982956	-1.02688	0.29695	0.955074
ILMN_3052781	Slc25a34	cyan	36.6784		-1.04972	0.00431096	0.0589865	-1.00462	0.784691	0.955842	-1.00876	0.562312	0.985621
ILMN_2904641	Snora65	cyan	24.2257		-1.10058	0.0043502	0.0593082	-1.022	0.35816	0.809142	-1.06858	0.00407088	0.596109
ILMN_2791121	Ak3	cyan	29.098		-1.10375	0.00436299	0.0593138	1.05047	0.0696903	0.577585	-1.06883	0.0230886	0.751592
ILMN_2795078	Unc93b1	cyan	16.9412		-1.06195	0.00436024	0.0593138	-1.01445	0.475647	0.860692	-1.02462	0.108964	0.884474
ILMN_2774001	Pigo	cyan	16.1157		-1.04388	0.00436702	0.0593264	-1.01311	0.299888	0.782968	-1.01044	0.430056	0.972182
ILMN_2491804	Snx21	cyan	12.3198		-1.03496	0.00438297	0.0594588	-1.00952	0.39556	0.827257	-1.01207	0.250281	0.937463
ILMN_1223547	Yif1a	cyan	23.8731		-1.11972	0.00439897	0.0596336	-1.03138	0.342921	0.802586	-1.02674	0.381705	0.969769
ILMN_2686183	Map1lc3a	cyan	18.5627		-1.06831	0.0044321	0.0598709	-1.0119	0.446624	0.848092	-1.00049	0.972628	0.998571
ILMN_2933993	Rad9	cyan	13.5781		-1.05085	0.00445057	0.060078	-1.00957	0.569087	0.893014	-1.03022	0.0457615	0.834225
ILMN_2776834	Stx4a	cyan	17.4511		-1.077	0.0044897	0.0604784	1.01017	0.686078	0.930642	-1.04349	0.126294	0.897292
ILMN_1247343	Lmcd1	cyan	31.7808		-1.05559	0.00448897	0.0604784	1.00631	0.704759	0.935749	-1.00861	0.612706	0.989626
ILMN_2837476	Men1	cyan	23.4629		-1.10216	0.00450912	0.0606546	-1.02074	0.519776	0.873058	-1.05059	0.0921688	0.880703
ILMN_1220548	Lrrc41	cyan	9.2562		-1.07113	0.00457445	0.0610869	-1.01872	0.444197	0.847445	-1.05776	0.0554338	0.845597
ILMN_2613414	Map3k10	cyan	39.0402		-1.11885	0.00457634	0.0610869	-1.01241	0.726126	0.942058	-1.03151	0.318465	0.959835
ILMN_2972063	Ubl7	cyan	32.3604		-1.12335	0.0045754	0.0610869	1.01431	0.64591	0.920875	-1.01838	0.61786	0.990028
ILMN_2507494	Tmem141	cyan	10.7311		-1.07085	0.00459405	0.0611529	1.00362	0.84498	0.970407	1.01763	0.49202	0.98058
ILMN_2657432	Mtap1s	cyan	18.6217		-1.10413	0.00468479	0.0617704	1.01375	0.534013	0.878354	-1.08178	0.00843708	0.656966
ILMN_1259595	AI595406	cyan	46.6368		-1.12935	0.00469034	0.0617704	-1.0241	0.499702	0.869784	-1.06002	0.108371	0.884474
ILMN_1260512	Mif	cyan	17.9066		-1.15746	0.00469518	0.0617704	-1.0371	0.181073	0.700735	-1.03961	0.211352	0.929606
ILMN_1212602	Best1	cyan	7.46547		-1.03785	0.00467345	0.0617704	-1.00867	0.465913	0.857649	-1.00724	0.520018	0.982318
ILMN_2764549	BC031853	cyan	22.8446		-1.07674	0.00474954	0.0621855	1.00753	0.763513	0.951349	-1.0143	0.600034	0.986621
ILMN_2696749	Rac3	cyan	9.5844		-1.05757	0.00479112	0.0625589	-1.01632	0.489542	0.865981	1.00783	0.648112	0.992471
ILMN_2911283	Ap2s1	cyan	15.4801		-1.10644	0.0047954	0.0625722	-1.00003	0.999094	0.999757	-1.02595	0.307515	0.958187
ILMN_2656359	Samd10	cyan	27.9976		-1.0658	0.00480494	0.0626113	-1.00031	0.986433	0.996901	-1.03116	0.169709	0.920288
ILMN_2792868	Blvrb	cyan	27.8773		-1.10992	0.00480995	0.062634	-1.02478	0.418107	0.836482	-1.0485	0.0926853	0.881081
ILMN_2516455	A330009N23Rik	cyan	14.3284		-1.09538	0.00481355	0.0626383	1.00137	0.961504	0.992232	-1.04162	0.0889054	0.880703
ILMN_3123864	Kcnh2	cyan	33.3399		-1.0908	0.00483152	0.0627087	-1.0169	0.579922	0.896446	-1.03552	0.205311	0.928311
ILMN_1213745	Ints9	cyan	11.7908		-1.0453	0.00483184	0.0627087	-1.01371	0.342803	0.802582	1.00122	0.937044	0.997401
ILMN_2943476	Lcmt1	cyan	14.7263		-1.13263	0.00488272	0.0628552	1.02983	0.126986	0.644885	-1.01743	0.353413	0.969183
ILMN_2893683	Vps16	cyan	17.713		-1.09177	0.00488119	0.0628552	1.00249	0.911967	0.983892	-1.02389	0.394241	0.971746
ILMN_2864798	Zc3hc1	cyan	41.0357		-1.10403	0.00487772	0.0628552	-1.02409	0.412878	0.833988	-1.01579	0.569077	0.985621
ILMN_1249417	Pdrg1	cyan	30.1683		-1.10609	0.00490837	0.0630197	-1.01784	0.518198	0.873058	-1.05282	0.101589	0.881081
ILMN_1240164	Arhgdig	cyan	22.6406		-1.16544	0.00491595	0.0630197	-1.01305	0.642281	0.91989	-1.04732	0.158726	0.915401
ILMN_2908546	Arfgap1	cyan	15.4997		-1.13929	0.00496035	0.063414	1.02772	0.317827	0.790764	-1.04497	0.208755	0.928875
ILMN_1231457	1110036O03Rik	cyan	33.0189		-1.05781	0.00498334	0.0634679	1.00705	0.698685	0.934689	-1.04762	0.00773306	0.655788
ILMN_1230276	4933425L03Rik	cyan	19.1736		-1.08734	0.00498678	0.0634696	1.00873	0.778796	0.954382	-1.02197	0.407352	0.971746
ILMN_1216919	Sec24c	cyan	52.3035		-1.11297	0.00500097	0.0635068	-1.03577	0.236857	0.744994	-1.08466	0.0128863	0.698013
ILMN_2656894	Wdr46	cyan	24.772		-1.04953	0.00501472	0.0635068	-1.00156	0.900739	0.982631	-1.0142	0.295967	0.955074
ILMN_2913089	Brd9	cyan	25.8308		-1.12605	0.0050267	0.0635555	-1.06573	0.042106	0.514086	-1.09079	0.0194254	0.728753
ILMN_3162754	Sars2	cyan	44.0786		-1.05148	0.00503749	0.0636498	-1.02485	0.0597194	0.55688	-1.03104	0.0416368	0.833216
ILMN_2997308	Gtf2h4	cyan	25.9211		-1.09786	0.0050486	0.0636643	-1.00476	0.846996	0.971032	-1.04049	0.155565	0.914354
ILMN_2591570	Stk11	cyan	26.7218		-1.06211	0.00504772	0.0636643	1.03371	0.172096	0.691321	-1.00075	0.973867	0.9989
ILMN_2842605	Mical1	cyan	10.6508		-1.04961	0.00507965	0.0638684	-1.01986	0.190559	0.71025	-1.02687	0.091381	0.880703
ILMN_2865473	Tmem81	cyan	11.9008		-1.04998	0.00510608	0.0640937	1.00555	0.734829	0.944482	-1.01814	0.268638	0.943667
ILMN_2630182	Syp	cyan	33.6076		-1.09876	0.00511289	0.0640951	1.01756	0.553978	0.887966	-1.03131	0.357012	0.969183
ILMN_2857595	AI413582	cyan	17.0364		-1.06527	0.00513918	0.0642363	1.04301	0.0196381	0.443708	-1.03251	0.168109	0.920008
ILMN_3160626	Cideb	cyan	12.197		-1.05283	0.0051438	0.0642363	-1.0133	0.469503	0.858476	-1.01187	0.376257	0.969769
ILMN_2937596	Ngfb	cyan	18.1112		-1.03671	0.00513588	0.0642363	-1.00077	0.947076	0.989582	-1.00482	0.662546	0.993539
ILMN_2651706	Dtx4	cyan	42.8561		-1.09581	0.00516723	0.064481	1.01709	0.436259	0.845222	-1.02861	0.239645	0.936695
ILMN_2588601	Ndufa2	cyan	26.8103		-1.09924	0.0052415	0.0650729	1.00471	0.834068	0.967577	-1.04775	0.0951428	0.881081
ILMN_2908855	Gnai2	cyan	27.3337		-1.13382	0.00527847	0.0653711	-1.04811	0.148486	0.669399	-1.07688	0.0690507	0.867554
ILMN_2894751	Statip1	cyan	35.2753		-1.11333	0.00534749	0.0657032	-1.0264	0.359571	0.809686	-1.05979	0.07823	0.870701
ILMN_2876775	Pcbd2	cyan	25.9049		-1.11329	0.00534386	0.0657032	-1.00026	0.994701	0.998236	-1.03951	0.257992	0.943327
ILMN_2440066	Tpra40	cyan	33.5044		-1.04756	0.00533331	0.0657032	1.00376	0.845035	0.970407	-1.01157	0.552295	0.985621
ILMN_2669789	BC057627	cyan	49.1685		-1.09197	0.00535532	0.0657572	-1.03741	0.180499	0.699793	-1.03335	0.257522	0.943327
ILMN_2769153	4930455F23Rik	cyan	17.7146		-1.09394	0.00541463	0.0661462	-1.01927	0.476884	0.861051	-1.04039	0.129705	0.898996
ILMN_1254793	Sart1	cyan	25.6706		-1.07275	0.00541447	0.0661462	-1.0117	0.663916	0.923345	-1.02643	0.279892	0.950404
ILMN_1215755	Grwd1	cyan	10.1007		-1.06154	0.00542876	0.0662156	-1.00341	0.849043	0.971508	-1.01565	0.424148	0.971746
ILMN_2698430	Bcl2l1	cyan	22.0995		-1.0832	0.0054532	0.0662792	-1.01675	0.551589	0.88711	-1.02732	0.380207	0.969769
ILMN_2456957	Wnt7b	cyan	27.7533		-1.06017	0.00549734	0.0663945	-1.01069	0.440409	0.845524	-1.01616	0.385118	0.970299
ILMN_2675026	Slc4a3	cyan	11.0623		-1.11666	0.00552305	0.0665901	1.02647	0.475827	0.860692	-1.0165	0.601097	0.986621
ILMN_2538938	LOC381738	cyan	17.2082		-1.0846	0.00554687	0.0667401	1.00039	0.986291	0.996901	-1.01014	0.644397	0.991918
ILMN_2441785	Zfp286	cyan	7.27082		-1.04971	0.00568588	0.0678161	-1.01139	0.489455	0.865981	-1.0159	0.45019	0.975622
ILMN_2601090	Gps1	cyan	16.7624		-1.10432	0.00569889	0.0678447	-1.07637	0.0215658	0.452882	-1.06157	0.0949962	0.881081
ILMN_2592554	Rexo1	cyan	31.0891		-1.07925	0.00574476	0.0682301	-1.00536	0.81254	0.963214	-1.03947	0.0909699	0.880703
[truncated: 18,135 more rows]

## Sheet: Liver
Table S3: Liver top table
[truncated: 16,163 more rows]
