# Supplementary material for: Peroxisome Proliferator Activated Receptor Agonists Modulate Transposable Element Expression in Brain and Liver
Source: Front Mol Neurosci. 2018 Sep 19;11:331. doi: 10.3389/fnmol.2018.00331 (PMC6156381; doi:10.3389/fnmol.2018.00331)
Supplement: Supplementary file 6 [file Table_6.XLSX]

## Sheet: Sheet1
ID:GO:0042393 Name:histone binding
C=91; O=11; E=2.6; R=4.23; PValue=4.74e-05; FDR=5.54e-03
userid	Gene Symbol	Gene Name	Entrez Gene
ILMN_1221103	Uhrf2	ubiquitin-like, containing PHD and RING finger domains 2	109113
ILMN_1216405	Uhrf2	ubiquitin-like, containing PHD and RING finger domains 2	109113
ILMN_2734848	Brd2	bromodomain containing 2	14312
ILMN_2674890	Tbl1x	transducin (beta)-like 1 X-linked	21372
ILMN_1226773	Tnks	transducin (beta)-like 1 X-linked	21951
ILMN_2668849	Zmynd8	zinc finger, MYND-type containing 8	228880
ILMN_2627205	Zmynd8	zinc finger, MYND-type containing 8	228880
ILMN_2921163	Rsf1	remodeling and spacing factor 1	233532
ILMN_1213322	Chd2	chromodomain helicase DNA binding protein 2	244059
ILMN_3119954	Mysm1	myb-like, SWIRM and MPN domains 1	320713
ILMN_1217271	Mysm1	myb-like, SWIRM and MPN domains 1	320713
ILMN_3009010	Suz12	suppressor of zeste 12 homolog (Drosophila)	52615
ILMN_1255592	Sfmbt1	Scm-like with four mbt domains 1	54650
ILMN_2497068	Zmynd11	zinc finger, MYND domain containing 11	66505
ILMN_2497067	Zmynd11	zinc finger, MYND domain containing 11	66505
ID:GO:0032947 Name:protein complex scaffold
C=35; O=7; E=1; R=7; PValue=4.63e-05; FDR=5.54e-03
userid	Gene Symbol	Gene Name	Entrez Gene
ILMN_2678495	Akap9	A kinase (PRKA) anchor protein (yotiao) 9	100986
ILMN_1259711	AI314180	expressed sequence AI314180	230249
ILMN_1244117	AI314180	expressed sequence AI314180	230249
ILMN_2440997	Tnrc6a	trinucleotide repeat containing 6a	233833
ILMN_2424937	Tnrc6a	trinucleotide repeat containing 6a	233833
ILMN_2659323	Cnot1	CCR4-NOT transcription complex, subunit 1	234594
ILMN_2685464	Wwc2	WW, C2 and coiled-coil domain containing 2	52357
ILMN_1229777	Spag9	sperm associated antigen 9	70834
ILMN_2552983	Akap13	A kinase (PRKA) anchor protein 13	75547
ID:P00012 Name:Cadherin signaling pathway
C=24; O=5; E=0.59; R=8.54; PValue=1.74e-04; FDR=1.97e-02
userid	Gene Symbol	Gene Name	Entrez Gene
ILMN_1377923	Actb	actin, beta	11461
ILMN_2698799	Actb	actin, beta	11461
ILMN_1218670	Csnk2a1	casein kinase 2, alpha 1 polypeptide	12995
ILMN_1227008	Csnk2a2	casein kinase 2, alpha prime polypeptide	13000
ILMN_2551092	Fer	fer (fms/fps related) protein kinase	14158
ILMN_2593888	Gsk3b	glycogen synthase kinase 3 beta	56637
ID:mmu04310 Name:Wnt signaling pathway - Mus musculus (mouse)
C=73; O=9; E=1.76; R=5.12; PValue=4.76e-05; FDR=1.41e-02
userid	Gene Symbol	Gene Name	Entrez Gene
ILMN_1255457	Crebbp	CREB binding protein	12914
ILMN_2695020	Crebbp	CREB binding protein	12914
ILMN_1218670	Csnk2a1	casein kinase 2, alpha 1 polypeptide	12995
ILMN_1227008	Csnk2a2	casein kinase 2, alpha prime polypeptide	13000
ILMN_2659540	Nfatc3	nuclear factor of activated T cells, cytoplasmic, calcineurin dependent 3	18021
ILMN_1217408	Prkacb	protein kinase, cAMP dependent, catalytic, beta	18749
ILMN_2971286	Ppp3ca	protein phosphatase 3, catalytic subunit, alpha isoform	19055
ILMN_2674890	Tbl1x	transducin (beta)-like 1 X-linked	21372
ILMN_2800358	Ep300	E1A binding protein p300	328572
ILMN_2561221	Ep300	E1A binding protein p300	328572
ILMN_2593888	Gsk3b	glycogen synthase kinase 3 beta	56637
ID:mmu04520 Name:Adherens junction - Mus musculus (mouse)
C=49; O=7; E=1.18; R=5.93; PValue=1.36e-04; FDR=2.01e-02
userid	Gene Symbol	Gene Name	Entrez Gene
ILMN_1377923	Actb	actin, beta	11461
ILMN_2698799	Actb	actin, beta	11461
ILMN_1255457	Crebbp	CREB binding protein	12914
ILMN_2695020	Crebbp	CREB binding protein	12914
ILMN_1218670	Csnk2a1	casein kinase 2, alpha 1 polypeptide	12995
ILMN_1227008	Csnk2a2	casein kinase 2, alpha prime polypeptide	13000
ILMN_2551092	Fer	fer (fms/fps related) protein kinase	14158
ILMN_2593230	Afdn	afadin, adherens junction formation factor	17356
ILMN_2800358	Ep300	E1A binding protein p300	328572
ILMN_2561221	Ep300	E1A binding protein p300	328572
ID:MP:0001468 Name:abnormal temporal memory
C=54; O=10; E=1.88; R=5.31; PValue=1.26e-05; FDR=4.48e-02
userid	Gene Symbol	Gene Name	Entrez Gene
ILMN_1255457	Crebbp	CREB binding protein	12914
ILMN_2695020	Crebbp	CREB binding protein	12914
ILMN_1254031	Klf9	Kruppel-like factor 9	16601
ILMN_2748081	Rai1	retinoic acid induced 1	19377
ILMN_1254877	Ncor1	nuclear receptor co-repressor 1	20185
ILMN_1259753	Sp4	trans-acting transcription factor 4	20688
ILMN_2589525	Cpeb3	cytoplasmic polyadenylation element binding protein 3	208922
ILMN_2506499	Ube3a	ubiquitin protein ligase E3A	22215
ILMN_1235808	Sorbs2	sorbin and SH3 domain containing 2	234214
ILMN_2593888	Gsk3b	glycogen synthase kinase 3 beta	56637
ILMN_2757855	Ehmt1	euchromatic histone methyltransferase 1	77683
ID:MP:0002062 Name:abnormal associative learning
C=86; O=12; E=3; R=4; PValue=3.41e-05; FDR=4.48e-02
userid	Gene Symbol	Gene Name	Entrez Gene
ILMN_2673566	Eif4ebp2	eukaryotic translation initiation factor 4E binding protein 2	13688
ILMN_1246772	Cd47	CD47 antigen (Rh-related antigen, integrin-associated signal transducer)	16423
ILMN_1254031	Klf9	Kruppel-like factor 9	16601
ILMN_1217408	Prkacb	protein kinase, cAMP dependent, catalytic, beta	18749
ILMN_2572307	Ptprg	protein tyrosine phosphatase, receptor type, G	19270
ILMN_2748081	Rai1	retinoic acid induced 1	19377
ILMN_1259753	Sp4	trans-acting transcription factor 4	20688
ILMN_2589525	Cpeb3	cytoplasmic polyadenylation element binding protein 3	208922
ILMN_2506499	Ube3a	ubiquitin protein ligase E3A	22215
ILMN_1235808	Sorbs2	sorbin and SH3 domain containing 2	234214
ILMN_2593888	Gsk3b	glycogen synthase kinase 3 beta	56637
ILMN_2757855	Ehmt1	euchromatic histone methyltransferase 1	77683
ID:MP:0001469 Name:abnormal contextual conditioning behavior
C=44; O=8; E=1.54; R=5.21; PValue=1.11e-04; FDR=4.48e-02
userid	Gene Symbol	Gene Name	Entrez Gene
ILMN_1254031	Klf9	Kruppel-like factor 9	16601
ILMN_2748081	Rai1	retinoic acid induced 1	19377
ILMN_1259753	Sp4	trans-acting transcription factor 4	20688
ILMN_2589525	Cpeb3	cytoplasmic polyadenylation element binding protein 3	208922
ILMN_2506499	Ube3a	ubiquitin protein ligase E3A	22215
ILMN_1235808	Sorbs2	sorbin and SH3 domain containing 2	234214
ILMN_2593888	Gsk3b	glycogen synthase kinase 3 beta	56637
ILMN_2757855	Ehmt1	euchromatic histone methyltransferase 1	77683
ID:MP:0000102 Name:abnormal nasal bone morphology
C=27; O=7; E=0.94; R=7.43; PValue=2.69e-05; FDR=4.48e-02
userid	Gene Symbol	Gene Name	Entrez Gene
ILMN_1255457	Crebbp	CREB binding protein	12914
ILMN_2695020	Crebbp	CREB binding protein	12914
ILMN_2621338	Crkl	v-crk avian sarcoma virus CT10 oncogene homolog-like	12929
ILMN_2748081	Rai1	retinoic acid induced 1	19377
ILMN_3159826	Ryk	receptor-like tyrosine kinase	20187
ILMN_2667020	Ryk	receptor-like tyrosine kinase	20187
ILMN_3031781	Arid5b	AT rich interactive domain 5B (MRF1-like)	71371
ILMN_2727235	Ankrd11	ankyrin repeat domain 11	77087
ILMN_2565729	Ankrd11	ankyrin repeat domain 11	77087
ILMN_2757855	Ehmt1	euchromatic histone methyltransferase 1	77683
ID:MP:0000428 Name:abnormal craniofacial morphology
C=426; O=30; E=14.87; R=2.02; PValue=1.07e-04; FDR=4.48e-02
userid	Gene Symbol	Gene Name	Entrez Gene
ILMN_2678495	Akap9	A kinase (PRKA) anchor protein (yotiao) 9	100986
ILMN_1255457	Crebbp	CREB binding protein	12914
ILMN_2695020	Crebbp	CREB binding protein	12914
ILMN_2621338	Crkl	v-crk avian sarcoma virus CT10 oncogene homolog-like	12929
ILMN_1218670	Csnk2a1	casein kinase 2, alpha 1 polypeptide	12995
ILMN_2654314	Kif1b	kinesin family member 1B	16561
ILMN_2473066	Maf	avian musculoaponeurotic fibrosarcoma oncogene homolog	17132
ILMN_2887992	Mef2c	myocyte enhancer factor 2C	17260
ILMN_1216381	Nfic	nuclear factor I/C	18029
ILMN_2710678	Nfic	nuclear factor I/C	18029
ILMN_3022492	Nfic	nuclear factor I/C	18029
ILMN_1252918	Npc1	Niemann-Pick type C1	18145
ILMN_1242356	Hps4	Hermansky-Pudlak syndrome 4	192232
ILMN_1247862	Rad23b	RAD23 homolog B, nucleotide excision repair protein	19359
ILMN_2748081	Rai1	retinoic acid induced 1	19377
ILMN_1247767	Zzef1	zinc finger, ZZ-type with EF hand domain 1	195018
ILMN_3159826	Ryk	receptor-like tyrosine kinase	20187
ILMN_2667020	Ryk	receptor-like tyrosine kinase	20187
ILMN_1235010	Sptan1	spectrin alpha, non-erythrocytic 1	20740
ILMN_1251561	Zeb1	zinc finger E-box binding homeobox 1	21417
ILMN_2506528	Kdm6a	lysine (K)-specific demethylase 6A	22289
ILMN_2447456	Kdm6a	lysine (K)-specific demethylase 6A	22289
ILMN_1235933	Kdm6a	lysine (K)-specific demethylase 6A	22289
ILMN_1232121	Zeb2	zinc finger E-box binding homeobox 2	24136
ILMN_1248025	Mast4	microtubule associated serine/threonine kinase family member 4	328329
ILMN_1224736	Zmiz1	zinc finger, MIZ-type containing 1	328365
ILMN_1241044	Zfp950	zinc finger protein 950	414758
ILMN_1258205	Zfp950	zinc finger protein 950	414758
ILMN_2593888	Gsk3b	glycogen synthase kinase 3 beta	56637
ILMN_2669461	Bbx	bobby sox HMG box containing	70508
ILMN_1234693	Nipbl	Nipped-B homolog (Drosophila)	71175
ILMN_3031781	Arid5b	AT rich interactive domain 5B (MRF1-like)	71371
ILMN_2552983	Akap13	A kinase (PRKA) anchor protein 13	75547
ILMN_2727235	Ankrd11	ankyrin repeat domain 11	77087
ILMN_2565729	Ankrd11	ankyrin repeat domain 11	77087
ILMN_1232189	Ddx10	DEAD (Asp-Glu-Ala-Asp) box polypeptide 10	77591
ILMN_1228007	Ddx10	DEAD (Asp-Glu-Ala-Asp) box polypeptide 10	77591
ILMN_2757855	Ehmt1	euchromatic histone methyltransferase 1	77683
ILMN_1220626	Krit1	KRIT1, ankyrin repeat containing	79264
ID:MP:0005382 Name:craniofacial phenotype
C=426; O=30; E=14.87; R=2.02; PValue=1.07e-04; FDR=4.48e-02
userid	Gene Symbol	Gene Name	Entrez Gene
ILMN_2678495	Akap9	A kinase (PRKA) anchor protein (yotiao) 9	100986
ILMN_1255457	Crebbp	CREB binding protein	12914
ILMN_2695020	Crebbp	CREB binding protein	12914
ILMN_2621338	Crkl	v-crk avian sarcoma virus CT10 oncogene homolog-like	12929
ILMN_1218670	Csnk2a1	casein kinase 2, alpha 1 polypeptide	12995
ILMN_2654314	Kif1b	kinesin family member 1B	16561
ILMN_2473066	Maf	avian musculoaponeurotic fibrosarcoma oncogene homolog	17132
ILMN_2887992	Mef2c	myocyte enhancer factor 2C	17260
ILMN_1216381	Nfic	nuclear factor I/C	18029
ILMN_2710678	Nfic	nuclear factor I/C	18029
ILMN_3022492	Nfic	nuclear factor I/C	18029
ILMN_1252918	Npc1	Niemann-Pick type C1	18145
ILMN_1242356	Hps4	Hermansky-Pudlak syndrome 4	192232
ILMN_1247862	Rad23b	RAD23 homolog B, nucleotide excision repair protein	19359
ILMN_2748081	Rai1	retinoic acid induced 1	19377
ILMN_1247767	Zzef1	zinc finger, ZZ-type with EF hand domain 1	195018
ILMN_3159826	Ryk	receptor-like tyrosine kinase	20187
ILMN_2667020	Ryk	receptor-like tyrosine kinase	20187
ILMN_1235010	Sptan1	spectrin alpha, non-erythrocytic 1	20740
ILMN_1251561	Zeb1	zinc finger E-box binding homeobox 1	21417
ILMN_2506528	Kdm6a	lysine (K)-specific demethylase 6A	22289
ILMN_2447456	Kdm6a	lysine (K)-specific demethylase 6A	22289
ILMN_1235933	Kdm6a	lysine (K)-specific demethylase 6A	22289
ILMN_1232121	Zeb2	zinc finger E-box binding homeobox 2	24136
ILMN_1248025	Mast4	microtubule associated serine/threonine kinase family member 4	328329
ILMN_1224736	Zmiz1	zinc finger, MIZ-type containing 1	328365
ILMN_1241044	Zfp950	zinc finger protein 950	414758
ILMN_1258205	Zfp950	zinc finger protein 950	414758
ILMN_2593888	Gsk3b	glycogen synthase kinase 3 beta	56637
ILMN_2669461	Bbx	bobby sox HMG box containing	70508
ILMN_1234693	Nipbl	Nipped-B homolog (Drosophila)	71175
ILMN_3031781	Arid5b	AT rich interactive domain 5B (MRF1-like)	71371
ILMN_2552983	Akap13	A kinase (PRKA) anchor protein 13	75547
ILMN_2727235	Ankrd11	ankyrin repeat domain 11	77087
ILMN_2565729	Ankrd11	ankyrin repeat domain 11	77087
ILMN_1232189	Ddx10	DEAD (Asp-Glu-Ala-Asp) box polypeptide 10	77591
ILMN_1228007	Ddx10	DEAD (Asp-Glu-Ala-Asp) box polypeptide 10	77591
ILMN_2757855	Ehmt1	euchromatic histone methyltransferase 1	77683
ILMN_1220626	Krit1	KRIT1, ankyrin repeat containing	79264
ID:MP:0004471 Name:short nasal bone
C=15; O=5; E=0.52; R=9.55; PValue=1.09e-04; FDR=4.48e-02
userid	Gene Symbol	Gene Name	Entrez Gene
ILMN_1255457	Crebbp	CREB binding protein	12914
ILMN_2695020	Crebbp	CREB binding protein	12914
ILMN_2748081	Rai1	retinoic acid induced 1	19377
ILMN_3159826	Ryk	receptor-like tyrosine kinase	20187
ILMN_2667020	Ryk	receptor-like tyrosine kinase	20187
ILMN_3031781	Arid5b	AT rich interactive domain 5B (MRF1-like)	71371
ILMN_2727235	Ankrd11	ankyrin repeat domain 11	77087
ILMN_2565729	Ankrd11	ankyrin repeat domain 11	77087
ID:MP:0010770 Name:preweaning lethality
C=1999; O=93; E=69.77; R=1.33; PValue=4.98e-05; FDR=4.48e-02
userid	Gene Symbol	Gene Name	Entrez Gene
ILMN_1233487	Mycbp2	MYC binding protein 2	105689
ILMN_2726603	Gbf1	golgi-specific brefeldin A-resistance factor 1	107338
ILMN_2654822	Chd4	chromodomain helicase DNA binding protein 4	107932
ILMN_2697652	Chd4	chromodomain helicase DNA binding protein 4	107932
ILMN_1221103	Uhrf2	ubiquitin-like, containing PHD and RING finger domains 2	109113
ILMN_1216405	Uhrf2	ubiquitin-like, containing PHD and RING finger domains 2	109113
ILMN_1377923	Actb	actin, beta	11461
ILMN_2698799	Actb	actin, beta	11461
ILMN_1255836	Tgs1	trimethylguanosine synthase 1	116940
ILMN_2741677	Bach1	BTB and CNC homology 1, basic leucine zipper transcription factor 1	12013
ILMN_1249233	Birc6	baculoviral IAP repeat-containing 6	12211
ILMN_1255457	Crebbp	CREB binding protein	12914
ILMN_2695020	Crebbp	CREB binding protein	12914
ILMN_2621338	Crkl	v-crk avian sarcoma virus CT10 oncogene homolog-like	12929
ILMN_1218670	Csnk2a1	casein kinase 2, alpha 1 polypeptide	12995
ILMN_1227926	Flt1	FMS-like tyrosine kinase 1	14254
ILMN_2734848	Brd2	bromodomain containing 2	14312
ILMN_2754253	Gna13	guanine nucleotide binding protein, alpha 13	14674
ILMN_1212794	H13	histocompatibility 13	14950
ILMN_2707399	Ilf3	interleukin enhancer binding factor 3	16201
ILMN_2707400	Ilf3	interleukin enhancer binding factor 3	16201
ILMN_2654314	Kif1b	kinesin family member 1B	16561
ILMN_1248181	Zbtb7a	zinc finger and BTB domain containing 7a	16969
ILMN_2473066	Maf	avian musculoaponeurotic fibrosarcoma oncogene homolog	17132
ILMN_2887992	Mef2c	myocyte enhancer factor 2C	17260
ILMN_2593230	Afdn	afadin, adherens junction formation factor	17356
ILMN_2600911	Ppp1r12a	protein phosphatase 1, regulatory (inhibitor) subunit 12A	17931
ILMN_2659540	Nfatc3	nuclear factor of activated T cells, cytoplasmic, calcineurin dependent 3	18021
ILMN_1252918	Npc1	Niemann-Pick type C1	18145
ILMN_1231734	Nsd1	nuclear receptor-binding SET-domain protein 1	18193
ILMN_2473531	Pik3r1	phosphatidylinositol 3-kinase, regulatory subunit, polypeptide 1 (p85 alpha)	18708
ILMN_3114641	Pik3r1	phosphatidylinositol 3-kinase, regulatory subunit, polypeptide 1 (p85 alpha)	18708
ILMN_1248392	Inpp5k	inositol polyphosphate 5-phosphatase K	19062
ILMN_1245687	Ash1l	ash1 (absent, small, or homeotic)-like (Drosophila)	192195
ILMN_1243996	Ash1l	ash1 (absent, small, or homeotic)-like (Drosophila)	192195
ILMN_1223056	Ash1l	ash1 (absent, small, or homeotic)-like (Drosophila)	192195
ILMN_2422687	Qk	quaking	19317
ILMN_1247862	Rad23b	RAD23 homolog B, nucleotide excision repair protein	19359
ILMN_2748081	Rai1	retinoic acid induced 1	19377
ILMN_2604108	Upf1	UPF1 regulator of nonsense transcripts homolog (yeast)	19704
ILMN_1254877	Ncor1	nuclear receptor co-repressor 1	20185
ILMN_3159826	Ryk	receptor-like tyrosine kinase	20187
ILMN_2667020	Ryk	receptor-like tyrosine kinase	20187
ILMN_1241944	Atxn2	ataxin 2	20239
ILMN_2636335	Srsf2	serine/arginine-rich splicing factor 2	20382
ILMN_1259753	Sp4	trans-acting transcription factor 4	20688
ILMN_1235010	Sptan1	spectrin alpha, non-erythrocytic 1	20740
ILMN_1216313	Stim1	stromal interaction molecule 1	20866
ILMN_2580803	Stim1	stromal interaction molecule 1	20866
ILMN_1245393	Stxbp3	syntaxin binding protein 3	20912
ILMN_2630039	Tet2	tet methylcytosine dioxygenase 2	214133
ILMN_1251561	Zeb1	zinc finger E-box binding homeobox 1	21417
ILMN_1260532	Kdm5a	lysine (K)-specific demethylase 5A	214899
ILMN_1215969	Rcor1	REST corepressor 1	217864
ILMN_2506499	Ube3a	ubiquitin protein ligase E3A	22215
ILMN_2506528	Kdm6a	lysine (K)-specific demethylase 6A	22289
ILMN_2447456	Kdm6a	lysine (K)-specific demethylase 6A	22289
ILMN_1235933	Kdm6a	lysine (K)-specific demethylase 6A	22289
ILMN_1248184	Senp1	SUMO1/sentrin specific peptidase 1	223870
ILMN_1235729	Ubr2	ubiquitin protein ligase E3 component n-recognin 2	224826
ILMN_1224664	Kdm2a	lysine (K)-specific demethylase 2A	225876
ILMN_2700430	Kmt2c	lysine (K)-specific methyltransferase 2C	231051
ILMN_1258991	Wnk1	WNK lysine deficient protein kinase 1	232341
ILMN_2655005	Wnk1	WNK lysine deficient protein kinase 1	232341
ILMN_1234955	Wnk1	WNK lysine deficient protein kinase 1	232341
ILMN_2921163	Rsf1	remodeling and spacing factor 1	233532
ILMN_2440997	Tnrc6a	trinucleotide repeat containing 6a	233833
ILMN_2424937	Tnrc6a	trinucleotide repeat containing 6a	233833
ILMN_2456495	Zfp553	zinc finger protein 553	233887
ILMN_1235808	Sorbs2	sorbin and SH3 domain containing 2	234214
ILMN_1234384	Dido1	death inducer-obliterator 1	23856
ILMN_1215660	Dmtf1	cyclin D binding myb-like transcription factor 1	23857
ILMN_1232121	Zeb2	zinc finger E-box binding homeobox 2	24136
ILMN_1213322	Chd2	chromodomain helicase DNA binding protein 2	244059
ILMN_2699338	Atg9a	autophagy related 9A	245860
ILMN_1237596	Rc3h2	ring finger and CCCH-type zinc finger domains 2	319817
ILMN_1224736	Zmiz1	zinc finger, MIZ-type containing 1	328365
ILMN_2800358	Ep300	E1A binding protein p300	328572
ILMN_2561221	Ep300	E1A binding protein p300	328572
ILMN_1219893	Ctdspl2	CTD (carboxy-terminal domain, RNA polymerase II, polypeptide A) small phosphatase like 2	329506
ILMN_2789321	Rc3h1	RING CCCH (C3H) domains 1	381305
ILMN_1241044	Zfp950	zinc finger protein 950	414758
ILMN_1258205	Zfp950	zinc finger protein 950	414758
ILMN_2681824	Fbxw7	F-box and WD-40 domain protein 7	50754
ILMN_2686603	Ppp1r10	protein phosphatase 1, regulatory subunit 10	52040
ILMN_3009010	Suz12	suppressor of zeste 12 homolog (Drosophila)	52615
ILMN_1258995	Rufy3	RUN and FYVE domain containing 3	52822
ILMN_2657911	Cnot4	CCR4-NOT transcription complex, subunit 4	53621
ILMN_2593888	Gsk3b	glycogen synthase kinase 3 beta	56637
ILMN_1254148	Golga7	golgi autoantigen, golgin subfamily a, 7	57437
ILMN_2636200	Syne1	spectrin repeat containing, nuclear envelope 1	64009
ILMN_2680160	Nemf	nuclear export mediator factor	66244
ILMN_1247242	Nemf	nuclear export mediator factor	66244
ILMN_2568397	Prpf38b	PRP38 pre-mRNA processing factor 38 (yeast) domain containing B	66921
ILMN_2550291	Pbrm1	polybromo 1	66923
ILMN_2630993	Plpp3	phospholipid phosphatase 3	67916
ILMN_2679094	Tab2	TGF-beta activated kinase 1/MAP3K7 binding protein 2	68652
ILMN_1222599	Ubr4	ubiquitin protein ligase E3 component n-recognin 4	69116
ILMN_1248891	Crtc3	CREB regulated transcription coactivator 3	70461
ILMN_1234693	Nipbl	Nipped-B homolog (Drosophila)	71175
ILMN_3031781	Arid5b	AT rich interactive domain 5B (MRF1-like)	71371
ILMN_2458545	Mau2	MAU2 sister chromatid cohesion factor	74549
ILMN_2552983	Akap13	A kinase (PRKA) anchor protein 13	75547
ILMN_2684651	Msi2	musashi RNA-binding protein 2	76626
ILMN_2727235	Ankrd11	ankyrin repeat domain 11	77087
ILMN_2565729	Ankrd11	ankyrin repeat domain 11	77087
ILMN_2757855	Ehmt1	euchromatic histone methyltransferase 1	77683
ILMN_1220626	Krit1	KRIT1, ankyrin repeat containing	79264
ILMN_2546624	Ndel1	nudE neurodevelopment protein 1 like 1	83431
ILMN_1243947	Nedd4l	neural precursor cell expressed, developmentally down-regulated gene 4-like	83814
ILMN_1235559	Phip	pleckstrin homology domain interacting protein	83946
ILMN_1234202	Phip	pleckstrin homology domain interacting protein	83946
ILMN_1241890	Klf7	Kruppel-like factor 7 (ubiquitous)	93691
ID:MP:0011098 Name:embryonic lethality during organogenesis, complete penetrance
C=372; O=28; E=12.98; R=2.16; PValue=5.91e-05; FDR=4.48e-02
userid	Gene Symbol	Gene Name	Entrez Gene
ILMN_1377923	Actb	actin, beta	11461
ILMN_2698799	Actb	actin, beta	11461
ILMN_1255457	Crebbp	CREB binding protein	12914
ILMN_2695020	Crebbp	CREB binding protein	12914
ILMN_1227926	Flt1	FMS-like tyrosine kinase 1	14254
ILMN_2734848	Brd2	bromodomain containing 2	14312
ILMN_2754253	Gna13	guanine nucleotide binding protein, alpha 13	14674
ILMN_2887992	Mef2c	myocyte enhancer factor 2C	17260
ILMN_2593230	Afdn	afadin, adherens junction formation factor	17356
ILMN_1231734	Nsd1	nuclear receptor-binding SET-domain protein 1	18193
ILMN_1248392	Inpp5k	inositol polyphosphate 5-phosphatase K	19062
ILMN_2422687	Qk	quaking	19317
ILMN_2506528	Kdm6a	lysine (K)-specific demethylase 6A	22289
ILMN_2447456	Kdm6a	lysine (K)-specific demethylase 6A	22289
ILMN_1235933	Kdm6a	lysine (K)-specific demethylase 6A	22289
ILMN_1224664	Kdm2a	lysine (K)-specific demethylase 2A	225876
ILMN_1258991	Wnk1	WNK lysine deficient protein kinase 1	232341
ILMN_2655005	Wnk1	WNK lysine deficient protein kinase 1	232341
ILMN_1234955	Wnk1	WNK lysine deficient protein kinase 1	232341
ILMN_2456495	Zfp553	zinc finger protein 553	233887
ILMN_1232121	Zeb2	zinc finger E-box binding homeobox 2	24136
ILMN_1224736	Zmiz1	zinc finger, MIZ-type containing 1	328365
ILMN_2800358	Ep300	E1A binding protein p300	328572
ILMN_2561221	Ep300	E1A binding protein p300	328572
ILMN_2681824	Fbxw7	F-box and WD-40 domain protein 7	50754
ILMN_3009010	Suz12	suppressor of zeste 12 homolog (Drosophila)	52615
ILMN_2630993	Plpp3	phospholipid phosphatase 3	67916
ILMN_2679094	Tab2	TGF-beta activated kinase 1/MAP3K7 binding protein 2	68652
ILMN_1222599	Ubr4	ubiquitin protein ligase E3 component n-recognin 4	69116
ILMN_1234693	Nipbl	Nipped-B homolog (Drosophila)	71175
ILMN_2458545	Mau2	MAU2 sister chromatid cohesion factor	74549
ILMN_2552983	Akap13	A kinase (PRKA) anchor protein 13	75547
ILMN_2727235	Ankrd11	ankyrin repeat domain 11	77087
ILMN_2565729	Ankrd11	ankyrin repeat domain 11	77087
ILMN_2757855	Ehmt1	euchromatic histone methyltransferase 1	77683
ILMN_1220626	Krit1	KRIT1, ankyrin repeat containing	79264
ID:MP:0001722 Name:pale yolk sac
C=52; O=9; E=1.81; R=4.96; PValue=6.11e-05; FDR=4.48e-02
userid	Gene Symbol	Gene Name	Entrez Gene
ILMN_1255457	Crebbp	CREB binding protein	12914
ILMN_2695020	Crebbp	CREB binding protein	12914
ILMN_2754253	Gna13	guanine nucleotide binding protein, alpha 13	14674
ILMN_2506528	Kdm6a	lysine (K)-specific demethylase 6A	22289
ILMN_2447456	Kdm6a	lysine (K)-specific demethylase 6A	22289
ILMN_1235933	Kdm6a	lysine (K)-specific demethylase 6A	22289
ILMN_1258991	Wnk1	WNK lysine deficient protein kinase 1	232341
ILMN_2655005	Wnk1	WNK lysine deficient protein kinase 1	232341
ILMN_1234955	Wnk1	WNK lysine deficient protein kinase 1	232341
ILMN_1224736	Zmiz1	zinc finger, MIZ-type containing 1	328365
ILMN_2681824	Fbxw7	F-box and WD-40 domain protein 7	50754
ILMN_2630993	Plpp3	phospholipid phosphatase 3	67916
ILMN_1222599	Ubr4	ubiquitin protein ligase E3 component n-recognin 4	69116
ILMN_1220626	Krit1	KRIT1, ankyrin repeat containing	79264
ID:MP:0006207 Name:embryonic lethality during organogenesis
C=463; O=32; E=16.16; R=1.98; PValue=8.64e-05; FDR=4.48e-02
userid	Gene Symbol	Gene Name	Entrez Gene
ILMN_1377923	Actb	actin, beta	11461
ILMN_2698799	Actb	actin, beta	11461
ILMN_1255457	Crebbp	CREB binding protein	12914
ILMN_2695020	Crebbp	CREB binding protein	12914
ILMN_1218670	Csnk2a1	casein kinase 2, alpha 1 polypeptide	12995
ILMN_1227926	Flt1	FMS-like tyrosine kinase 1	14254
ILMN_2734848	Brd2	bromodomain containing 2	14312
ILMN_2754253	Gna13	guanine nucleotide binding protein, alpha 13	14674
ILMN_2473066	Maf	avian musculoaponeurotic fibrosarcoma oncogene homolog	17132
ILMN_2887992	Mef2c	myocyte enhancer factor 2C	17260
ILMN_2593230	Afdn	afadin, adherens junction formation factor	17356
ILMN_1231734	Nsd1	nuclear receptor-binding SET-domain protein 1	18193
ILMN_1248392	Inpp5k	inositol polyphosphate 5-phosphatase K	19062
ILMN_2422687	Qk	quaking	19317
ILMN_1235010	Sptan1	spectrin alpha, non-erythrocytic 1	20740
ILMN_2506528	Kdm6a	lysine (K)-specific demethylase 6A	22289
ILMN_2447456	Kdm6a	lysine (K)-specific demethylase 6A	22289
ILMN_1235933	Kdm6a	lysine (K)-specific demethylase 6A	22289
ILMN_1224664	Kdm2a	lysine (K)-specific demethylase 2A	225876
ILMN_1258991	Wnk1	WNK lysine deficient protein kinase 1	232341
ILMN_2655005	Wnk1	WNK lysine deficient protein kinase 1	232341
ILMN_1234955	Wnk1	WNK lysine deficient protein kinase 1	232341
ILMN_2440997	Tnrc6a	trinucleotide repeat containing 6a	233833
ILMN_2424937	Tnrc6a	trinucleotide repeat containing 6a	233833
ILMN_2456495	Zfp553	zinc finger protein 553	233887
ILMN_1232121	Zeb2	zinc finger E-box binding homeobox 2	24136
ILMN_1224736	Zmiz1	zinc finger, MIZ-type containing 1	328365
ILMN_2800358	Ep300	E1A binding protein p300	328572
ILMN_2561221	Ep300	E1A binding protein p300	328572
ILMN_2681824	Fbxw7	F-box and WD-40 domain protein 7	50754
ILMN_3009010	Suz12	suppressor of zeste 12 homolog (Drosophila)	52615
ILMN_2630993	Plpp3	phospholipid phosphatase 3	67916
ILMN_2679094	Tab2	TGF-beta activated kinase 1/MAP3K7 binding protein 2	68652
ILMN_1222599	Ubr4	ubiquitin protein ligase E3 component n-recognin 4	69116
ILMN_1234693	Nipbl	Nipped-B homolog (Drosophila)	71175
ILMN_2458545	Mau2	MAU2 sister chromatid cohesion factor	74549
ILMN_2552983	Akap13	A kinase (PRKA) anchor protein 13	75547
ILMN_2727235	Ankrd11	ankyrin repeat domain 11	77087
ILMN_2565729	Ankrd11	ankyrin repeat domain 11	77087
ILMN_2757855	Ehmt1	euchromatic histone methyltransferase 1	77683
ILMN_1220626	Krit1	KRIT1, ankyrin repeat containing	79264
ID:MP:0003720 Name:abnormal neural tube closure
C=158; O=16; E=5.51; R=2.9; PValue=9.77e-05; FDR=4.48e-02
userid	Gene Symbol	Gene Name	Entrez Gene
ILMN_1255457	Crebbp	CREB binding protein	12914
ILMN_2695020	Crebbp	CREB binding protein	12914
ILMN_1218670	Csnk2a1	casein kinase 2, alpha 1 polypeptide	12995
ILMN_2734848	Brd2	bromodomain containing 2	14312
ILMN_2422687	Qk	quaking	19317
ILMN_1235010	Sptan1	spectrin alpha, non-erythrocytic 1	20740
ILMN_1251561	Zeb1	zinc finger E-box binding homeobox 1	21417
ILMN_2506528	Kdm6a	lysine (K)-specific demethylase 6A	22289
ILMN_2447456	Kdm6a	lysine (K)-specific demethylase 6A	22289
ILMN_1235933	Kdm6a	lysine (K)-specific demethylase 6A	22289
ILMN_1224664	Kdm2a	lysine (K)-specific demethylase 2A	225876
ILMN_1232121	Zeb2	zinc finger E-box binding homeobox 2	24136
ILMN_2800358	Ep300	E1A binding protein p300	328572
ILMN_2561221	Ep300	E1A binding protein p300	328572
ILMN_2789321	Rc3h1	RING CCCH (C3H) domains 1	381305
ILMN_2681824	Fbxw7	F-box and WD-40 domain protein 7	50754
ILMN_3009010	Suz12	suppressor of zeste 12 homolog (Drosophila)	52615
ILMN_2630993	Plpp3	phospholipid phosphatase 3	67916
ILMN_2757855	Ehmt1	euchromatic histone methyltransferase 1	77683
ILMN_1220626	Krit1	KRIT1, ankyrin repeat containing	79264
ID:MP:0010832 Name:lethality during fetal growth through weaning
C=829; O=48; E=28.94; R=1.66; PValue=1e-04; FDR=4.48e-02
userid	Gene Symbol	Gene Name	Entrez Gene
ILMN_1233487	Mycbp2	MYC binding protein 2	105689
ILMN_1249233	Birc6	baculoviral IAP repeat-containing 6	12211
ILMN_1255457	Crebbp	CREB binding protein	12914
ILMN_2695020	Crebbp	CREB binding protein	12914
ILMN_2621338	Crkl	v-crk avian sarcoma virus CT10 oncogene homolog-like	12929
ILMN_2734848	Brd2	bromodomain containing 2	14312
ILMN_2707399	Ilf3	interleukin enhancer binding factor 3	16201
ILMN_2707400	Ilf3	interleukin enhancer binding factor 3	16201
ILMN_2654314	Kif1b	kinesin family member 1B	16561
ILMN_1248181	Zbtb7a	zinc finger and BTB domain containing 7a	16969
ILMN_2473066	Maf	avian musculoaponeurotic fibrosarcoma oncogene homolog	17132
ILMN_2887992	Mef2c	myocyte enhancer factor 2C	17260
ILMN_2473531	Pik3r1	phosphatidylinositol 3-kinase, regulatory subunit, polypeptide 1 (p85 alpha)	18708
ILMN_3114641	Pik3r1	phosphatidylinositol 3-kinase, regulatory subunit, polypeptide 1 (p85 alpha)	18708
ILMN_2422687	Qk	quaking	19317
ILMN_1247862	Rad23b	RAD23 homolog B, nucleotide excision repair protein	19359
ILMN_2748081	Rai1	retinoic acid induced 1	19377
ILMN_1254877	Ncor1	nuclear receptor co-repressor 1	20185
ILMN_3159826	Ryk	receptor-like tyrosine kinase	20187
ILMN_2667020	Ryk	receptor-like tyrosine kinase	20187
ILMN_1259753	Sp4	trans-acting transcription factor 4	20688
ILMN_1235010	Sptan1	spectrin alpha, non-erythrocytic 1	20740
ILMN_1216313	Stim1	stromal interaction molecule 1	20866
ILMN_2580803	Stim1	stromal interaction molecule 1	20866
ILMN_1245393	Stxbp3	syntaxin binding protein 3	20912
ILMN_2630039	Tet2	tet methylcytosine dioxygenase 2	214133
ILMN_1251561	Zeb1	zinc finger E-box binding homeobox 1	21417
ILMN_1260532	Kdm5a	lysine (K)-specific demethylase 5A	214899
ILMN_1215969	Rcor1	REST corepressor 1	217864
ILMN_2506499	Ube3a	ubiquitin protein ligase E3A	22215
ILMN_2506528	Kdm6a	lysine (K)-specific demethylase 6A	22289
ILMN_2447456	Kdm6a	lysine (K)-specific demethylase 6A	22289
ILMN_1235933	Kdm6a	lysine (K)-specific demethylase 6A	22289
ILMN_1248184	Senp1	SUMO1/sentrin specific peptidase 1	223870
ILMN_2700430	Kmt2c	lysine (K)-specific methyltransferase 2C	231051
ILMN_1235808	Sorbs2	sorbin and SH3 domain containing 2	234214
ILMN_1215660	Dmtf1	cyclin D binding myb-like transcription factor 1	23857
ILMN_1213322	Chd2	chromodomain helicase DNA binding protein 2	244059
ILMN_2699338	Atg9a	autophagy related 9A	245860
ILMN_1237596	Rc3h2	ring finger and CCCH-type zinc finger domains 2	319817
ILMN_2800358	Ep300	E1A binding protein p300	328572
ILMN_2561221	Ep300	E1A binding protein p300	328572
ILMN_2789321	Rc3h1	RING CCCH (C3H) domains 1	381305
ILMN_1241044	Zfp950	zinc finger protein 950	414758
ILMN_1258205	Zfp950	zinc finger protein 950	414758
ILMN_2593888	Gsk3b	glycogen synthase kinase 3 beta	56637
ILMN_2636200	Syne1	spectrin repeat containing, nuclear envelope 1	64009
ILMN_2550291	Pbrm1	polybromo 1	66923
ILMN_2679094	Tab2	TGF-beta activated kinase 1/MAP3K7 binding protein 2	68652
ILMN_1222599	Ubr4	ubiquitin protein ligase E3 component n-recognin 4	69116
ILMN_1234693	Nipbl	Nipped-B homolog (Drosophila)	71175
ILMN_3031781	Arid5b	AT rich interactive domain 5B (MRF1-like)	71371
ILMN_2684651	Msi2	musashi RNA-binding protein 2	76626
ILMN_2757855	Ehmt1	euchromatic histone methyltransferase 1	77683
ILMN_1243947	Nedd4l	neural precursor cell expressed, developmentally down-regulated gene 4-like	83814
ILMN_1235559	Phip	pleckstrin homology domain interacting protein	83946
ILMN_1234202	Phip	pleckstrin homology domain interacting protein	83946
ILMN_1241890	Klf7	Kruppel-like factor 7 (ubiquitous)	93691
